# Supplementary material for: Author Correction: Forecasting risk gene discovery in autism with machine learning and genome-scale data
Source: Sci Rep. 2020 Nov 26;10:20994. doi: 10.1038/s41598-020-77832-2 (PMC7691369; doi:10.1038/s41598-020-77832-2)
Supplement: Supplementary file 1 — Supplementary Table S1. [file 41598_2020_77832_MOESM1_ESM.xlsx]

## Sheet: forecASD_table_21Feb2018
ensembl_string	entrez	symbol	mutation_rate	SFARI_listed	SFARI_score	pLI	forecASD	STRING_score	BrainSpan_score	STRING+BrainSpan_RF	krishnan_post	D_ens	D	TADA_BF	tadaFdrAscSscExomeSscAgpSmallDel	tadaFdrAscSscExome	tadaFdrAscExome	tadaFdrSscExome	rASD	min_lFDR	Netscore
ENSP00000254846	23135	KDM6B	8.27e-05	TRUE	3	0.999994	1	0.724	0.617	0.933	0.567	0.560511	0.434275	17.906	0.0133065	0.0170909	0.297068	0.0458291	0	1	6.03847
ENSP00000279593	2904	GRIN2B	7.3e-05	TRUE	1	0.999995	1	0.674	0.697	0.901	0.579	0.801507	0.400507	11552.4	0.000202788	0.000151891	0.000257817	0.000826757	1	1.52e-07	34.0747
ENSP00000283256	6326	SCN2A	7.4e-05	TRUE	1	1	1	0.59633	0.638889	0.994444	0.609	0.851025	0.536271	1.59628e+09	3.56845e-10	3.16934e-10	9.81e-09	0.000534822	1	2.61e-07	67.199
ENSP00000305899	51111	KMT5B	3.48e-05	TRUE	1	0.99993	1	0.558252	0.607527	0.968391	0.517	0.635857	0.515963	80659.7	6.302e-05	6.52165e-05	8.51e-05	0.0167729	0	1	6.35438
ENSP00000295888	23001	WDFY3	0.0001332	TRUE	2	1	1	0.555102	0.704607	0.982609	0.579	0.673709	0.271769	37.9455	0.0203621	0.0127199	0.11833	0.0749699	0	1	1.93284
ENSP00000271715	23126	POGZ	5.66e-05	TRUE	1	0.999999	1	0.541667	0.814024	0.991935	0.516	0.626583	0.436663	1636.17	4.67611e-05	4.7903e-05	0.00150665	0.00802282	1	5.71e-05	29.0365
ENSP00000283943	9320	TRIP12	7.38e-05	TRUE	1	1	1	0.536797	0.644156	0.989218	0.502	0.744534	0.504219	9.61698	0.00194202	0.0479601	0.4232	0.0539308	0	1	12.6059
ENSP00000361021	5728	PTEN	1.395e-05	TRUE	1	0.975507	1	0.478261	0.438172	0.932961	0.498	0.507768	0.249882	122.004	0.000710647	0.000523002	0.0400546	0.0408549	1	0.000710441	133.955
ENSP00000264414	8452	CUL3	2.977e-05	TRUE	1	0.974063	1	0.469136	0.622642	0.948925	0.497	0.553263	0.190411	758.917	0.00526209	0.0033186	0.00306659	0.425963	1	1.91e-07	115.675
ENSP00000374205	10716	TBR1	3.55e-05	TRUE	1	0.993588	1	0.46875	0.370572	0.924855	0.612	0.759926	0.438446	4778.05	0.000153711	0.000199744	0.000708878	0.00585465	1	2.34e-07	80.2865
ENSP00000381932	1859	DYRK1A	3.119e-05	TRUE	1	0.999585	1	0.45815	0.854651	0.92562	0.579	0.411181	0.13355	79189.1	1.99188e-06	4.1856e-06	0.000101177	0.00154595	1	1.52e-07	54.5627
ENSP00000344546	57492	ARID1B	9.02e-05	TRUE	1	0.99995	0.994924	0.542056	0.858757	0.994236	0.493	0.684263	0.521424	162475	1.53908e-07	3.05312e-06	3.22e-05	0.0564117	1	0.00664391	14.5282
ENSP00000318902	27086	FOXP1	3.015e-05	TRUE	2	0.999751	0.994845	0.484848	0.350543	0.922414	0.568	0.671054	0.540691	10.0831	0.0424344	0.028408	0.406893	0.0280293	1	0.00735844	84.9759
ENSP00000352185	5253	PHF2	5.06e-05	TRUE	3	0.994132	0.994	0.456	0.744	0.817	0.539	0.537121	0.322771	7.99396	0.0318909	0.0381105	0.465943	0.0365608	1	0.000594141	29.9182
ENSP00000382863	57680	CHD8	9.25e-05	TRUE	1	1	0.993865	0.747664	0.753281	1	0.486	0.760026	0.436893	484953	3.05671e-10	2.80347e-10	1.08e-05	2.31497e-08	0	1	5.88688
ENSP00000338774	53335	BCL11A	5.27e-05	TRUE	2	0.829	0.993711	0.543779	0.549865	0.975477	0.645	0.660262	0.388502	161.419	0.0372445	0.0432587	0.0107986	0.478213	1	0.00535583	103.911
ENSP00000385142	9378	NRXN1	7.4e-05	TRUE	2	0.999949	0.993671	0.735426	0.65812	0.99446	0.93	0.581826	0.405931	23.1441	2.3114e-07	0.342556	0.228162	0.481435	0	1	12.132
ENSP00000419101	55799	CACNA2D3	4.37e-05	TRUE	2	0.998032	0.992857	0.480851	0.299145	0.955801	0.498	0.221813	0.0675634	138.2	0.122252	0.035419	0.0168667	0.310322	0	1	8.66925
ENSP00000269243	4628	MYH10	8.96e-05	FALSE	NA	0.999998	0.992	0.362	0.558	0.374	0.6	0.741328	0.388001	18.847	0.129338	0.124204	0.287276	0.06242	0	1	18.4993
ENSP00000396103	23040	MYT1L	5.53e-05	TRUE	1	0.999964	0.990783	0.52071	0.658602	1	0.613	0.697119	0.399907	71.8764	0.026722	0.0209175	0.0748652	0.774374	0	1	13.8306
ENSP00000349588	287	ANK2	0.00014923	TRUE	1	1	0.989899	0.479452	0.740437	0.991379	0.766	0.309312	0.210713	83588.2	1.34895e-05	9.48943e-06	6.32e-05	0.00438255	0	0.572426	81.375
ENSP00000299267	2562	GABRB3	2.174e-05	TRUE	2	0.997074	0.989529	0.697248	0.797333	0.972145	0.765	0.563415	0.252758	128.566	0.0449429	0.0407422	0.0274271	0.658695	0	0.648385	144.653
ENSP00000287766	6529	SLC6A1	3.003e-05	TRUE	2	0.999302	0.989305	0.554113	0.299742	0.949468	0.61	0.407274	0.0346825	27.2897	0.0290945	0.0329685	0.198294	0.385293	0	0.594847	32.8787
ENSP00000356234	10765	KDM5B	6.13e-05	TRUE	2	5.0942e-05	0.988701	0.617925	0.67027	0.991979	0.496	0.157964	0.507915	24.7818	2.28578e-05	2.07919e-05	0.212281	0.00115891	0	0.621981	79.7606
ENSP00000376204	55870	ASH1L	0.0001066	TRUE	1	1	0.988636	0.689498	0.730435	0.997347	0.493	0.654303	0.509444	76.0882	0.00425308	0.00189908	0.0625745	0.441628	0	1	8.44142
ENSP00000339299	7204	TRIO	0.0001425	TRUE	3	1	0.988	0.392	0.763	0.727	0.61	0.717413	0.286091	73.4096	0.0525375	0.0501884	0.0669324	0.202349	0	0.319406	67.7777
ENSP00000342905	23394	ADNP	3.92e-05	TRUE	1	0.998904	0.987952	0.540107	0.706897	0.989305	0.618	0.149948	0.444124	8895.59	3.25054e-05	3.20044e-05	0.000424513	0.0303382	1	0.0010364	4.12575
ENSP00000373347	9901	SRGAP3	5.68e-05	TRUE	4	0.999998	0.986	0.522	0.673	0.967	0.621	0.632626	0.426361	3.56666	0.422314	0.377605	0.619663	0.363251	0	1	13.7711
ENSP00000310260	26512	INTS6	3.123e-05	TRUE	2	0.999997	0.983051	0.432584	0.808	0.832853	0.489	0.519757	0.240882	4.91961	0.0654819	0.0709974	0.554303	0.106899	0	0.692791	90.5772
ENSP00000330753	54014	BRWD1	7.83e-05	FALSE	NA	0.999999	0.982456	0.398747	0.825806	0.927568	0.492	0.537262	0.478799	25.2135	0.341869	0.308698	0.209503	0.477582	0	1	17.3446
ENSP00000160373	83992	CTTNBP2	6.14e-05	TRUE	3	2.59916e-06	0.976	0.464	0.76	0.755	0.495	0.0692159	0.498241	126.929	0.0629568	0.0664049	0.0320072	0.346935	0	0.328006	27.0615
ENSP00000371003	10771	ZMYND11	2.535e-05	TRUE	3	0.999964	0.974	0.514	0.634	0.899	0.595	0.787755	0.624325	8.18302	0.473752	0.45081	0.46122	0.414512	0	1	8.48695
ENSP00000261017	10152	ABI2	1.933e-05	FALSE	NA	0.953329	0.974	0.512	0.855	0.889	0.555	0.374666	0.207183	2.01913	0.379187	0.35374	0.746011	0.294239	0	1	10.3257
ENSP00000285900	2890	GRIA1	3.61e-05	TRUE	2	0.999436	0.973822	0.627193	0.681818	0.983099	0.615	0.477095	0.138416	7.67824	0.215173	0.17525	0.47925	0.591735	0	1	24.0833
ENSP00000333253	9877	ZC3H11A	2.929e-05	FALSE	NA	0.997152	0.968	0.406	0.679	0.486	0.513	0.476348	0.501327	7.81011	0.141243	0.14045	0.477108	0.683152	0	1	0
ENSP00000320885	6683	SPAST	2.349e-05	TRUE	2	0.997075	0.966851	0.360656	0.861972	0.832891	0.522	0.451151	0.36984	10.8996	0.0222564	0.0263361	0.388841	0.404847	1	0.00272834	144.74
ENSP00000403636	8831	SYNGAP1	6.55e-05	TRUE	1	0.999998	0.966667	0.514768	0.667582	0.979769	0.494	NA	NA	1.27675e+08	3.72503e-07	1.49856e-06	6.63e-08	0.159417	0	1	4.89164
ENSP00000284049	1105	CHD1	5.6e-05	FALSE	NA	1	0.966	0.776	0.633	0.949	0.495	0.700326	0.560776	2.60806	0.171569	0.159641	0.680046	0.480146	0	1	1.11827
ENSP00000359074	3897	L1CAM	6.61e-05	FALSE	NA	0.999984	0.966	0.546	0.718	0.951	0.605	0.510033	0.316373	5.1568	0.597383	0.584245	0.54796	0.49548	1	0.0128244	22.0059
ENSP00000377747	1106	CHD2	7.02e-05	TRUE	2	1	0.963636	0.657277	0.733333	0.923077	0.476	0.805049	0.574513	3.0667	6.73677e-06	0.000267208	0.645272	0.00263215	0	1	7.43445
ENSP00000355011	3608	ILF2	1.432e-05	TRUE	2	0.997052	0.962766	0.406863	0.233983	0.641711	0.493	0.479944	0.213836	9.31322	0.0151473	0.0190708	0.427076	0.3512	0	0.814014	12.8019
ENSP00000259605	152006	RNF38	1.633e-05	TRUE	4	0.99939	0.962	0.364	0.868	0.824	0.61	0.413284	0.362721	11.842	0.405479	0.389396	0.366427	0.361969	1	1.54e-05	87.3589
ENSP00000288139	776	CACNA1D	0.0001008	TRUE	2	1	0.961353	0.541436	0.59366	0.983827	0.611	0.778176	0.469801	28.2738	0.455134	0.394227	0.183349	0.550772	0	0.725119	100.881
ENSP00000264010	10664	CTCF	3.215e-05	TRUE	3	0.997925	0.958	0.522	0.791	0.944	0.593	0.655269	0.330178	0.382219	0.1548	0.155432	0.941909	0.110201	0	1	33.8408
ENSP00000264709	1788	DNMT3A	4.81e-05	TRUE	3	7.72788e-45	0.958	0.496	0.344	0.803	0.486	0.270015	0.510658	3.14356	0.0169244	0.0149689	0.639626	0.032451	0	1	20.8295
ENSP00000407724	7812	CSDE1	3.048e-05	FALSE	NA	0.999952	0.958	0.456	0.772	0.796	0.491	0.362183	0.076182	21.9173	0.279522	0.267965	0.250641	0.465042	0	0.282685	29.3859
ENSP00000354251	10787	NCKAP1	3.98e-05	TRUE	2	1	0.957672	0.361111	0.304598	0.773842	0.495	0.545759	0.258623	19.6728	0.00949613	0.0104703	0.28232	0.0343728	1	0.00254703	132.027
ENSP00000428417	22999	RIMS1	6.65e-05	TRUE	2	0.0292114	0.956989	0.5	0.394102	0.756374	0.578	0.162667	0.469959	3.72752	0.173531	0.110262	0.614247	0.0124156	0	0.0769205	106.84
ENSP00000252996	6874	TAF4	3.64e-05	FALSE	NA	0.999487	0.956	0.546	0.681	0.982	0.517	0.488104	0.206721	20.5255	0.303054	0.283382	0.272036	0.938616	0	0.431088	61.7605
ENSP00000269397	8535	CBX4	3.79e-05	FALSE	NA	0.381198	0.956	0.506	0.453	0.875	0.556	0.398585	0.463442	7.09692	0.505505	0.496009	0.493626	0.450013	1	0.00247137	17.8945
ENSP00000359206	8945	BTRC	2.231e-05	FALSE	NA	0.863168	0.956	0.48	0.674	0.939	0.497	0.520451	0.482285	17.2985	0.346056	0.291763	0.30195	0.940366	0	1	3.1596
ENSP00000303540	6323	SCN1A	7.5e-05	TRUE	3	1	0.952	0.596	0.091	0.542	0.507	0.55895	0.11455	15.0926	0.126932	0.121944	0.329432	0.543809	0	1	4.28505
ENSP00000311827	55167	MSL2	2.274e-05	FALSE	NA	0.889664	0.95	0.442	0.735	0.827	0.493	0.488238	0.465372	0.425903	0.447474	0.43545	0.938527	0.400211	0	1	12.7199
ENSP00000374212	57634	EP400	0.000163178	TRUE	3	1	0.948	0.682	0.865	1	0.495	0.704124	0.44866	36.833	0.429798	0.398935	0.127553	0.918694	0	0.738159	82.5016
ENSP00000372347	7468	WHSC1	2.556e-05	FALSE	NA	0.999999	0.948	0.586	0.672	0.877	0.496	0.773027	0.606904	23.1128	0.274174	0.249332	0.230639	0.933422	0	0.693123	6.91812
ENSP00000377262	6733	SRPK2	2.798e-05	FALSE	NA	0.997504	0.948	0.464	0.623	0.795	0.599	0.571737	0.405286	22.466	0.301776	0.26231	0.24645	0.934938	0	1	15.5712
ENSP00000258123	9958	USP15	3.021e-05	TRUE	3	0.990365	0.948	0.422	0.52	0.482	0.491	0.679508	0.512108	15.8484	0.376549	0.333867	0.319269	0.429851	0	1	3.43752
ENSP00000384823	80204	FBXO11	2.878e-05	FALSE	NA	0.99998	0.948	0.404	0.817	0.855	0.568	0.706986	0.494828	0.397117	0.150294	0.135856	0.940931	0.100103	0	1	46.614
ENSP00000386759	29072	SETD2	7.14e-05	TRUE	3	0.999993	0.946	0.636	0.755	0.984	0.494	0.652381	0.462666	6.31404	0.623525	0.599158	0.512297	0.45205	0	1	9.58201
ENSP00000269197	80816	ASXL3	7.94e-05	TRUE	1	0.999977	0.944444	0.523529	0.686981	0.994269	0.494	0.318403	0.42625	89.6307	0.104998	0.105404	0.0491366	0.944747	0	1	0
ENSP00000274711	26045	LRRTM2	1.989e-05	FALSE	NA	0.923559	0.944	0.496	0.757	0.9	0.569	0.391434	0.333355	11.3747	0.418814	0.413705	0.379193	0.928387	0	1	0
ENSP00000382840	1654	DDX3X	2.899e-05	TRUE	2	0.99893	0.942529	0.525346	0.740741	0.975477	0.586	0.647347	0.290744	7.85168	0.474272	0.466095	0.474953	0.424366	1	0.000887002	3.3598
ENSP00000356789	481	ATP1B1	1.265e-05	FALSE	NA	0.995565	0.942	0.458	0.156	0.506	0.538	0.279794	0.0397386	26.8898	0.208435	0.207078	0.201125	0.333122	1	0.00276736	84.7473
ENSP00000401946	23112	TNRC6B	6.65e-05	TRUE	2	1	0.939698	0.469298	0.301333	0.370667	0.578	0.474886	0.442649	0.260591	0.00322354	0.0641336	0.946807	0.0429433	0	1	24.3761
ENSP00000364912	23013	SPEN	0.000158532	FALSE	NA	1	0.939525	0.456576	0.830619	0.770474	0.612	0.516971	0.318515	0.793571	0.58853	0.569149	0.880757	0.678566	0	0.199199	96.5999
ENSP00000350720	6597	SMARCA4	9.51e-05	TRUE	3	1	0.938	0.618	0.784	0.983	0.572	0.86956	0.411359	11.398	0.567923	0.546418	0.377958	0.942844	0	0.258317	30.2143
ENSP00000341390	4306	NR3C2	3.86e-05	TRUE	3	0.925089	0.938	0.326	0.122	0.077	0.521	0.299019	0.167737	63.8707	0.13648	0.107857	0.0790758	0.116772	0	1	10.4276
ENSP00000299402	322	APBB1	3.34e-05	FALSE	NA	0.986994	0.934	0.458	0.438	0.685	0.497	0.460064	0.361959	0.379258	0.487427	0.476473	0.942113	0.438765	0	1	3.30519
ENSP00000405890	5087	PBX1	1.765e-05	FALSE	NA	0.910582	0.93	0.478	0.767	0.927	0.571	0.543286	0.316019	8.95733	0.458556	0.403519	0.438257	0.925686	0	1	0
ENSP00000354621	57154	SMURF1	3.65e-05	FALSE	NA	0.996803	0.928	0.448	0.685	0.74	0.492	0.433527	0.192879	33.871	0.218439	0.201996	0.144563	0.938655	0	1	6.4358
ENSP00000326804	8454	CUL1	3.197e-05	FALSE	NA	0.999963	0.926566	0.468447	0.590466	0.946294	0.57	0.696651	0.278625	7.50072	0.49285	0.47336	0.485549	1	0	1	12.9624
ENSP00000264426	2891	GRIA2	3.44e-05	FALSE	NA	0.995509	0.922	0.738	0.599	0.937	0.765	0.709523	0.461858	7.45519	0.50911	0.480559	0.486912	0.937983	0	1	9.53263
ENSP00000335321	23451	SF3B1	4.8e-05	FALSE	NA	1	0.922	0.486	0.586	0.931	0.495	0.848416	0.398163	1.83817	0.519359	0.50537	0.7615	0.727932	0	0.405738	130.374
ENSP00000159111	23030	KDM4B	6.44e-05	TRUE	4	0.999935	0.922	0.422	0.632	0.537	0.499	0.519885	0.247044	22.664	0.297904	0.273577	0.242135	0.94365	0	1	1.91388
ENSP00000383303	1826	DSCAM	0.0001015	TRUE	1	1	0.918033	0.406593	0.767123	0.797143	0.611	0.360265	-0.0398831	7.08063	0.000280218	0.000108344	0.494294	0.00215893	0	1	5.22909
ENSP00000306682	8493	PPM1D	2.315e-05	TRUE	S	0.001168	0.918	0.286	0.349	0.233	0.5	0.191792	0.474753	32.4051	0.199712	0.191561	0.163201	0.402091	1	4.47e-06	121.081
ENSP00000387593	26115	TANC2	8.08e-05	TRUE	4	1	0.916	0.412	0.923	0.76	0.492	0.450898	0.364168	1.92184	0.321514	0.255187	0.754688	0.189509	0	1	0
ENSP00000301030	29123	ANKRD11	0.000158706	TRUE	2	1	0.915152	0.48538	0.582873	0.595	0.497	0.404707	0.184519	0.0988137	0.402379	0.364167	0.950234	0.0965446	0	0.672025	78.8742
ENSP00000370340	4781	NFIB	1.63e-05	FALSE	NA	0.990809	0.914	0.514	0.394	0.885	0.609	0.478639	0.279401	0.596561	0.449865	0.387751	0.907184	0.360673	0	0.741289	112.535
ENSP00000368884	6197	RPS6KA3	2.489e-05	TRUE	4	0.999906	0.914	0.492	0.319	0.746	0.571	0.771204	0.540732	8.14047	0.471651	0.446801	0.462808	0.411101	0	1	0
ENSP00000351777	7415	VCP	3.437e-05	FALSE	NA	0.999992	0.914	0.442	0.503	0.67	0.493	0.602463	0.0901043	7.3825	0.491877	0.483065	0.490263	0.508126	1	0.00407679	14.6097
ENSP00000380271	11069	RAPGEF4	4.1e-05	TRUE	4	0.957226	0.914	0.384	0.136	0.043	0.577	0.482182	0.444659	16.2017	0.119916	0.0956079	0.310063	0.793626	0	0.422693	40.7489
ENSP00000419361	111	ADCY5	6.98e-05	TRUE	4	0.989941	0.914	0.378	0.546	0.371	0.493	0.642426	0.234653	16.0253	0.480409	0.455823	0.316271	0.515673	0	1	2.72785
ENSP00000370330	55914	ERBB2IP	4.35e-05	FALSE	NA	0.993357	0.913043	0.452915	0.197917	0.74734	0.502	0.0873283	-0.0775357	16.1031	0.0996528	0.103029	0.31321	0.705416	0	0.675918	32.3539
ENSP00000435466	84623	KIRREL3	4.14e-05	TRUE	3	0.977506	0.912	0.398	0.477	0.272	0.5	0.464905	0.353598	23.7247	0.413774	0.277789	0.220376	0.711989	0	1	0
ENSP00000352929	1454	CSNK1E	2.441e-05	FALSE	NA	0.967319	0.912	0.34	0.546	0.15	0.566	0.615352	0.331007	29.5285	0.231123	0.216912	0.176821	0.93249	0	1	3.83592
ENSP00000376534	29994	BAZ2B	7.14e-05	FALSE	NA	0.999921	0.911017	0.601918	0.401281	0.596774	0.567	0.273512	0.333691	0.589368	0.234241	0.195057	0.908326	0.0485907	0	1	1.13532
ENSP00000398824	51317	PHF21A	2.655e-05	FALSE	NA	0.999675	0.908	0.59	0.757	0.909	0.495	0.335249	0.0758034	0.530179	0.484921	0.452495	0.916405	0.417842	0	0.703006	7.98485
ENSP00000346440	6925	TCF4	2.848e-05	TRUE	S	0.999867	0.908	0.5	0.634	0.906	0.578	0.598411	0.288748	7.92726	0.522869	0.462921	0.470531	0.935272	0	1	0
ENSP00000275780	11011	TLK2	2.881e-05	TRUE	5	1	0.906	0.314	0.807	0.802	0.602	0.621094	0.197164	1.79191	0.152534	0.138166	0.766088	0.103505	0	1	0
ENSP00000323967	6605	SMARCE1	1.79e-05	FALSE	NA	0.998188	0.904	0.584	0.459	0.834	0.491	0.560846	0.383252	8.93121	0.4123	0.405018	0.43916	0.936614	0	1	0
ENSP00000408695	5578	PRKCA	3.17e-05	FALSE	NA	0.952136	0.904	0.49	0.425	0.891	0.578	0.584511	0.394339	2.28074	0.516701	0.433596	0.716828	0.442338	0	1	1.21649
ENSP00000371897	394	ARHGAP5	5.01e-05	FALSE	NA	0.987054	0.904	0.38	0.427	0.2	0.568	0.237617	0.10427	2.80287	0.143571	0.133483	0.663693	0.4757	0	0.633951	66.1027
ENSP00000353415	5575	PRKAR1B	2.312e-05	FALSE	NA	0.0247578	0.902	0.428	0.145	0.289	0.568	0.116719	0.28624	8.41733	0.134134	0.126464	0.453881	0.664025	0	1	0
ENSP00000339004	2290	FOXG1	2.77e-05	TRUE	S	NA	0.9	0.558	0.742	0.952	0.59	0.0465615	0.243154	9.96436	0.417394	0.413001	0.412189	0.934794	0	1	17.8082
ENSP00000262646	5862	RAB2A	7.59e-06	TRUE	3	0.970736	0.9	0.458	0.463	0.707	0.492	0.102561	-0.450853	28.2155	0.204946	0.189804	0.186506	0.29844	1	0.000139438	43.0943
ENSP00000261183	114882	OSBPL8	3.035e-05	FALSE	NA	0.988348	0.9	0.408	0.696	0.538	0.57	0.593319	0.526437	0.300797	0.588205	0.550397	0.945492	0.431365	0	0.755837	121.26
ENSP00000261402	9891	NUAK1	3.236e-05	TRUE	3	0.18903	0.9	0.374	0.376	0.106	0.562	0.181118	0.426477	7.44721	0.206703	0.203689	0.487589	0.113377	0	1	7.70774
ENSP00000392066	23181	DIP2A	7.85e-05	TRUE	3	0.726099	0.898	0.526	0.567	0.898	0.446	0.212858	0.0948773	5.8707	0.0753305	0.0802047	0.520962	0.0186929	0	1	4.13203
ENSP00000303211	43	ACHE	3.61e-05	TRUE	3	0.996675	0.898	0.47	0.237	0.724	0.565	0.160854	-0.387503	2.14891	0.0890429	0.0930476	0.733038	0.240348	0	0.817139	43.7758
ENSP00000380444	4650	MYO9B	0.000108	TRUE	3	0.999999	0.898	0.4	0.346	0.214	0.493	0.367946	0.0497444	84.5896	0.177419	0.161693	0.0537944	0.902374	0	0.634414	26.4179
ENSP00000352035	3785	KCNQ2	4.65e-05	TRUE	3	0.999356	0.896	0.66	0.468	0.941	0.615	0.666937	0.306594	0.920885	0.352179	0.330473	0.871215	0.941164	0	0.0978744	46.7326
ENSP00000261205	6857	SYT1	1.663e-05	FALSE	NA	0.83718	0.896	0.63	0.378	0.795	0.767	0.330943	0.173935	9.81468	0.542182	0.451935	0.417276	0.924355	0	0.411585	27.6898
ENSP00000358918	51684	SUFU	2.443e-05	FALSE	NA	0.999161	0.896	0.442	0.763	0.85	0.456	0.51774	0.365076	0.543324	0.465751	0.440328	0.913956	0.405765	0	1	4.49159
ENSP00000367797	6497	SKI	3.71e-05	FALSE	NA	0.981402	0.894	0.448	0.776	0.805	0.493	0.645625	0.517546	9.31018	0.505959	0.491762	0.428038	0.938832	0	0.38247	55.6926
ENSP00000337008	84146	ZNF644	4.47e-05	FALSE	NA	0.997329	0.894	0.446	0.712	0.755	0.494	0.429695	0.422392	4.2847	0.656588	0.633468	0.583725	0.71957	0	0.436618	96.3732
ENSP00000238647	64207	IRF2BPL	4.84e-05	TRUE	2	0.968935	0.893048	0.508197	0.657216	0.606469	0.496	0.499187	0.140604	0.902468	0.0863757	0.0904358	0.872666	0.123885	0	1	0
ENSP00000221232	4849	CNOT3	3.96e-05	TRUE	3	0.999967	0.892	0.302	0.607	0.428	0.511	0.581027	0.317146	7.92289	0.526753	0.511426	0.471278	0.456704	0	0.630052	50.6297
ENSP00000380888	9969	MED13	7.4e-05	TRUE	2	1	0.890052	0.657534	0.84359	0.876081	0.53	0.471233	0.436622	0.240422	0.629406	0.612093	0.94745	0.506221	0	1	2.5371
ENSP00000383295	26960	NBEA	0.0001017	TRUE	4	1	0.89	0.452	0.853	0.898	0.738	0.783042	0.619113	0.693641	0.626215	0.504437	0.8904	0.544397	0	1	3.0341
ENSP00000307617	79893	GGNBP2	2.54e-05	FALSE	NA	0.999929	0.89	0.374	0.478	0.354	0.484	0.477833	0.292749	23.1597	0.261823	0.247826	0.225619	0.933288	0	1	5.1873
ENSP00000442518	85358	SHANK3	5.78e-05	TRUE	1	0.99984	0.888	0.776	0.207	0.665	0.492	0.732681	0.4497	18.6281	0.000985528	0.359512	0.290573	0.942929	0	1	0
ENSP00000344456	1499	CTNNB1	2.99e-05	TRUE	3	0.999813	0.888	0.526	0.422	0.908	0.49	0.611108	0.306104	0.392109	0.480914	0.468704	0.941289	0.426754	0	1	42.4599
ENSP00000310697	9024	BRSK2	4e-05	FALSE	NA	0.77957	0.888	0.318	0.575	0.378	0.538	0.516769	0.448755	19.5744	0.315475	0.297154	0.285593	0.939652	0	1	4.38858
ENSP00000348573	10142	AKAP9	0.0001178	TRUE	3	2.29355e-05	0.886	0.482	0.771	0.904	0.533	0.0201357	0.219739	1.95633	0.0780733	0.0825198	0.751612	0.152756	0	1	8.19257
ENSP00000383333	23515	MORC3	3.55e-05	FALSE	NA	0.999874	0.886	0.42	0.691	0.554	0.492	0.607151	0.484931	0.481038	0.499505	0.484055	0.930058	0.266669	0	1	3.79426
ENSP00000261537	57534	MIB1	3.96e-05	TRUE	4	1.00072e-44	0.886	0.33	0.426	0.088	0.495	0.0568964	-0.0352047	134.052	0.0474281	0.0523983	0.0223525	0.945696	0	0.500064	148.662
ENSP00000323659	55818	KDM3A	4.89e-05	FALSE	NA	0.981757	0.884	0.558	0.269	0.702	0.493	0.375693	0.3433	20.5755	0.319122	0.306192	0.268428	0.918008	0	0.442203	98.8012
ENSP00000373648	3786	KCNQ3	4.1e-05	TRUE	3	0.985604	0.882	0.586	0.679	0.887	0.572	0.452557	0.25219	4.34464	0.684159	0.625361	0.578757	0.939901	0	1	6.45682
ENSP00000295454	2560	GABRB1	2.224e-05	TRUE	5	0.977783	0.88	0.624	0.463	0.921	0.572	0.291154	-0.0269145	11.093	0.497631	0.424614	0.385284	0.930691	0	0.506082	121.764
ENSP00000355731	8476	CDC42BPA	5.99e-05	FALSE	NA	0.99992	0.88	0.464	0.547	0.698	0.497	0.478297	0.388912	9.08408	0.576419	0.524572	0.434601	0.944353	0	1	0
ENSP00000345193	22941	SHANK2	7.02e-05	TRUE	2	0.99992	0.87931	0.593909	0.662953	0.95493	0.765	0.537681	0.34092	4.89622	0.000102168	0.598852	0.555872	1	1	0.0105173	53.0638
ENSP00000383939	55209	SETD5	5.43e-05	TRUE	1	1	0.878307	0.291209	0.569014	0.710674	0.494	0.128202	-0.0636101	53.6677	0.00250461	0.153357	0.0881457	0.743965	0	0.72201	17.6358
ENSP00000449241	116986	AGAP2	4.87e-05	TRUE	3	0.999219	0.876	0.354	0.507	0.396	0.507	0.345073	-0.206798	21.059	0.327411	0.313764	0.258792	0.529981	0	0.24788	84.3267
ENSP00000262367	1387	CREBBP	0.0001157	TRUE	5	1	0.874	0.584	0.905	0.867	0.598	0.824178	0.568361	0.31822	0.720573	0.694476	0.944822	0.581893	0	0.619346	76.1362
ENSP00000323074	10743	RAI1	0.0001012	TRUE	S	0.999136	0.874	0.29	0.722	0.638	0.482	0.469412	0.402621	1.75361	0.323886	0.294479	0.769214	0.543218	0	0.631647	42.7704
ENSP00000267064	6601	SMARCC2	5.5e-05	TRUE	2	1	0.873684	0.477273	0.662857	0.957219	0.565	0.746849	0.541138	7.61327	0.554074	0.540732	0.48067	0.942541	1	0.0141502	9.17185
ENSP00000265388	23534	TNPO3	3.74e-05	FALSE	NA	0.0013892	0.872845	0.460465	0.805556	0.948802	0.448	0.170919	0.363356	7.54303	0.192531	0.182634	0.483478	0.703719	1	0.0400782	27.8482
ENSP00000262043	23469	PHF3	6.65e-05	TRUE	2	0.999469	0.871508	0.398844	0.81768	0.584239	0.532	0.442497	0.662294	0.305518	0.619728	0.603079	0.945342	0.496113	0	1	9.45991
ENSP00000281928	23389	MED13L	8.79e-05	TRUE	2	1	0.870787	0.711864	0.859459	0.97486	0.572	0.770353	0.593068	4.0389	0.716541	0.65548	0.598476	0.0513191	1	0.000194805	27.4848
ENSP00000347602	5926	ARID4A	4.06e-05	FALSE	NA	0.999999	0.87	0.652	0.827	0.956	0.503	0.356592	0.384961	0.347151	0.941493	0.938922	0.943732	0.939793	0	0.465761	139.202
ENSP00000355237	9578	CDC42BPB	8.33e-05	TRUE	3	1	0.87	0.336	0.016	0.094	0.493	0.683925	0.429685	42.3676	0.257551	0.238761	0.0979196	0.518761	1	0.0015552	69.5716
ENSP00000381657	84444	DOT1L	9.74e-05	FALSE	NA	0.999989	0.868421	0.640777	0.549784	0.820847	0.447	0.586286	0.329632	0.529362	0.558667	0.54318	0.916592	0.349797	0	0.0977475	41.4049
ENSP00000414982	3831	KLC1	2.557e-05	FALSE	NA	0.514955	0.866	0.406	0.513	0.453	0.583	0.118871	-0.0566972	23.1009	0.271499	0.250817	0.233048	0.933431	0	0.354221	45.2012
ENSP00000356411	6738	TROVE2	1.855e-05	FALSE	NA	0.0190449	0.866	0.354	0.598	0.278	0.542	0.0704506	0.398331	11.6035	0.410058	0.402007	0.374199	0.378759	1	0.000628402	175.336
ENSP00000261531	22938	SNW1	2.136e-05	FALSE	NA	0.999633	0.864	0.526	0.515	0.897	0.488	0.619218	0.457398	0.43184	0.440091	0.427245	0.937963	0.395434	0	1	0
ENSP00000386458	55660	PRPF40A	2.934e-05	FALSE	NA	0.966326	0.864	0.43	0.512	0.603	0.495	0.31819	0.0736013	8.97923	0.501368	0.486019	0.437349	0.9357	0	0.708594	138.671
ENSP00000309539	1808	DPYSL2	2.981e-05	FALSE	NA	0.995558	0.864	0.404	0.691	0.521	0.5	0.673552	0.389129	1.76822	0.446872	0.427893	0.768054	0.684398	0	1	0
ENSP00000265094	23291	FBXW11	2.25e-05	FALSE	NA	0.997161	0.864	0.368	0.499	0.373	0.526	0.594642	0.277376	0.556355	0.460244	0.42918	0.912427	0.234734	0	1	6.0606
ENSP00000392466	8861	LDB1	1.902e-05	FALSE	NA	0.879454	0.862	0.57	0.71	0.89	0.447	0.436788	0.265687	8.84588	0.418106	0.411581	0.44184	0.927417	0	1	21.0897
ENSP00000452871	7090	TLE3	4.01e-05	FALSE	NA	0.999914	0.862	0.436	0.462	0.521	0.494	0.461452	0.173149	1.64207	0.545804	0.533201	0.780883	0.709562	0	0.600387	13.4723
ENSP00000381097	2047	EPHB1	4.83e-05	FALSE	NA	0.998399	0.86	0.458	0.695	0.738	0.613	0.283498	0.0306032	0.415155	0.573628	0.506764	0.939416	0.292104	0	0.647261	21.1894
ENSP00000299601	123169	LEO1	2.589e-05	FALSE	NA	0.999606	0.856	0.522	0.529	0.875	0.439	0.511254	0.419207	23.0375	0.263242	0.25229	0.237684	0.933674	0	1	0
ENSP00000375863	11100	HNRNPUL1	4.36e-05	FALSE	NA	0.999848	0.856	0.428	0.414	0.344	0.584	0.684336	0.465163	4.20596	0.646954	0.634743	0.590227	0.716126	0	0.496985	32.8572
ENSP00000265713	7994	KAT6A	8.14e-05	TRUE	3	1	0.854	0.512	0.842	0.868	0.611	0.521919	0.41024	0.254427	0.67769	0.654378	0.947011	0.479498	0	1	0
ENSP00000350094	54870	QRICH1	3.065e-05	TRUE	4	0.99607	0.854	0.374	0.685	0.385	0.447	0.546782	0.31759	21.7999	0.283552	0.269364	0.254714	0.936424	0	0.50127	31.5102
ENSP00000321826	134957	STXBP5	4.31e-05	TRUE	3	0.999992	0.854	0.314	0.567	0.441	0.491	0.678652	0.585221	18.8425	0.366568	0.309977	0.288927	0.940402	0	0.372989	80.5013
ENSP00000392423	5649	RELN	0.0001378	TRUE	1	1	0.853801	0.52	0.13764	0.774869	0.596	0.616409	0.643823	103.809	0.251888	0.173358	0.0443915	0.845501	0	1	13.0026
ENSP00000359988	9295	SRSF11	2.187e-05	TRUE	2	0.999788	0.852041	0.454936	0.515406	0.850394	0.498	0.424172	0.154713	8.52286	0.441345	0.432348	0.45053	0.943093	0	1	0
ENSP00000341280	3720	JARID2	6.6e-05	TRUE		0.999862	0.852	0.48	0.594	0.922	0.534	0.750329	0.603526	5.18317	0.621904	0.583253	0.546882	0.943783	0	1	0
ENSP00000371577	54545	MTMR12	2.897e-05	FALSE	NA	0.997884	0.852	0.304	0.405	0.121	0.445	0.603523	0.535954	36.9173	0.181297	0.177106	0.123057	0.935497	0	1	4.87784
ENSP00000386049	55777	MBD5	5.32e-05	TRUE	3	0.999852	0.852	0.186	0.851	0.581	0.479	0.473848	0.565685	5.92814	0.0942118	0.538667	0.519101	0.375355	1	0.00381862	5.13346
ENSP00000262013	9043	SPAG9	5.17e-05	FALSE	NA	0.999999	0.85	0.44	0.383	0.482	0.547	0.268638	-0.0247493	0.626492	0.163467	0.147031	0.902826	0.15609	0	1	0
ENSP00000332444	23283	CSTF2T	2.507e-05	FALSE	NA	0.22952	0.848	0.424	0.701	0.619	0.439	0.16971	0.528633	19.6111	0.288807	0.276385	0.283971	0.411964	1	0.00425817	72.4472
ENSP00000262545	5126	PCSK2	3.35e-05	FALSE	NA	0.994186	0.848	0.372	0.54	0.248	0.613	0.606061	0.365111	0.376312	0.51314	0.478529	0.942276	0.440205	0	1	1.81877
ENSP00000334130	56946	C11orf30	4.89e-05	TRUE	3	0.999997	0.842	0.46	0.893	0.883	0.447	0.616024	0.629026	20.5737	0.330857	0.307441	0.270249	0.945819	0	0.593793	20.9775
ENSP00000238714	64895	PAPOLG	2.66e-05	FALSE	NA	0.989888	0.841649	0.380457	0.759179	0.833154	0.495	0.62293	0.593483	5.23624	0.587226	0.573055	0.544158	0.877681	0	0.0539074	175.314
ENSP00000407818	64854	USP46	1.314e-05	FALSE	NA	0.911054	0.84	0.558	0.562	0.928	0.57	0.431502	0.255476	2.18887	0.682164	0.666659	0.729314	0.625093	0	1	7.52191
ENSP00000348010	55015	PRPF39	1.987e-05	TRUE	4	0.995122	0.84	0.444	0.496	0.613	0.429	0.422441	0.331034	24.6972	0.24471	0.234285	0.214987	0.867471	1	0.000551576	21.6467
ENSP00000346986	51322	WAC	2.418e-05	TRUE	2	0.999892	0.836257	0.359281	0.462162	0.0861111	0.582	0.59322	0.567925	1.18329	0.00770915	0.00658848	0.844611	0.0236564	0	1	0
ENSP00000334140	23008	KLHDC10	1.684e-05	FALSE	NA	0.996684	0.836245	0.32	0.888532	0.646868	0.491	0.31246	-0.0566026	1.28598	0.232684	0.221745	0.833364	0.367006	0	1	0
ENSP00000418648	254048	UBN2	4.68e-05	TRUE	2	0.998643	0.835897	0.312102	0.692754	0.861333	0.459	0.329006	0.348239	18.0768	0.362828	0.332746	0.295453	0.548478	0	1	0
ENSP00000262518	10847	SRCAP	0.00014414	TRUE	2	1	0.834146	0.631068	0.785714	0.831909	0.457	0.45501	0.308831	0.923154	0.5381	0.522366	0.871043	0.678826	0	0.744886	65.9572
ENSP00000303909	29	ABR	4.17e-05	FALSE	NA	0.999949	0.834	0.324	0.479	0.212	0.611	0.492897	0.132757	0.450221	0.502755	0.483561	0.935591	0.440917	0	0.542277	78.0069
ENSP00000325819	7025	NR2F1	2.593e-05	TRUE	4	NA	0.832	0.402	0.405	0.147	0.566	0.0454779	0.234631	10.2213	0.403937	0.396594	0.402514	0.673536	1	0.0162873	32.0313
ENSP00000366746	8027	STAM	1.981e-05	FALSE	NA	0.902578	0.832	0.294	0.48	0.275	0.49	0.333276	0.480747	1.24701	0.247609	0.231219	0.837462	0.388421	0	1	1.73354
ENSP00000387170	26058	GIGYF2	4.7e-05	TRUE	2	1	0.830097	0.313514	0.784367	0.380054	0.492	0.422464	0.342799	1.62895	0.258966	0.235785	0.782866	0.328152	0	1	10.0197
ENSP00000263253	2033	EP300	9.32e-05	TRUE	4	1	0.83	0.582	0.945	0.887	0.565	NA	NA	3.81376	0.449269	0.434215	0.609038	0.854318	0	0.780725	40.2773
ENSP00000295598	476	ATP1A1	4.35e-05	FALSE	NA	0.999994	0.83	0.382	0.209	0.121	0.494	0.658063	0.129144	1.49116	0.203219	0.198567	0.798037	0.465672	0	1	0
ENSP00000264183	51742	ARID4B	4.21e-05	FALSE	NA	0.999976	0.828	0.654	0.781	0.967	0.57	0.391137	0.318433	0.338381	0.945627	0.942594	0.944085	0.942614	0	1	6.38055
ENSP00000339245	91746	YTHDC1	2.829e-05	FALSE	NA	1	0.826638	0.351351	0.624327	0.169892	0.494	0.622992	0.522448	0.399421	0.475305	0.462387	0.94077	0.421136	0	1	0
ENSP00000351894	23054	NCOA6	7.59e-05	FALSE	NA	0.990815	0.824	0.558	0.805	0.929	0.553	0.358886	0.457447	0.665671	0.939275	0.935939	0.895427	0.945235	0	0.590315	56.7221
ENSP00000405574	79718	TBL1XR1	1.518e-05	TRUE	2	0.998822	0.822086	0.542056	0.627168	0.837975	0.563	0.142683	-0.413789	2.74693	0.102362	0.100624	0.668703	0.0820167	1	0.00361907	32.2232
ENSP00000275732	64599	GIGYF1	5.54e-05	TRUE	3	0.978705	0.82	0.296	0.433	0.197	0.446	0.3511	0.364164	0.818752	0.0186339	0.0227323	0.879017	0.0212561	0	0.183604	37.5938
ENSP00000261726	23316	CUX2	7.62e-05	FALSE	NA	0.999656	0.818	0.55	0.583	0.969	0.52	0.71183	0.545347	4.58309	0.664335	0.616875	0.570274	0.944532	0	1	0
ENSP00000331418	5797	PTPRM	6.46e-05	FALSE	NA	0.999958	0.817787	0.382231	0.358672	0.856684	0.495	0.321962	0.126612	23.029	0.543395	0.331614	0.239914	0.877323	0	1	7.19516
ENSP00000361423	25	ABL1	6.02e-05	FALSE	NA	0.999883	0.816	0.536	0.649	0.977	0.496	0.45689	0.268218	0.280327	0.159218	0.849498	0.946225	0.754055	0	1	8.33803
ENSP00000282007	23091	ZC3H13	6.51e-05	FALSE	NA	1	0.816	0.48	0.849	0.977	0.497	0.537187	0.432428	0.544973	0.941178	0.938555	0.913732	0.943698	0	1	29.7866
ENSP00000360231	4774	NFIA	1.977e-05	TRUE	4	0.999555	0.816	0.412	0.347	0.286	0.497	0.236407	-0.116488	8.7465	0.485424	0.418558	0.445347	0.387389	1	0.000224171	105.811
ENSP00000310301	6670	SP3	2.566e-05	FALSE	NA	0.992298	0.814	0.472	0.581	0.819	0.585	0.381144	0.281907	0.4138	0.738322	0.729377	0.939543	0.671909	0	0.544556	169.072
ENSP00000251038	79882	ZC3H14	2.756e-05	FALSE	NA	0.999785	0.814	0.382	0.615	0.276	0.478	0.398888	0.345767	10.4532	0.467378	0.455267	0.399148	0.816285	0	1	0
ENSP00000348442	5718	PSMD12	1.821e-05	TRUE	S	0.997268	0.812	0.328	0.34	0.161	0.5	0.185067	-0.158204	2.45303	0.11508	0.119717	0.693712	0.376501	0	1	27.3665
ENSP00000369460	1993	ELAVL2	1.373e-05	TRUE	4	0.972928	0.81	0.45	0.579	0.761	0.604	0.1977	-0.0251837	0.471056	0.404711	0.381036	0.932116	0.340993	0	1	15.1702
ENSP00000417963	5528	PPP2R5D	2.669e-05	TRUE	4	0.99752	0.81	0.396	0.364	0.132	0.492	0.70752	0.47405	0.529906	0.460801	0.453052	0.916463	0.237572	0	1	1.29864
ENSP00000340820	4137	MAPT	4.12e-05	FALSE	NA	4.68265e-05	0.806	0.432	0.789	0.904	0.758	0.116779	0.435253	4.41878	0.635375	0.618538	0.5755	0.939962	1	0.0188058	78.2393
ENSP00000249363	64101	LRRC4	3.24e-05	FALSE	NA	0.877361	0.806	0.372	0.411	0.076	0.535	0.434136	0.366524	7.54942	0.483918	0.4744	0.482782	0.937217	0	1	7.65115
ENSP00000358105	51107	APH1A	1.192e-05	TRUE	3	0.132136	0.806	0.346	0.138	0.039	0.447	0.129584	0.294802	57.7609	0.083619	0.087748	0.083552	0.916446	0	1	15.6469
ENSP00000355343	9898	UBAP2L	4.59e-05	FALSE	NA	1	0.806	0.298	0.703	0.596	0.494	0.533113	0.285314	0.253067	0.620001	0.608075	0.947052	0.470031	0	1	24.2959
ENSP00000352314	57565	KLHL14	3.42e-05	FALSE	NA	0.0827222	0.806	0.18	0.45	0.132	0.497	0.07577	0.168683	7.91981	0.175488	0.163714	0.472021	0.69557	0	0.739575	50.0147
ENSP00000344786	23114	NFASC	6.58e-05	FALSE	NA	0.998763	0.804	0.612	0.464	0.914	0.617	0.288084	0.0564049	0.396373	0.945597	0.942757	0.940982	0.943767	0	0.6685	60.0034
ENSP00000316578	23512	SUZ12	2.239e-05	FALSE	NA	0.999271	0.804	0.586	0.654	0.912	0.505	0.572244	0.326539	0.328947	0.943621	0.94122	0.94441	0.93837	0	0.318119	130.217
ENSP00000321221	25970	SH2B1	3.47e-05	FALSE	NA	0.95683	0.804	0.264	0.569	0.267	0.472	0.448841	0.48833	0.559989	0.463007	0.454714	0.911994	0.261639	0	0.705841	62.9864
ENSP00000343745	23405	DICER1	7.06e-05	FALSE	NA	0.999995	0.802	0.404	0.85	0.828	0.571	0.568674	0.28174	5.47755	0.656145	0.642146	0.536316	0.782109	0	1	5.1205
ENSP00000313046	575	BAI1	6.64e-05	FALSE	NA	0.999875	0.802	0.39	0.367	0.108	0.497	0.558625	0.138478	0.26181	0.602245	0.585888	0.946774	0.51255	0	0.724232	37.3689
ENSP00000382688	5927	KDM5A	6.57e-05	FALSE	NA	0.999995	0.8	0.648	0.665	0.949	0.497	0.531982	0.384691	0.34296	0.946653	0.944106	0.94393	0.944751	0	1	8.24605
ENSP00000264357	2892	GRIA3	3.68e-05	FALSE	NA	0.998654	0.798	0.722	0.648	0.987	0.641	0.559845	0.266292	0.359092	0.943048	0.93749	0.943162	0.938746	0	1	6.98742
ENSP00000369131	23309	SIN3B	6.91e-05	FALSE	NA	0.992239	0.798	0.604	0.643	0.983	0.502	0.658683	0.392112	0.519947	0.941998	0.939756	0.919339	0.794502	0	0.476001	22.3476
ENSP00000305918	8019	BRD3	4.24e-05	FALSE	NA	0.766979	0.798	0.556	0.815	0.949	0.565	0.474865	0.349195	0.449677	0.940875	0.938944	0.935677	0.938671	0	1	12.1257
ENSP00000262895	2901	GRIK5	4.99e-05	TRUE	3	0.91778	0.798	0.442	0.628	0.776	0.571	0.524816	0.300307	0.884903	0.682712	0.665033	0.874151	0.733546	0	1	2.10159
ENSP00000263826	10000	AKT3	1.624e-05	FALSE	NA	0.999585	0.796	0.47	0.833	0.902	0.616	0.716873	0.519568	0.352696	0.944722	0.939542	0.943491	1	0	1	72.864
ENSP00000366093	6096	RORB	1.91e-05	FALSE	NA	0.998552	0.794	0.47	0.562	0.82	0.611	0.378307	0.0996531	0.442792	0.728215	0.698445	0.936648	0.648296	0	0.794661	97.293
ENSP00000263710	23332	CLASP1	6.28e-05	TRUE	3	1	0.794	0.392	0.858	0.787	0.537	0.332936	0.0950005	8.04756	0.612487	0.561859	0.465162	0.794152	0	1	2.19717
ENSP00000301071	7846	TUBA1A	1.924e-05	FALSE	NA	0.836536	0.794	0.392	0.286	0.119	0.495	0.444462	0.00600449	6.60657	0.530593	0.516516	0.505967	0.64895	0	1	2.4904
ENSP00000359085	22854	NTNG1	2.524e-05	TRUE	4	0.441031	0.792	0.476	0.038	0.246	0.61	0.16592	0.163878	10.2997	0.464107	0.393434	0.400276	0.342509	0	1	0
ENSP00000351591	54413	NLGN3	4.16e-05	TRUE	2	0.896227	0.790123	0.769565	0.506631	0.868347	0.495	0.508841	0.303783	0.448832	0.0916653	0.788002	0.9358	0.712788	0	1	8.14586
ENSP00000378451	23338	PHF15	4.06e-05	FALSE	NA	0.99931	0.79	0.592	0.078	0.594	NA	0.694166	0.590833	32.2461	0.224817	0.215303	0.166543	0.939795	0	1	0
ENSP00000394071	2664	GDI1	2.385e-05	FALSE	NA	0.987884	0.79	0.47	0.502	0.838	0.571	0.597017	0.369874	0.41521	0.727228	0.723451	0.939411	0.66547	0	1	8.32505
ENSP00000369547	795	S100G	2.123e-06	FALSE	NA	0.141286	0.79	0.298	0.104	0.046	0.494	0.0187229	-0.185798	30.1005	0.169585	0.171492	0.170059	0.276274	0	1	0
ENSP00000356405	79577	CDC73	2.098e-05	FALSE	NA	0.999959	0.788	0.516	0.297	0.806	0.447	0.709999	0.491292	8.62886	0.455708	0.423948	0.446222	0.929492	0	0.428847	122.169
ENSP00000355718	28514	DLL1	3.81e-05	FALSE	NA	0.999053	0.788	0.38	0.136	0.059	0.5	0.328996	0.125771	7.06439	0.507761	0.496948	0.496275	0.45272	0	1	4.07114
ENSP00000278886	22981	NINL	7.14e-05	TRUE	3	3.96831e-33	0.788	0.26	0.391	0.012	0.495	0.015691	-0.0553505	7.02357	0.0604075	0.0617635	0.496931	0.578847	0	0.391095	24.2724
ENSP00000237937	7763	ZFAND5	6.91e-06	FALSE	NA	0.912585	0.786	0.35	0.531	0.205	0.495	0.268472	0.111291	10.1561	0.349136	0.336084	0.40472	0.825482	0	1	0
ENSP00000303928	9778	KIAA0232	4.81e-05	FALSE	NA	0.994721	0.786	0.202	0.599	0.107	0.544	0.500498	0.582801	4.83932	0.628081	0.614354	0.559461	0.471287	0	1	1.39572
ENSP00000247087	27245	AHDC1	9.4e-05	TRUE	3	0.999431	0.786	0.094	0.818	0.445	0.489	0.605024	0.262419	0.91129	0.464654	0.447381	0.871785	0.529359	0	0.42364	68.0755
ENSP00000245121	83473	KATNAL2	2.003e-05	TRUE	1	0.000125862	0.785714	0.356757	0.0547945	0.575301	0.492	0.0292115	0.11731	588.944	0.0063798	0.00484049	0.00482393	0.0100026	0	1	0
ENSP00000321184	3321	IGSF3	6.44e-05	FALSE	NA	0.987085	0.784	0.086	0.672	0.14	0.549	0.502525	0.240668	0.271393	0.597075	0.576863	0.946516	0.492302	0	0.669147	63.1312
ENSP00000379098	816	CAMK2B	3.07e-05	FALSE	NA	0.46862	0.782	0.566	0.439	0.894	0.766	0.447419	0.51727	0.299377	0.945403	0.942955	0.945551	0.936459	0	0.761734	75.1978
ENSP00000262370	23295	MGRN1	3.41e-05	FALSE	NA	0.450178	0.782	0.422	0.676	0.568	0.497	0.0679171	0.254752	7.4392	0.493334	0.480055	0.488262	0.941349	0	0.745985	22.5221
ENSP00000393596	57448	BIRC6	0.000157418	TRUE		1	0.782	0.294	0.899	0.788	0.491	0.292451	0.148846	39.1733	0.466838	0.40942	0.108532	0.940489	0	1	1.12813
ENSP00000265136	23242	COBL	5.86e-05	FALSE	NA	0.982699	0.782	0.14	0.078	0.004	0.495	0.170986	0.239256	11.4862	0.179353	0.142687	0.37671	0.751114	0	1	5.61075
ENSP00000322791	547	KIF1A	9.08e-05	FALSE	NA	0.999989	0.780172	0.44665	0.671595	0.897075	0.572	0.600787	0.192976	3.94656	0.744443	0.734891	0.602064	0.748967	0	0.44747	90.5407
ENSP00000364448	65110	UPF3A	1.647e-05	FALSE	NA	0.000813153	0.78	0.546	0.32	0.82	0.478	0.0466508	0.236639	5.81427	0.548589	0.536584	0.524624	0.552477	0	1	2.81984
ENSP00000363763	2048	EPHB2	5.76e-05	TRUE		0.999949	0.78	0.432	0.544	0.573	0.608	0.492757	0.238539	3.48156	0.722923	0.697506	0.623907	0.576788	0	1	3.06602
ENSP00000292055	23387	SIK3	5.57e-05	FALSE	NA	0.999883	0.78	0.422	0.327	0.395	0.496	0.683531	0.633536	0.293538	0.589825	0.546819	0.945771	0.499886	0	1	0
ENSP00000450244	8437	RASAL1	3.97e-05	FALSE	NA	4.85979e-08	0.78	0.302	0.153	0.053	0.495	0.116691	0.451423	16.4665	0.364707	0.351767	0.306834	0.937797	0	1	2.12245
ENSP00000370109	11168	PSIP1	1.737e-05	FALSE	NA	0.94635	0.778	0.596	0.628	0.93	0.568	0.394257	0.506453	0.515698	0.932082	0.92975	0.920671	0.936331	0	1	38.7069
ENSP00000360406	774	CACNA1B	9.91e-05	TRUE		0.982603	0.778	0.494	0.776	0.882	0.606	0.682791	0.431789	2.10414	0.407783	0.849175	0.738499	0.94556	0	0.478604	73.3284
ENSP00000378350	8697	CDC23	2.514e-05	FALSE	NA	0.999308	0.778	0.266	0.371	0.038	0.469	0.522725	0.298523	1.17148	0.260386	0.246306	0.845289	0.41282	0	1	2.23319
ENSP00000342538	81551	STMN4	1.018e-05	FALSE	NA	0.14652	0.778	0.26	0.514	0.125	0.593	0.108925	0.355919	12.7299	0.36749	0.357618	0.348314	0.839331	0	1	3.15845
ENSP00000297792	221656	KDM1B	2.447e-05	FALSE	NA	0.815088	0.776	0.634	0.71	0.959	0.436	0.247567	0.21711	8.27285	0.457421	0.445634	0.457183	0.932535	0	1	0
ENSP00000338173	23369	PUM2	3.8e-05	FALSE	NA	0.999923	0.776	0.502	0.889	0.915	0.765	0.458068	0.348184	0.357691	0.940911	0.937979	0.943256	0.888912	0	1	11.6166
ENSP00000216297	11198	SUPT16H	3.93e-05	FALSE	NA	1	0.776	0.456	0.632	0.814	0.447	0.691704	0.319213	4.45339	0.629669	0.619646	0.574559	0.707921	0	1	1.97124
ENSP00000347733	8295	TRRAP	0.000193485	FALSE	NA	1	0.774	0.468	0.841	0.887	0.492	0.914223	0.427051	0.458648	0.750434	0.732511	0.93428	0.503701	0	0.261203	21.8197
ENSP00000373846	26046	LTN1	5.89e-05	FALSE	NA	0.832714	0.774	0.33	0.679	0.366	0.447	0.361397	0.423482	0.946264	0.373869	0.36139	0.868613	0.485272	0	1	0
ENSP00000397644	64864	RFX7	5.12e-05	FALSE	NA	0.999681	0.774	0.162	0.806	0.435	0.447	0.398378	0.445283	7.94247	0.254705	0.226485	0.469778	0.737932	0	1	14.3232
ENSP00000360163	6594	SMARCA1	4.13e-05	FALSE	NA	0.999947	0.772	0.668	0.408	0.867	0.566	0.588353	0.443486	0.346168	0.941711	0.939049	0.943774	0.944742	0	1	2.97431
ENSP00000359506	2332	FMR1	2.36e-05	TRUE	S	0.127198	0.77	0.614	0.48	0.909	0.637	0.278982	0.571178	0.417203	0.939937	0.937558	0.939269	0.805332	0	1	1.50579
ENSP00000294016	115	ADCY9	7.84e-05	FALSE	NA	0.97431	0.77	0.336	0.378	0.029	0.497	0.545156	0.390241	0.46898	0.557908	0.539082	0.932488	0.527496	0	1	4.75831
ENSP00000272322	51542	VPS54	3.143e-05	FALSE	NA	0.949817	0.77	0.282	0.471	0.133	0.446	0.332149	0.432948	16.1726	0.374769	0.339352	0.311645	0.933505	0	1	10.5539
ENSP00000339992	4602	MYB	2.913e-05	FALSE	NA	0.881848	0.768	0.506	0.333	0.75	0.497	0.123039	-0.196526	5.04314	0.597692	0.584904	0.552721	0.577304	0	1	2.37985
ENSP00000266058	6585	SLIT1	7.71e-05	FALSE	NA	0.999931	0.768	0.484	0.805	0.921	0.756	0.428475	0.192714	0.352944	0.947058	0.944535	0.943476	0.944596	0	0.650939	34.7264
ENSP00000282486	4154	MBNL1	1.654e-05	FALSE	NA	0.981578	0.768	0.482	0.185	0.583	0.569	0.0606592	-0.665749	11.5478	0.451644	0.408695	0.375458	0.679343	0	1	7.12672
ENSP00000382177	4644	MYO5A	7.19e-05	TRUE	3	0.99213	0.768	0.398	0.585	0.331	0.556	0.673191	0.504147	1.1981	0.652999	0.620471	0.842689	0.816933	0	0.41406	53.0401
ENSP00000265354	6722	SRF	2.108e-05	FALSE	NA	0.970031	0.764	0.564	0.681	0.918	0.496	0.703411	0.544676	0.433699	0.713913	0.70928	0.937735	0.655319	0	1	0
ENSP00000302647	253959	RALGAPA1	6.84e-05	FALSE	NA	1	0.764	0.404	0.536	0.3	0.498	0.611307	0.267523	4.2551	0.19615	0.679153	0.585928	0.936837	0	1	0
ENSP00000352162	1995	ELAVL3	2.426e-05	TRUE	3	0.822603	0.764	0.362	0.765	0.805	0.556	0.469817	0.286574	0.418105	0.729803	0.724808	0.939202	0.667748	0	0.639062	69.5853
ENSP00000327077	5108	PCM1	6.41e-05	FALSE	NA	NA	0.76	0.372	0.79	0.715	0.495	0.0792676	0.438916	4.32526	0.3976	0.382727	0.581939	0.867447	0	1	2.77545
ENSP00000316377	9229	DLGAP1	5.69e-05	TRUE		0.993046	0.758	0.68	0.524	0.947	0.604	0.760559	0.596113	0.290258	0.950041	0.942759	0.945878	0.942806	0	1	11.0462
ENSP00000231021	1007	CDH9	3.231e-05	TRUE	4	0.992484	0.758	0.656	0.305	0.793	0.496	0.422329	0.300287	0.382276	0.939457	0.935596	0.941902	0.937195	0	1	30.3971
ENSP00000350676	23133	PHF8	4.32e-05	TRUE		0.99824	0.758	0.612	0.432	0.907	0.495	0.765388	0.543987	0.435969	0.942355	0.939379	0.937465	0.94042	0	1	4.02594
ENSP00000368698	3096	HIVEP1	0.0001044	FALSE	NA	0.999987	0.758	0.508	0.654	0.945	0.495	0.326202	0.49525	0.495902	0.945832	0.943179	0.926284	0.945535	0	1	20.566
ENSP00000324127	23362	PSD3	4.09e-05	TRUE	4	0.851706	0.758	0.21	0.616	0.103	0.625	0.251653	0.610677	1.56075	0.292694	0.223343	0.790402	0.289933	0	1	0
ENSP00000352011	8913	CACNA1G	0.0001202	TRUE	4	0.999997	0.756	0.66	0.412	0.868	0.613	0.503849	0.101468	0.225922	0.940102	0.937824	0.947843	0.90057	0	0.7974	61.7186
ENSP00000295902	166336	PRICKLE2	4.15e-05	TRUE	3	0.987837	0.756	0.486	0.75	0.952	0.494	0.490803	0.334468	0.448768	0.941336	0.938859	0.935803	0.940061	0	1	40.4463
ENSP00000262965	6929	TCF3	3.69e-05	FALSE	NA	0.185647	0.756	0.482	0.217	0.759	0.491	0.0083082	-0.309233	20.1857	0.300496	0.284785	0.277255	0.621565	1	0.00355251	26.1724
ENSP00000350785	1612	DAPK1	7.47e-05	TRUE	5	0.9997	0.756	0.456	0.572	0.778	0.526	0.436553	0.252681	1.12628	0.689974	0.661919	0.8491	0.85708	0	1	56.1644
ENSP00000312042	3069	HDLBP	6.03e-05	FALSE	NA	0.999998	0.756	0.384	0.363	0.127	0.437	0.458563	0.0881989	20.9705	0.372962	0.358569	0.262716	0.788447	0	1	1.11414
ENSP00000369335	84893	FBXO18	5.15e-05	FALSE	NA	0.755822	0.756	0.326	0.286	0.156	0.444	0.317352	0.214804	1.33761	0.282214	0.272175	0.826146	0.0892427	0	0.441909	20.0441
ENSP00000353622	25942	SIN3A	5.08e-05	TRUE	4	1	0.754	0.616	0.813	0.992	0.492	0.479446	0.104598	0.310537	0.834946	0.825441	0.945134	0.735682	0	0.730842	104.26
ENSP00000313983	54904	WHSC1L1	5.32e-05	FALSE	NA	1	0.754	0.57	0.911	0.868	0.496	0.647429	0.449809	0.304465	0.944671	0.941986	0.945377	0.9423	0	1	1.43922
ENSP00000344087	26053	AUTS2	6.73e-05	TRUE	3	0.996187	0.752	0.588	0.623	0.871	0.57	0.62091	0.457554	0.337171	0.950337	0.944327	0.94412	0.943889	0	1	18.9587
ENSP00000418210	23613	ZMYND8	5.56e-05	FALSE	NA	0.999997	0.752	0.54	0.902	0.938	0.495	0.575789	0.309291	0.294084	0.945222	0.94254	0.945754	0.944046	0	1	12.9434
ENSP00000378492	2912	GRM2	4.85e-05	FALSE	NA	0.983083	0.752	0.5	0.539	0.825	0.543	0.482068	0.253737	0.319683	0.94298	0.941007	0.944789	0.943431	0	0.624022	57.8845
ENSP00000311113	3728	JUP	4.34e-05	FALSE	NA	0.0375345	0.752	0.368	0.351	0.184	0.447	0.109465	0.442842	21.8904	0.295304	0.280592	0.252697	0.940478	0	1	6.87006
ENSP00000364028	1889	ECE1	3.63e-05	FALSE	NA	0.999769	0.752	0.254	0.454	0.06	0.433	0.506587	0.307494	0.744363	0.396793	0.373207	0.885249	0.271549	0	1	6.96139
ENSP00000396068	130507	UBR3	2.638e-05	FALSE	NA	0.999549	0.752	0.242	0.543	0.09	0.448	0.636005	0.549005	6.2415	0.578142	0.535745	0.516012	0.0258825	1	0.000387507	80.2517
ENSP00000367705	54880	BCOR	8.16e-05	FALSE	NA	0.999946	0.750547	0.564165	0.71828	0.843581	0.497	0.491018	0.47566	0.223608	0.948361	0.945937	0.947911	0.944864	0	0.751221	53.1766
ENSP00000360608	2902	GRIN1	5.67e-05	TRUE	3	0.972709	0.75	0.708	0.248	0.622	0.613	0.842158	0.386128	0.379839	0.944623	0.942524	0.942071	0.942793	0	0.649859	21.7175
ENSP00000349508	1108	CHD4	8.01e-05	FALSE	NA	1	0.75	0.634	0.51	0.944	0.566	0.593878	0.0190389	0.461427	0.944409	0.942262	0.933782	0.944786	0	1	13.0655
ENSP00000263377	23476	BRD4	6.68e-05	TRUE	4	0.999993	0.75	0.622	0.787	0.981	0.496	0.558672	0.299288	0.200931	0.948996	0.94682	0.94847	0.943834	0	0.665232	37.8831
ENSP00000348708	26019	UPF2	4.45e-05	TRUE	5	0.999998	0.75	0.576	0.701	0.805	0.495	0.578373	0.398492	0.433227	0.942704	0.939794	0.937781	0.940747	0	1	7.42494
ENSP00000336783	57690	TNRC6C	6.39e-05	FALSE	NA	0.999998	0.75	0.528	0.89	0.938	0.492	0.561606	0.546168	0.267534	0.946462	0.943992	0.946622	0.944644	0	0.438352	91.1813
ENSP00000329933	57649	PHF12	4.8e-05	FALSE	NA	0.99996	0.75	0.512	0.838	0.862	0.498	0.633612	0.551205	0.42092	0.942878	0.940587	0.938974	0.875514	0	0.771676	31.112
ENSP00000359740	26036	ZNF451	2.685e-06	FALSE	NA	1.98298e-06	0.75	0.48	0.643	0.966	0.443	0.0917601	0.472542	9.68205	0.439465	0.419915	0.421251	0.922857	0	1	28.5403
ENSP00000282470	8404	SPARCL1	2.199e-05	TRUE	3	1.07143e-06	0.75	0.384	0.115	0.018	0.494	0.0100641	-0.217849	39.9722	0.148095	0.149177	0.103321	0.871599	0	0.247429	59.2009
ENSP00000265271	54439	RBM27	3.733e-05	TRUE		1	0.75	0.344	0.789	0.653	0.45	0.580367	0.571248	7.57361	0.542992	0.52325	0.482081	0.627404	0	1	0
ENSP00000263269	2906	GRIN2D	5.3e-05	FALSE	NA	0.998649	0.748	0.744	0.491	0.947	0.496	0.420184	-0.236675	0.395383	0.944019	0.941816	0.941048	0.942265	0	0.673748	16.5845
ENSP00000307411	8028	MLLT10	3.72e-05	FALSE	NA	0.999584	0.748	0.526	0.598	0.903	0.494	0.395956	0.405217	0.361327	0.941985	0.937635	0.943038	0.938862	0	1	27.988
ENSP00000355388	54737	MPHOSPH8	3.4e-05	FALSE	NA	0.930242	0.748	0.448	0.366	0.569	0.451	0.213761	0.127015	7.38147	0.495736	0.481568	0.490923	0.256458	0	1	23.7236
ENSP00000408108	80232	WDR26	2.03e-05	TRUE	S	0.999677	0.748	0.358	0.832	0.767	0.495	0.737415	0.556058	0.43692	0.715027	0.705694	0.937342	0.653122	0	0.708359	89.7709
ENSP00000377461	84527	ZNF559	2.309e-06	TRUE	4	7.71789e-09	0.748	0.178	0.484	0.122	0.447	NA	NA	22.4204	0.0345742	0.0456655	0.248537	0.601114	0	1	7.68187
ENSP00000358635	10492	SYNCRIP	2.031e-05	FALSE	NA	0.999379	0.746	0.448	0.571	0.722	0.568	0.466847	0.154649	2.0491	0.249049	0.743737	0.743654	0.928808	0	0.692229	30.4835
ENSP00000340688	22859	LPHN1	8.89e-05	FALSE	NA	1	0.744086	0.353066	0.791983	0.851133	0.622	0.724554	0.45975	4.46699	0.680692	0.665849	0.57314	0.945188	0	1	0
ENSP00000378702	6046	BRD2	3.22e-05	FALSE	NA	0.999531	0.744	0.556	0.551	0.928	0.571	0.349343	0.413415	0.382198	0.938101	0.935587	0.941911	0.937136	0	0.760022	35.4044
ENSP00000348965	1778	DYNC1H1	0.000226043	TRUE	3	1	0.744	0.334	0.601	0.194	0.495	0.942765	0.171117	6.38808	0.57468	0.556226	0.51041	0.94594	0	1	3.12185
ENSP00000320940	8648	NCOA1	5.1e-05	FALSE	NA	0.999077	0.742	0.536	0.832	0.94	0.61	0.490938	0.424466	0.404978	0.841394	0.823245	0.940335	0.736492	0	0.711856	24.8411
ENSP00000222254	5296	PIK3R2	3.28e-05	TRUE	S	0.939627	0.742	0.22	0.491	0.062	0.491	0.552241	0.405303	5.62089	0.5802	0.569863	0.531127	0.691875	0	0.659926	45.2313
ENSP00000341032	7477	WNT7B	2.662e-05	FALSE	NA	0.00039154	0.74	0.372	0.221	0.26	0.483	0.047107	-0.0555522	1.91362	0.157026	0.165703	0.75547	0.418662	0	1	0
ENSP00000309031	80124	VCPIP1	4.83e-05	FALSE	NA	0.999341	0.74	0.25	0.848	0.617	0.461	0.675996	0.484906	6.29117	0.537688	0.522809	0.512924	0.941492	0	0.454346	81.1179
ENSP00000218075	2742	GLRA2	1.817e-05	TRUE	5	0.908588	0.738	0.58	0.651	0.892	0.502	0.314915	0.0609248	0.447826	0.729317	0.692353	0.935932	0.644635	0	1	0
ENSP00000223061	5118	PCOLCE	2.191e-05	FALSE	NA	0.500665	0.738	0.188	0.15	0	0.393	0.124076	0.162011	28.0945	0.221626	0.213668	0.189569	0.443046	1	0.00514177	32.4602
ENSP00000296543	80155	NAA15	2.842e-05	TRUE	1	0.998577	0.736264	0.306878	0.715762	0.910941	0.411	0.514149	0.302415	72.8336	0.0808597	0.0850545	0.0710098	0.935241	0	1	0
ENSP00000292431	112939	NACC1	2.775e-05	TRUE	4	0.964947	0.736	0.43	0.251	0.47	0.417	0.614284	0.255557	0.401721	0.468454	0.459142	0.940591	0.41949	0	1	2.17268
ENSP00000338349	9369	NRXN3	5.19e-05	TRUE	3	0.999856	0.734	0.612	0.295	0.681	0.765	0.72148	0.526719	0.307232	0.950605	0.941795	0.94527	0.942112	0	1	13.2165
ENSP00000363480	1741	DLG3	3.059e-05	FALSE	NA	0.999544	0.734	0.512	0.613	0.784	0.602	0.683226	0.590993	0.389379	0.937405	0.934748	0.941452	0.940589	0	1	29.5183
ENSP00000251119	23503	ZFYVE26	9.99e-05	FALSE	NA	1.03845e-11	0.734	0.398	0.72	0.62	0.435	0.0537248	0.29505	4.87344	0.431781	0.420588	0.558952	0.220669	0	1	3.64896
ENSP00000253048	23211	ZC3H4	7.2e-05	TRUE	3	1	0.734	0.356	0.673	0.413	0.491	0.266275	0.155001	0.245741	0.317916	0.304929	0.947306	0.169579	0	1	0
ENSP00000446880	11176	BAZ2A	7.59e-05	FALSE	NA	1	0.732	0.636	0.718	0.949	0.496	0.545145	0.537868	0.235296	0.948655	0.946516	0.947576	0.944099	0	0.740115	34.5895
ENSP00000303634	7804	LRP8	3.84e-05	FALSE	NA	0.999986	0.732	0.492	0.629	0.928	0.499	0.470609	0.276491	0.355098	0.944034	0.941793	0.943388	0.93728	0	0.729224	16.224
ENSP00000304502	10736	SIX2	2.168e-05	FALSE	NA	0.870283	0.732	0.368	0.041	0.17	0.489	0.21795	-0.00918816	24.1666	0.25047	0.241731	0.217689	0.930204	0	1	0
ENSP00000368994	9912	ARHGAP44	3.15e-05	FALSE	NA	0.999299	0.732	0.3	0.184	0.101	0.497	0.442681	0.31441	9.94154	0.497159	0.471297	0.413223	0.936847	0	1	0
ENSP00000368666	139411	PTCHD1	3.79e-05	TRUE	2	0.947053	0.731429	0.616216	0.646199	0.778082	0.496	0.354238	0.182021	0.35472	0.940063	0.937937	0.943408	1	0	0.544687	115.045
ENSP00000388631	84812	PLCD4	3.211e-05	FALSE	NA	8.11639e-09	0.73	0.428	0.253	0.456	0.489	0.0131888	-0.253189	2.32592	0.138875	0.144868	0.708443	0.12021	0	1	0
ENSP00000428756	27067	STAU2	1.663e-05	FALSE	NA	0.950439	0.73	0.422	0.547	0.43	0.495	0.196913	0.0838028	2.73807	0.201465	0.67897	0.669732	0.860841	0	0.27123	130.123
ENSP00000377700	55773	TBC1D23	2.44e-05	FALSE	NA	0.000111512	0.73	0.296	0.531	0.325	0.36	0.0789399	0.375817	12.6132	0.407017	0.391021	0.351202	0.448635	0	0.243747	124.219
ENSP00000346348	342132	ZNF774	1.92e-05	TRUE		1.10145e-10	0.73	0.206	0.426	0.081	0.435	NA	NA	35.7083	0.167586	0.169595	0.131988	0.942721	0	1	1.13743
ENSP00000254480	6599	SMARCC1	4.32e-05	FALSE	NA	1	0.728	0.596	0.391	0.783	0.495	0.543475	0.415583	0.439791	0.943174	0.939398	0.937052	0.903382	0	1	5.06212
ENSP00000344479	4929	NR4A2	3.27e-05	FALSE	NA	0.991433	0.728	0.448	0.536	0.653	0.572	0.64044	0.477522	1.70636	0.758281	0.754576	0.773627	0.718624	0	0.587188	55.9492
ENSP00000254657	8864	PER2	6.26e-05	TRUE	3	0.933005	0.728	0.426	0.347	0.374	0.491	0.447984	0.502964	0.209794	0.675585	0.666457	0.948258	0.491021	0	1	11.1882
ENSP00000265381	320	APBA1	5.53e-05	FALSE	NA	0.865841	0.726477	0.585427	0.664888	0.776931	0.584	0.459436	0.299942	0.603598	0.789057	0.756243	0.906215	0.746641	0	1	4.71956
ENSP00000419975	51555	PEX5L	2.491e-05	FALSE	NA	0.664005	0.726	0.374	0.302	0.267	0.585	0.192095	0.07639	5.32338	0.604331	0.566266	0.541958	0.526872	0	0.734802	23.4086
ENSP00000377665	26130	GAPVD1	5.42e-05	FALSE	NA	1	0.726	0.248	0.654	0.163	0.495	0.48494	0.395429	0.3032	0.548986	0.527628	0.945412	0.471923	0	1	0
ENSP00000306754	4761	NEUROD2	2.566e-05	FALSE	NA	0.729793	0.724	0.556	0.705	0.951	0.63	0.580135	0.432804	0.4113	0.933219	0.931669	0.939746	0.933502	0	1	39.2443
ENSP00000263846	9066	SYT7	2.176e-05	FALSE	NA	0.904579	0.724	0.538	0.236	0.729	0.526	0.59694	0.497447	0.431211	0.724463	0.71262	0.938033	0.658998	0	1	4.57738
ENSP00000276201	65109	UPF3B	1.785e-05	TRUE	2	0.933767	0.722892	0.378698	0.506812	0.116618	0.421	0.464676	0.474795	0.444384	0.414505	0.406499	0.936417	0.374201	0	0.736917	47.034
ENSP00000283131	8467	SMARCA5	3.79e-05	FALSE	NA	1	0.722	0.648	0.31	0.735	0.499	0.587569	0.167108	0.358658	0.940252	0.937917	0.943182	0.939053	0	0.80781	61.9932
ENSP00000251636	54505	DHX29	4.61e-05	FALSE	NA	0.00352732	0.722	0.472	0.686	0.855	0.408	0.0551614	0.228173	0.777962	0.398402	0.384406	0.882271	0.45866	1	0.00971271	45.2485
ENSP00000371434	5991	RFX3	2.843e-05	TRUE	4	0.999773	0.722	0.466	0.654	0.886	0.521	0.662573	0.420913	0.81386	0.687714	0.636508	0.879399	0.935246	0	1	0
ENSP00000343701	3836	KPNA1	1.827e-05	FALSE	NA	0.993001	0.722	0.382	0.824	0.713	0.454	0.371731	0.101856	5.80616	0.560553	0.539908	0.525225	0.926451	0	0.394302	110.746
ENSP00000322270	23266	LPHN2	5.1e-05	FALSE	NA	1	0.722	0.272	0.657	0.228	0.571	0.308152	0.238165	6.47084	0.605218	0.571998	0.509141	0.73633	0	1	3.22245
ENSP00000264057	8527	DGKD	6.07e-05	FALSE	NA	0.977071	0.722	0.268	0.479	0.076	0.49	0.69746	0.584663	11.134	0.510454	0.492707	0.382877	0.942506	0	1	1.51489
ENSP00000350844	5079	PAX5	2.166e-05	TRUE	3	0.984244	0.72	0.408	0.035	0.178	0.494	0.215945	-0.166926	8.53278	0.454558	0.430457	0.448824	0.398317	0	1	5.09448
ENSP00000347251	2873	GPS1	3.04e-05	FALSE	NA	0.984657	0.72	0.36	0.144	0.192	0.501	0.406122	0.228755	3.60002	0.651628	0.645936	0.618946	0.504334	0	1	11.483
ENSP00000280772	288	ANK3	0.000166845	TRUE		1	0.716	0.676	0.831	0.969	0.587	0.527929	0.452237	0.0445659	0.950677	0.948195	0.9507	0.881004	0	0.573529	37.3194
ENSP00000400258	9228	DLGAP2	6.54e-05	TRUE	4	0.950397	0.716	0.654	0.242	0.631	0.628	0.299962	0.42599	0.760723	0.74983	0.73365	0.883697	0.768295	0	0.0859782	78.6187
ENSP00000349723	64919	BCL11B	5.98e-05	FALSE	NA	0.929785	0.716	0.628	0.29	0.672	0.568	0.725697	0.335809	0.28503	0.945444	0.943169	0.946071	0.943188	0	0.368044	127.365
ENSP00000303252	91752	ZNF804A	3.86e-05	TRUE		0.827436	0.716	0.566	0.653	0.928	0.529	0.117372	0.226282	3.23091	0.743052	0.686621	0.634417	0.939265	0	1	3.0801
ENSP00000343027	2770	GNAI1	1.456e-05	FALSE	NA	0.917528	0.716	0.352	0.698	0.475	0.526	0.495739	0.369218	0.466586	0.686834	0.674114	0.932922	0.630432	0	1	3.10971
ENSP00000335082	157769	FAM91A1	2.99e-05	FALSE	NA	0.515694	0.716	0.208	0.528	0.108	0.492	0.128521	0.0674656	10.2335	0.476844	0.463983	0.4014	0.427536	0	1	11.769
ENSP00000160740	23152	CIC	8.05e-05	TRUE	2	0.999903	0.715909	0.359606	0.741425	0.373178	0.528	0.492233	0.430087	0.223062	0.690318	0.684358	0.947917	0.51443	0	0.433839	65.5697
ENSP00000306138	2915	GRM5	4.7e-05	TRUE		0.985984	0.714	0.552	0.821	0.942	0.612	0.625901	0.32975	0.324517	0.94707	0.940678	0.944582	0.941269	0	1	1.00301
ENSP00000355493	159	ADSS	1.824e-05	FALSE	NA	0.82287	0.714	0.348	0.578	0.275	0.416	0.30104	0.204804	8.89021	0.42162	0.407968	0.44006	0.926412	0	1	0.973868
ENSP00000416696	57589	KIAA1432	4.68e-05	FALSE	NA	0.804233	0.714	0.312	0.615	0.416	0.447	0.328779	0.598867	3.02465	0.466296	0.440927	0.649208	0.712589	0	1	0
ENSP00000354541	22871	NLGN1	2.96e-05	TRUE	3	0.755798	0.712	0.748	0.758	0.989	0.609	0.178685	0.0934553	0.393026	0.947854	0.93426	0.941227	0.935839	0	0.827421	101.054
ENSP00000410732	2566	GABRG2	1.882e-05	FALSE	NA	0.958543	0.71	0.664	0.278	0.657	0.593	0.450273	0.239033	2.03358	0.711076	0.696082	0.745272	0.927175	0	1	17.0129
ENSP00000023897	2554	GABRA1	1.731e-05	TRUE	5	0.963866	0.71	0.63	0.112	0.545	0.615	0.599243	0.404852	2.073	0.698931	0.687992	0.741628	0.641217	0	0.725382	107.593
ENSP00000216267	23774	BRD1	6.69e-05	FALSE	NA	0.994535	0.71	0.604	0.705	0.965	0.576	0.721952	0.497825	0.859668	0.928796	0.926027	0.876331	0.14932	0	1	10.4437
ENSP00000365735	7091	TLE4	3.53e-05	FALSE	NA	0.999922	0.71	0.548	0.742	0.953	0.572	0.465103	0.151454	0.369013	0.784783	0.763831	0.942661	0.698496	0	1	4.3071
ENSP00000345985	57497	LRFN2	4.41e-05	TRUE	4	0.117461	0.71	0.428	0.465	0.468	0.497	0.0675672	0.14901	0.333766	0.535614	0.509561	0.944233	0.466929	0	1	0
ENSP00000396995	64282	PAPD5	1.759e-05	FALSE	NA	0.998506	0.71	0.378	0.733	0.663	0.455	0.687634	0.558836	4.21831	0.616422	0.59824	0.588953	0.925633	0	1	14.816
ENSP00000261708	55813	UTP6	2.181e-05	FALSE	NA	4.82881e-06	0.71	0.34	0.268	0.036	0.332	0.0245574	0.079042	32.8478	0.190708	0.188022	0.152411	0.923643	0	1	0
ENSP00000358715	22986	SORCS3	4.42e-05	FALSE	NA	0.325134	0.71	0.228	0.684	0.224	0.603	0.122377	0.208728	15.6315	0.511797	0.37586	0.323665	0.940681	0	1	0
ENSP00000380602	152330	CNTN4	4.05e-05	TRUE	2	0.996606	0.709845	0.647059	0.512748	0.752551	0.501	0.351322	0.449492	0.458456	0.949558	0.938361	0.934318	0.93977	0	0.719017	95.1699
ENSP00000311489	6712	SPTBN2	0.0001393	FALSE	NA	0.999978	0.708	0.526	0.625	0.951	0.556	0.748335	0.517023	0.541322	0.947296	0.945131	0.914228	0.946292	0	0.668539	58.6099
ENSP00000409637	23228	PLCL2	3.73e-05	FALSE	NA	0.999119	0.706	0.46	0.757	0.778	0.495	0.631355	0.447125	0.471498	0.941496	0.937234	0.93205	0.941904	0	0.724443	41.9347
ENSP00000357484	57120	GOPC	1.807e-05	FALSE	NA	0.0219841	0.706	0.412	0.797	0.728	0.444	0.105309	0.387971	0.583575	0.413039	0.399709	0.909135	0.432861	0	0.74931	75.2986
ENSP00000355736	6991	TCTE3	7.87e-06	FALSE	NA	0.00321873	0.706	0.334	0.296	0.127	0.484	NA	NA	20.5251	0.256136	0.244774	0.273784	0.929341	0	1	0
ENSP00000370880	2315	MLANA	4.63e-06	FALSE	NA	1.07617e-08	0.706	0.328	0.373	0.059	0.54	0.0119649	-0.261577	1.70647	0.145851	0.151279	0.773536	0.145845	0	1	0
ENSP00000357297	81847	RNF146	1.38e-05	FALSE	NA	0.445213	0.706	0.302	0.432	0.239	0.432	0.0797073	0.00505688	1.55311	0.18512	0.184458	0.79136	0.344004	0	1	12.5037
ENSP00000263967	5290	PIK3CA	3.605e-05	FALSE	NA	0.999999	0.705882	0.502451	0.737242	0.683871	0.496	0.766893	0.462489	0.365806	0.940141	0.937194	0.942822	0.938513	0	1	6.69981
ENSP00000333024	51533	PHF7	1.34e-05	FALSE	NA	0.0649139	0.704	0.602	0.253	0.594	0.491	0.006621	-0.529553	14.1943	0.33754	0.324668	0.336718	0.339455	0	1	0
ENSP00000396976	22893	BAHD1	4.1e-05	FALSE	NA	0.99193	0.704	0.47	0.694	0.829	0.495	0.479338	0.385708	0.346398	0.940946	0.938999	0.943765	0.938224	0	1	15.8522
ENSP00000444972	6934	TCF7L2	2.642e-05	TRUE	3	0.989605	0.704	0.47	0.028	0.245	0.491	0.170498	-0.251491	0.616097	0.00132885	0.0244885	0.904624	0.0147031	0	1	0
ENSP00000225792	1655	DDX5	2.257e-05	FALSE	NA	0.997454	0.704	0.466	0.581	0.811	0.587	0.501191	0.336772	2.52617	0.717222	0.713303	0.685154	0.937212	0	1	5.63717
ENSP00000312735	5431	POLR2B	4.5e-05	FALSE	NA	0.988162	0.704	0.432	0.622	0.713	0.57	0.778477	0.349182	0.331346	0.942437	0.940171	0.944342	0.940834	0	0.494057	131.087
ENSP00000235382	5997	RGS2	7.55e-06	FALSE	NA	0.00294512	0.704	0.358	0.116	0.179	0.494	0.02294	0.0513485	15.2099	0.306841	0.293128	0.326563	0.828384	0	0.569861	50.0733
ENSP00000331636	147968	CAPN12	3.31e-05	TRUE	4	7.47957e-20	0.704	0.214	0.136	0.016	0.446	0.017341	0.0156661	17.3954	0.0703139	0.0755039	0.29872	0.670812	0	1	1.57872
ENSP00000432786	22992	KDM2A	5.29e-05	FALSE	NA	1	0.702	0.666	0.683	0.968	0.492	0.7528	0.387986	0.620106	0.937591	0.933278	0.903936	0.942257	0	0.115203	60.1264
ENSP00000282493	23037	PDZD2	0.0001282	FALSE	NA	0.999645	0.702	0.596	0.733	0.959	0.528	0.357542	0.328739	0.108081	0.950559	0.94823	0.950098	0.946444	0	0.0616546	29.6703
ENSP00000258960	4836	NMT1	2.318e-05	FALSE	NA	0.998501	0.701053	0.267635	0.203625	0.0506051	0.487	0.584385	0.385429	0.422636	0.448672	0.437911	0.938829	0.403017	0	1	2.20954
ENSP00000268712	9611	NCOR1	9.59e-05	TRUE	4	1	0.7	0.59	0.755	0.915	0.512	0.640551	0.451808	0.790891	0.93566	0.929219	0.881064	0.758516	1	0.0084763	56.4261
ENSP00000354504	23245	ASTN2	5.75e-05	TRUE	3	0.989172	0.7	0.578	0.432	0.822	0.568	0.362328	0.230401	0.586574	0.94907	0.935824	0.908741	0.884976	0	0.464012	97.2663
ENSP00000402257	862	RUNX1T1	2.835e-05	FALSE	NA	0.999122	0.7	0.45	0.643	0.797	0.765	0.589077	0.413336	0.398603	0.937956	0.933587	0.940838	0.935212	0	0.792334	40.9979
ENSP00000316054	1857	DVL3	4.42e-05	TRUE	4	0.995403	0.7	0.406	0.559	0.362	0.493	0.194218	-0.260279	0.945922	0.331988	0.316248	0.868694	0.467552	0	1	2.33392
ENSP00000362183	2899	GRIK3	5.26e-05	TRUE		0.99998	0.698	0.62	0.39	0.782	0.57	0.63074	0.393202	0.535685	0.941366	0.936973	0.91511	0.923874	0	0.374135	32.3312
ENSP00000271640	9869	SETDB1	5.22e-05	TRUE	4	0.999997	0.698	0.618	0.504	0.943	0.492	0.572853	0.265835	0.187454	0.948878	0.946688	0.948745	0.942169	0	0.737082	56.6969
ENSP00000231524	373	TRIM23	2.138e-05	FALSE	NA	0.0669672	0.698	0.372	0.577	0.314	0.498	0.10555	0.258228	5.57291	0.566105	0.551184	0.532872	0.929952	0	1	7.61277
ENSP00000311984	55739	CARKD	2.067e-05	FALSE	NA	0.00650288	0.698	0.29	0.449	0.216	0.449	0.0136584	-0.258185	32.638	0.183216	0.186255	0.156149	0.482077	0	1	0
ENSP00000254942	7014	TERF2	2.059e-05	TRUE	3	0.927472	0.698	0.264	0.705	0.348	0.447	0.619018	0.52717	0.431642	0.490403	0.479039	0.937982	0.229222	0	1	0
ENSP00000377570	3885	KRT34	2.11e-05	FALSE	NA	2.61056e-06	0.696121	0.212058	0.294886	0.659316	0.492	0.00801422	-0.236498	25.9378	0.241776	0.232762	0.206701	0.929608	0	1	0.932142
ENSP00000278412	6749	SSRP1	3.16e-05	FALSE	NA	0.999693	0.696	0.46	0.53	0.729	0.485	0.658407	0.366858	0.384507	0.754087	0.75008	0.941757	0.688551	0	0.702747	41.5275
ENSP00000319104	6830	SUPT6H	7.57e-05	FALSE	NA	1	0.694	0.592	0.641	0.941	0.497	0.749733	0.413895	0.308265	0.947505	0.94532	0.945239	0.94451	0	0.14523	32.4536
ENSP00000349320	781	CACNA2D1	3.81e-05	FALSE	NA	0.999996	0.694	0.57	0.643	0.926	0.511	0.631571	0.470175	0.276686	0.903487	0.854118	0.946345	0.599738	0	0.791014	89.236
ENSP00000378784	51105	PHF20L1	3.657e-05	FALSE	NA	0.999912	0.694	0.536	0.65	0.977	0.496	0.403926	0.282196	0.476023	0.939698	0.936904	0.931172	0.887255	0	1	3.97662
ENSP00000396704	7155	TOP2B	4.55e-05	FALSE	NA	0.997311	0.694	0.474	0.552	0.803	0.602	0.563336	0.431425	0.429855	0.942456	0.940034	0.938161	0.909667	0	1	5.20579
ENSP00000264431	9693	RAPGEF2	5.78e-05	FALSE	NA	0.999997	0.694	0.424	0.639	0.579	0.569	0.598036	0.409499	3.54287	0.718843	0.704224	0.620733	0.929814	0	0.639445	12.5383
ENSP00000253778	9945	GFPT2	3.61e-05	FALSE	NA	6.62531e-07	0.694	0.33	0.452	0.147	0.498	0.0794164	0.27991	6.99275	0.540962	0.528927	0.497586	0.851354	0	0.381381	26.1731
ENSP00000406482	221981	THSD7A	6.55e-05	FALSE	NA	0.999281	0.694	0.096	0.655	0.115	0.572	0.137663	0.196469	5.1215	0.701779	0.624015	0.549563	0.494211	0	0.507562	130.563
ENSP00000347839	22841	RAB11FIP2	1.805e-05	FALSE	NA	0.910708	0.693277	0.328482	0.5662	0.555914	0.576	0.409517	0.517801	3.11738	0.664544	0.651693	0.641536	0.926174	0	0.804532	74.6386
ENSP00000283254	6328	SCN3A	7.17e-05	FALSE	NA	1	0.692	0.646	0.554	0.918	0.572	0.630268	0.325356	0.251883	0.918101	0.908543	0.947085	0.815761	0	1	14.8764
ENSP00000300651	5469	MED1	5.53e-05	FALSE	NA	0.999991	0.692	0.596	0.892	0.956	0.489	0.398461	0.329729	0.835057	0.920529	0.916871	0.877976	0.942589	0	0.691489	13.9391
ENSP00000338283	4862	NPAS2	3.95e-05	TRUE	4	0.990889	0.692	0.582	0.335	0.655	0.613	0.422434	0.245323	0.458544	0.941306	0.938197	0.934305	0.939541	0	0.555157	20.9206
ENSP00000350928	2571	GAD1	2.666e-05	TRUE	5	0.82254	0.692	0.57	0.429	0.876	0.618	0.424321	0.362089	0.408571	0.934404	0.932232	0.940042	0.934181	0	1	1.55843
ENSP00000324172	491	ATP2B2	7.54e-05	TRUE	3	0.999922	0.692	0.564	0.231	0.656	1	0.759273	0.353791	0.118542	0.944314	0.941693	0.949989	0.713779	0	0.463749	92.659
ENSP00000265351	57510	XPO5	4.64e-05	FALSE	NA	0.999999	0.692	0.402	0.69	0.481	0.329	0.413602	0.205165	6.75841	0.571859	0.557745	0.504058	0.939784	0	0.799342	61.0762
ENSP00000305107	155038	GIMAP8	2.708e-05	FALSE	NA	6.85023e-06	0.692	0.292	0.257	0.121	0.45	0.0613807	0.360383	4.95575	0.27684	0.263734	0.553775	0.0714925	0	1	0
ENSP00000430432	3066	HDAC2	1.632e-05	FALSE	NA	0.999391	0.69	0.604	0.526	0.914	0.545	0.582151	0.274116	0.457335	0.924152	0.921252	0.934514	0.923927	0	0.662914	132.012
ENSP00000341551	4089	SMAD4	2.144e-05	TRUE	3	0.967433	0.69	0.5	0.551	0.86	0.496	0.643029	0.401089	0.33285	0.814169	0.806628	0.944277	0.657479	0	0.813542	81.6963
ENSP00000323720	9282	MED14	5.14e-05	FALSE	NA	0.999999	0.688	0.698	0.591	0.953	0.489	0.639758	0.376466	0.309013	0.944263	0.941665	0.945206	0.942027	0	1	2.12939
ENSP00000283195	5903	RANBP2	0.0001085	FALSE	NA	1	0.688	0.514	0.666	0.927	0.495	0.652427	0.458554	0.191707	0.765988	0.755599	0.948666	0.556971	0	1	0
ENSP00000218089	10735	STAG2	4.28e-05	FALSE	NA	1	0.688	0.432	0.533	0.576	0.571	0.691812	0.361525	0.437905	0.942612	0.939267	0.937259	0.940353	0	0.495524	134.406
ENSP00000274364	10788	IQGAP2	5.72e-05	FALSE	NA	4.10295e-15	0.688	0.33	0.063	0.104	0.41	0.0924664	0.485486	18.3197	0.41081	0.362321	0.293829	0.539065	0	0.783601	40.1312
ENSP00000275857	57502	NLGN4X	4.44e-05	TRUE	3	0.932299	0.686	0.852	0.705	0.967	0.497	NA	NA	0.333804	0.944816	0.940001	0.944231	0.94073	0	0.610208	86.4468
ENSP00000455307	80205	CHD9	9.5e-05	FALSE	NA	1	0.686	0.714	0.806	0.971	0.601	0.569535	0.453624	0.219558	0.939875	0.933255	0.948028	0.880522	0	1	0
ENSP00000296702	10915	TCERG1	4.35e-05	FALSE	NA	0.999963	0.686	0.496	0.683	0.908	0.495	0.652135	0.44843	0.336931	0.942174	0.939743	0.944134	0.940514	0	1	2.73159
ENSP00000288199	54778	RNF111	3.503e-05	FALSE	NA	0.999889	0.686	0.448	0.805	0.837	0.498	0.401637	0.524022	0.370803	0.939824	0.936693	0.942567	0.938179	0	1	3.20371
ENSP00000305839	114787	GPRIN1	4.4e-05	FALSE	NA	0.787287	0.686	0.172	0.475	0.167	0.487	0.552798	0.558576	0.259469	0.609612	0.600373	0.946835	0.466302	0	0.328048	41.9478
ENSP00000427975	64901	RANBP17	3.83e-05	TRUE	2	8.61018e-36	0.685897	0.300578	0.333333	0.644315	0.491	0.0115365	-0.00199066	23.0724	0.011356	0.00843283	0.235396	0.938739	0	1	3.24378
ENSP00000252542	9667	SAFB2	5.95e-05	FALSE	NA	0.999583	0.685106	0.47381	0.487179	0.688172	0.497	0.390038	0.308437	0.282418	0.945338	0.943225	0.946154	0.943157	0	1	6.62795
ENSP00000338629	473	RERE	7.54e-05	TRUE	4	0.999996	0.684	0.59	0.733	0.916	0.592	0.33652	0.00210159	1.30828	0.950849	0.948544	0.830561	0.944485	0	0.776417	49.3352
ENSP00000399518	6304	SATB1	3.132e-05	FALSE	NA	0.856614	0.684	0.498	0.606	0.864	0.566	0.586683	0.357915	0.502363	0.937456	0.934662	0.924518	0.936777	0	0.404711	64.4421
ENSP00000230419	5754	PTK7	5.43e-05	TRUE	3	0.975879	0.684	0.408	0.261	0.426	0.431	0.158783	-0.210233	0.802165	0.0968638	0.0981399	0.880172	0.0386544	0	1	0
ENSP00000364687	10919	EHMT2	6.48e-05	FALSE	NA	0.0644715	0.682	0.64	0.546	0.872	0.492	0.295492	0.46808	0.266371	0.946097	0.944099	0.946655	0.943674	0	1	5.97625
ENSP00000282030	26040	SETBP1	6.44e-05	TRUE	3	0.999003	0.682	0.614	0.752	0.983	0.498	NA	NA	22.5442	0.891282	0.857798	0.244315	0.492938	1	0.00248129	12.2004
ENSP00000386520	23132	RAD54L2	6.08e-05	FALSE	NA	0.999999	0.682	0.58	0.718	0.839	0.492	0.414651	0.216622	0.362463	0.945987	0.943279	0.94297	0.943308	0	1	14.0327
ENSP00000265990	9044	BTAF1	6.4e-05	TRUE	6	1	0.682	0.552	0.796	0.936	0.483	0.740715	0.585475	0.134375	0.775268	0.760897	0.949743	0.491662	0	1	13.2118
ENSP00000264606	9759	HDAC4	6.86e-05	TRUE	S	0.99999	0.682	0.526	0.621	0.927	0.57	0.652668	0.461081	0.724191	0.939432	0.931815	0.887171	0.936916	0	0.704051	41.4831
ENSP00000266079	24148	PRPF6	5.06e-05	FALSE	NA	0.280832	0.682	0.484	0.55	0.879	0.493	0.449169	0.402037	0.636578	0.748204	0.739186	0.9008	0.941887	0	0.478235	58.6109
ENSP00000386394	60491	NIF3L1	1.393e-05	FALSE	NA	0.00517701	0.682	0.376	0.17	0.046	0.41	0.0479465	0.364901	15.7385	0.311807	0.301083	0.320753	0.784705	1	0.0114887	52.07
ENSP00000283228	5801	PTPRR	2.507e-05	FALSE	NA	0.000430476	0.682	0.362	0.327	0.385	0.598	0.0714625	0.444705	8.21529	0.488422	0.447959	0.459618	0.875762	0	1	0
ENSP00000250263	90459	ERI1	1.103e-05	FALSE	NA	0.000454685	0.682	0.338	0.353	0.146	0.407	0.033119	0.352782	14.3863	0.328569	0.315011	0.332391	0.936795	0	1	2.09136
ENSP00000435289	5049	PAFAH1B2	9.38e-06	FALSE	NA	0.962029	0.680258	0.39916	0.667373	0.492958	0.415	0.334892	0.234102	2.29465	0.658783	0.648031	0.71429	0.609983	0	0.321618	135.659
ENSP00000296452	8927	BSN	0.00018801	FALSE	NA	1	0.68	0.618	0.312	0.714	0.646	0.643723	0.568009	0.276017	0.949889	0.947579	0.946366	0.946484	0	0.432009	81.2121
ENSP00000418081	9254	CACNA2D2	5.37e-05	FALSE	NA	0.999693	0.68	0.568	0.398	0.821	0.574	0.426958	0.164562	0.300528	0.945083	0.942174	0.94551	0.925254	0	0.70119	16.1685
ENSP00000253024	10155	TRIM28	3.51e-05	FALSE	NA	0.999902	0.68	0.532	0.463	0.892	0.592	0.611363	0.434056	0.369431	0.938598	0.936791	0.94264	0.938215	0	0.383334	20.8557
ENSP00000260926	23314	SATB2	3.046e-05	TRUE	4	0.999563	0.68	0.528	0.582	0.937	0.616	0.69226	0.398928	0.507876	0.939204	0.934202	0.92301	0.936326	0	1	6.18314
ENSP00000313021	4117	MAK	2.312e-05	FALSE	NA	9.62965e-11	0.68	0.51	0.046	0.353	0.492	0.0768716	0.427478	8.52837	0.50183	0.48699	0.44968	0.899869	0	0.63426	57.5728
ENSP00000292599	9794	MAML1	4.04e-05	FALSE	NA	0.998362	0.68	0.498	0.608	0.862	0.522	0.325995	0.348346	0.348266	0.940974	0.938821	0.943694	0.939745	0	1	2.42388
ENSP00000353863	7707	ZNF148	2.757e-05	FALSE	NA	0.932275	0.68	0.45	0.823	0.832	0.577	0.751066	0.648892	0.402934	0.937495	0.932978	0.940489	0.93471	0	0.628757	187.081
ENSP00000303427	23244	PDS5A	4.39e-05	FALSE	NA	0.999853	0.68	0.376	0.827	0.729	0.464	0.505917	0.183446	0.951132	0.667233	0.635755	0.868089	0.717285	0	0.726929	13.5802
ENSP00000346173	2109	ETFB	1.648e-05	TRUE	3	0.00371616	0.68	0.284	0.08	0.015	0.284	0.00290235	-0.761041	84.539	0.0578022	0.0687352	0.0580674	0.364516	0	1	4.32362
ENSP00000363193	9968	MED12	8.96e-05	TRUE	6	1	0.678	0.704	0.722	0.958	0.495	0.553746	0.00351928	0.202291	0.948591	0.946483	0.948444	0.945708	0	0.605323	50.5407
ENSP00000307208	2186	BPTF	0.0001015	FALSE	NA	1	0.678	0.632	0.767	0.973	0.609	0.772826	0.577119	0.178069	0.949971	0.947613	0.948947	0.945637	0	1	10.6476
ENSP00000384018	9612	NCOR2	0.0001404	FALSE	NA	1	0.678	0.532	0.447	0.906	0.495	0.43384	0.293084	0.155224	0.947168	0.944391	0.949374	0.934027	0	0.777561	27.7593
ENSP00000399968	10499	NCOA2	5.55e-05	FALSE	NA	0.999997	0.678	0.532	0.884	0.965	0.568	0.526171	0.523396	0.290791	0.948025	0.944775	0.945865	0.883224	0	1	13.1494
ENSP00000347005	51631	LUC7L2	1.573e-05	FALSE	NA	0.590288	0.678	0.338	0.603	0.18	0.496	0.484701	0.583347	3.19494	0.659652	0.643341	0.636063	0.923082	0	0.0874893	51.6233
ENSP00000358590	23036	ZNF292	8.74e-05	TRUE	4	0.999977	0.678	0.332	0.771	0.658	0.571	0.450442	0.640629	4.11729	0.671469	0.649644	0.595226	0.945145	0	1	0
ENSP00000348753	200734	SPRED2	2.799e-05	FALSE	NA	0.000973023	0.678	0.324	0.407	0.117	0.576	0.070651	0.176424	7.86301	0.523304	0.503502	0.474226	0.934944	0	1	28.7129
ENSP00000365318	4795	NFKBIL1	1.548e-05	FALSE	NA	0.816647	0.678	0.234	0.289	0.02	0.417	0.23352	0.10359	9.20112	0.395988	0.388577	0.433674	0.356695	0	1	3.61564
ENSP00000280886	22982	DIP2C	9.17e-05	TRUE	2	1	0.677778	0.205556	0.911688	0.54902	0.612	0.765275	0.418917	3.8875	0.741096	0.671022	0.60442	0.526247	1	0.00203195	46.0129
ENSP00000325660	1272	CNTN1	3.75e-05	FALSE	NA	0.999989	0.677489	0.647208	0.695082	0.852814	0.611	0.0825822	-0.361547	0.355411	0.946234	0.941685	0.943384	0.93693	0	1	2.88204
ENSP00000221485	57030	SLC17A7	3.69e-05	FALSE	NA	0.995933	0.676	0.706	0.165	0.633	0.743	0.78093	0.536359	0.362785	0.939332	0.937502	0.942961	1	0	0.791404	24.0344
ENSP00000359321	22823	MTF2	2.033e-05	FALSE	NA	0.9946	0.676	0.62	0.699	0.909	0.581	0.614621	0.529597	0.436619	0.930295	0.926842	0.9374	0.928825	0	1	1.97851
ENSP00000357907	23097	CDK19	2.089e-05	FALSE	NA	0.998017	0.676	0.608	0.781	0.956	0.498	0.712114	0.507758	0.434468	0.934907	0.927485	0.937643	0.929372	0	1	0
ENSP00000262450	26038	CHD5	0.0001056	TRUE	5	1	0.676	0.53	0.453	0.908	0.596	0.672627	0.227579	0.707102	0.937719	0.935622	0.888771	0.945764	0	0.724901	132.742
ENSP00000037502	4653	MYOC	2.059e-05	FALSE	NA	5.01978e-08	0.676	0.362	0.2	0.196	0.477	0.0163062	-0.138712	27.953	0.216818	0.212032	0.192544	0.877083	0	1	0
ENSP00000263187	4438	MSH4	3.156e-05	FALSE	NA	3.69947e-15	0.676	0.282	0.272	0.012	0.496	0.0143218	-0.0684002	15.5298	0.380921	0.348766	0.325105	0.944843	0	0.507716	41.9094
ENSP00000307134	1501	CTNND2	6.11e-05	TRUE	2	1	0.675676	0.430233	0.813953	0.751397	0.765	0.588086	0.332985	0.277604	0.649545	0.943512	0.946301	0.943356	0	1	15.8447
ENSP00000369716	1107	CHD3	8.9e-05	FALSE	NA	1	0.674	0.718	0.756	0.989	0.504	0.860945	0.507671	1.30735	0.900962	0.897877	0.830836	0.746787	0	0.677139	17.538
ENSP00000265459	9379	NRXN2	8.39e-05	TRUE	4	0.999896	0.674	0.642	0.672	0.956	0.591	0.496422	0.00717065	1.01423	0.924906	0.917698	0.860492	0.944973	0	1	10.3674
ENSP00000313199	3184	HNRNPD	1.008e-05	FALSE	NA	0.957344	0.674	0.418	0.454	0.287	0.499	0.709534	0.629759	0.640267	0.235776	0.905149	0.9	0.317718	0	1	0
ENSP00000429084	51366	UBR5	0.0001037	TRUE	3	1	0.674	0.396	0.654	0.352	0.53	0.654339	0.15992	0.230911	0.739995	0.717318	0.947706	0.496742	0	1	12.3993
ENSP00000397947	84725	PLEKHA8	1.657e-05	FALSE	NA	2.06117e-06	0.674	0.322	0.742	0.709	0.437	0.0256965	-0.0488065	15.1675	0.353179	0.32111	0.328004	0.359359	0	1	0
ENSP00000262879	57148	RALGAPB	5.4e-05	FALSE	NA	1	0.674	0.248	0.896	0.676	0.337	0.528538	0.374679	7.65455	0.560178	0.538251	0.47996	0.942432	0	1	0
ENSP00000395535	4204	MECP2	2.592e-05	TRUE	2	0.698089	0.672222	0.658228	0.636364	0.775676	0.611	0.316001	0.679386	0.52876	0.934611	0.93114	0.91672	0.946006	0	1	2.21803
ENSP00000261523	6095	RORA	2.268e-05	TRUE	5	0.953197	0.672	0.61	0.203	0.648	0.49	0.418465	0.238293	3.95393	0.769297	0.616596	0.601668	0.93106	0	1	4.16319
ENSP00000362824	8473	OGT	4.12e-05	TRUE		0.999947	0.672	0.47	0.64	0.928	0.566	0.76573	0.433568	0.341947	0.941314	0.939073	0.943961	0.939964	0	1	2.41398
ENSP00000325240	3927	LASP1	1.579e-05	FALSE	NA	0.866739	0.672	0.458	0.556	0.736	0.495	0.403977	0.283776	2.52274	0.699729	0.692682	0.685608	0.945509	0	1	0
ENSP00000381064	55174	INTS10	2.984e-05	FALSE	NA	0.984217	0.672	0.448	0.343	0.53	0.368	0.522749	0.50567	1.10893	0.600439	0.587842	0.850472	0.669151	0	1	1.8472
ENSP00000352425	8936	WASF1	2.108e-05	FALSE	NA	0.91437	0.670968	0.50995	0.806806	0.745726	0.567	0.607015	0.591004	0.432831	0.931667	0.927787	0.937824	0.937914	0	1	8.2216
ENSP00000361066	8202	NCOA3	4.98e-05	FALSE	NA	0.999917	0.67	0.504	0.839	0.893	0.567	0.111482	-0.0565781	2.50874	0.767784	0.747504	0.686287	0.941764	0	1	42.0986
ENSP00000320485	8289	ARID1A	8.24e-05	FALSE	NA	1	0.67	0.438	0.905	0.888	0.61	0.62481	0.359691	0.224998	0.948253	0.945934	0.947863	0.944906	0	0.779559	29.2427
ENSP00000346534	6334	SCN8A	8.27e-05	TRUE		0.999998	0.668	0.684	0.257	0.621	0.585	0.807195	0.316663	0.623292	0.942453	0.938325	0.903395	0.944915	0	1	4.35765
ENSP00000257745	55904	KMT2E	NA	TRUE	3	1	0.668	0.656	0.808	0.984	0.493	NA	NA	NA	NA	NA	NA	NA	0	1	0
ENSP00000264380	200576	PIKFYVE	7.58e-05	FALSE	NA	0.979803	0.668	0.402	0.758	0.778	0.492	0.625865	0.628126	0.881724	0.710066	0.694152	0.874494	0.715153	0	1	3.53136
ENSP00000333926	10057	ABCC5	6.37e-05	FALSE	NA	0.896205	0.668	0.346	0.247	0.062	0.49	0.427247	0.231092	0.27475	0.623255	0.611809	0.946401	0.504965	0	0.825729	14.6215
ENSP00000333633	9112	MTA1	4.35e-05	FALSE	NA	0.999748	0.666	0.558	0.397	0.894	0.587	0.57619	0.27353	0.337042	0.942006	0.939734	0.944127	0.940509	0	1	4.61199
ENSP00000324806	2932	GSK3B	1.716e-05	TRUE	5	0.998731	0.666	0.552	0.876	0.953	0.528	0.595996	0.453497	0.589975	0.933687	0.921248	0.908235	0.936199	0	1	1.5694
ENSP00000283268	55079	FEZF2	2.96e-05	TRUE	4	0.902034	0.666	0.42	0.418	0.29	0.572	0.461181	0.235171	1.77508	0.748101	0.74384	0.767371	0.683652	0	0.172295	127.852
ENSP00000263754	8850	KAT2B	3.039e-05	TRUE	2	0.998927	0.664921	0.556561	0.0810056	0.259259	0.435	0.249627	-0.0388406	1.82774	0.0245356	0.18082	0.762333	0.253796	0	1	1.49774
ENSP00000288135	3815	KIT	4.21e-05	TRUE		0.99988	0.664	0.606	0.52	0.927	0.57	0.467309	0.317952	0.6995	0.926852	0.923319	0.889607	0.940196	0	0.108925	24.9344
ENSP00000296122	5500	PPP1CB	1.129e-05	FALSE	NA	0.997195	0.664	0.604	0.51	0.938	0.512	0.630833	0.324488	0.478854	0.916431	0.912035	0.93055	1	0	0.316914	128.562
ENSP00000351686	56980	PRDM10	5.81e-05	FALSE	NA	0.99806	0.664	0.536	0.854	0.974	0.494	0.681277	0.473464	0.283734	0.947348	0.945083	0.946115	0.930098	0	1	27.3715
ENSP00000309555	3054	HCFC1	0.0001066	TRUE		0.999996	0.664	0.516	0.849	0.934	0.492	0.833881	0.450426	0.171242	0.949488	0.947328	0.949076	0.945792	0	0.774706	54.6148
ENSP00000263257	4858	NOVA2	2.62e-05	FALSE	NA	NA	0.662309	0.592941	0.636168	0.821663	0.566	0.0752161	0.419284	0.409064	0.934033	0.932011	0.94	0.933885	0	1	38.5653
ENSP00000381412	815	CAMK2A	2.48e-05	TRUE	4	0.998004	0.662	0.572	0.105	0.503	0.612	0.728468	0.408158	0.541309	0.730649	0.723575	0.914235	0.670261	0	1	7.37147
ENSP00000350071	29966	STRN3	2.651e-05	FALSE	NA	0.44704	0.662	0.418	0.624	0.425	0.498	0.0866337	0.143865	3.76786	0.650706	0.628543	0.611665	0.9396	0	0.717378	55.4967
ENSP00000373808	26049	FAM169A	2.224e-05	FALSE	NA	0.998576	0.662	0.16	0.524	0.141	0.499	0.262709	0.186128	8.47508	0.453399	0.434832	0.453048	0.930688	0	1	0
ENSP00000369666	54620	FBXL19	3.044e-05	FALSE	NA	0.982522	0.66	0.62	0.695	0.917	0.488	0.451992	0.10283	0.508542	0.936187	0.934127	0.922837	0.940556	0	0.281281	65.14
ENSP00000333376	85015	USP45	2.603e-05	TRUE	3	8.69749e-14	0.66	0.292	0.16	0.065	0.367	0.0576339	0.395108	1.01876	0.067918	0.0732115	0.859707	0.142288	0	1	0
ENSP00000320936	23765	IL17RA	4.14e-05	FALSE	NA	0.119418	0.66	0.22	0.09	0.001	0.442	0.0509167	0.164002	2.79571	0.124592	0.128678	0.664498	0.461864	0	1	6.00706
ENSP00000337732	154661	RUNDC3B	1.689e-05	FALSE	NA	0.00149189	0.66	0.206	0.535	0.118	0.571	0.0864757	0.468019	0.349849	0.540147	0.507228	0.943623	0.368232	0	1	24.0715
ENSP00000395259	114821	SCAND3	4.28e-05	FALSE	NA	9.70724e-09	0.659483	0.400826	0.498938	0.815217	0.475	NA	NA	9.73663	0.499037	0.490813	0.419274	0.894736	0	0.0752048	36.3401
ENSP00000266376	775	CACNA1C	0.0001134	TRUE	S	0.999998	0.658	0.644	0.729	0.975	0.583	0.771641	0.372234	0.185791	0.947557	0.940211	0.948783	0.885888	0	1	0
ENSP00000350348	2917	GRM7	4.76e-05	TRUE	4	0.999169	0.658	0.498	0.667	0.924	0.613	0.422413	0.190477	1.84526	0.93141	0.812469	0.76108	0.726166	0	0.306943	111.414
ENSP00000379709	57584	ARHGAP21	7.67e-05	FALSE	NA	0.999947	0.658	0.486	0.582	0.935	0.497	0.576351	0.403895	0.36005	0.947026	0.944337	0.943116	0.94456	0	1	4.14511
ENSP00000351015	4763	NF1	0.0001004	TRUE	S	1	0.658	0.452	0.67	0.809	0.606	0.355155	-0.234707	0.274136	0.722276	0.670435	0.946438	0.567332	0	1	0
ENSP00000332816	2185	PTK2B	5.04e-05	FALSE	NA	0.984521	0.658	0.446	0.254	0.523	0.495	0.471151	0.427924	0.356237	0.945297	0.942703	0.943337	0.941858	0	0.794248	88.9701
ENSP00000408632	1012	CDH13	3.33e-05	FALSE	NA	0.217594	0.658	0.442	0.598	0.785	0.569	0.023781	-0.0444925	0.490708	0.18701	0.753731	0.927606	0.720881	0	0.802515	26.9686
ENSP00000252512	23039	XPO7	4.39e-05	FALSE	NA	0.999999	0.658	0.438	0.696	0.697	0.495	0.72403	0.419738	0.33225	0.945411	0.94293	0.9443	0.940594	0	0.388573	23.533
ENSP00000284262	57338	JPH3	4.94e-05	FALSE	NA	0.986178	0.658	0.326	0.569	0.333	0.587	0.363515	0.309319	0.889619	0.667438	0.661497	0.873806	0.73288	0	1	17.7258
ENSP00000362649	3065	HDAC1	2.177e-05	FALSE	NA	0.937917	0.656	0.624	0.083	0.638	0.492	0.408231	0.117525	0.429711	0.721624	0.713439	0.93819	0.659299	0	1	11.4727
ENSP00000296755	4131	MAP1B	9.7e-05	FALSE	NA	0.999986	0.656	0.566	0.785	0.893	0.608	0.296921	0.0926841	0.189839	0.949117	0.946891	0.948699	0.945492	0	1	5.43676
ENSP00000391664	83552	MFRP	2.466e-05	TRUE	3	5.34353e-08	0.656	0.402	0.015	0.117	0.434	NA	NA	1.35359	0.0398427	0.0545291	0.823358	0.0857112	0	1	0
ENSP00000325527	2200	FBN1	0.0001229	TRUE	3	1	0.656	0.308	0.472	0.219	0.49	0.400935	-0.0779048	13.2219	0.600741	0.561489	0.34392	0.908424	0	0.78204	19.1879
ENSP00000304945	54538	ROBO4	4.52e-05	FALSE	NA	1.66866e-09	0.656	0.23	0.191	0.002	0.475	0.0201922	0.0575797	7.41392	0.229541	0.224925	0.489598	0.616304	0	1	2.7349
ENSP00000334198	8912	CACNA1H	0.0001105	TRUE	2	0.755917	0.655738	0.607438	0.583113	0.852273	0.494	0.0667303	0.112122	0.223096	0.760038	0.753825	0.947915	0.727053	0	0.232499	36.0247
ENSP00000262519	9739	SETD1A	9.33e-05	FALSE	NA	0.999996	0.654	0.698	0.753	0.993	0.474	0.387114	0.144116	0.555217	0.943213	0.941189	0.912609	0.94537	0	1	0
ENSP00000325377	55339	WDR33	5.61e-05	FALSE	NA	0.999998	0.654	0.462	0.634	0.774	0.413	0.536497	0.270302	0.290253	0.618356	0.596698	0.94588	1	0	1	1.63333
ENSP00000386796	6332	SCN7A	4.4e-05	TRUE		1.72076e-15	0.654	0.396	0.226	0.248	0.495	0.0109776	-0.0363807	11.7207	0.47582	0.456933	0.370365	0.945406	0	1	18.4809
ENSP00000273371	51365	PLA1A	1.88e-05	FALSE	NA	0.00169015	0.654	0.334	0.067	0.047	0.49	0.0140499	-0.0596496	20.9869	0.270155	0.260904	0.260776	0.942657	0	1	4.85576
ENSP00000308741	9575	CLOCK	2.842e-05	FALSE	NA	0.99848	0.652	0.572	0.44	0.866	0.51	0.540738	0.53352	0.521885	0.936733	0.932736	0.91874	0.940093	0	1	1.76577
ENSP00000368314	4897	NRCAM	4.7e-05	TRUE	4	0.456485	0.652	0.55	0.569	0.942	0.642	0.109119	0.163795	0.285911	0.947675	0.944469	0.946045	0.87406	0	0.708607	114.224
ENSP00000366829	8241	RBM10	4.61e-05	FALSE	NA	0.999912	0.652	0.544	0.466	0.93	0.568	0.749141	0.507	0.327665	0.942662	0.940435	0.944463	0.941071	0	1	1.00724
ENSP00000271555	4209	MEF2D	2.467e-05	FALSE	NA	0.998547	0.652	0.538	0.259	0.702	0.569	0.560705	0.44669	2.45936	0.72956	0.723078	0.692013	0.932736	0	1	4.21645
ENSP00000369695	4300	MLLT3	2.094e-05	FALSE	NA	0.995591	0.652	0.536	0.679	0.971	0.597	0.492582	0.425559	0.434021	0.936218	0.927497	0.937686	0.929447	0	1	2.11677
ENSP00000342434	9031	BAZ1B	5.42e-05	FALSE	NA	1	0.652	0.508	0.738	0.859	0.493	0.703336	0.511499	0.389602	0.944595	0.942059	0.941435	0.925877	0	1	4.07336
ENSP00000429276	54212	SNTG1	1.937e-05	FALSE	NA	0.0379276	0.652	0.45	0.255	0.605	0.575	0.00685654	-0.348908	11.1787	0.548192	0.354721	0.381655	0.8668	0	0.179518	28.8032
ENSP00000294740	23528	ZNF281	2.67e-05	FALSE	NA	0.951672	0.652	0.442	0.881	0.901	0.499	0.564135	0.46765	0.406236	0.933912	0.932444	0.940235	0.934212	0	1	10.7705
ENSP00000279873	84159	ARID5B	5.08e-05	FALSE	NA	0.99989	0.652	0.332	0.464	0.218	0.495	0.492225	0.281708	0.310318	0.559424	0.531499	0.945143	0.941917	0	1	0
ENSP00000386711	152789	JAKMIP1	4.26e-05	TRUE	5	0.993167	0.652	0.212	0.551	0.113	0.495	0.287688	-0.0563128	0.445605	0.522435	0.503968	0.936248	0.463138	0	0.800645	77.0055
ENSP00000369600	10129	FRY	0.000121	FALSE	NA	1	0.65	0.448	0.791	0.843	0.571	0.755778	0.580993	0.152868	0.950319	0.947954	0.949417	0.9461	0	0.72921	83.5415
ENSP00000229922	10486	CAP2	1.897e-05	FALSE	NA	0.410487	0.65	0.444	0.189	0.48	0.566	0.145274	0.336634	1.22736	0.572569	0.546016	0.839663	0.646644	0	1	1.22845
ENSP00000225577	6198	RPS6KB1	1.932e-05	FALSE	NA	0.998223	0.65	0.438	0.85	0.9	0.496	0.325843	-0.0506872	2.07353	0.750734	0.740155	0.7415	0.927753	0	1	9.8756
ENSP00000353735	10210	TOPORS	4.13e-05	FALSE	NA	0.975843	0.65	0.432	0.645	0.724	0.573	0.53443	0.520583	0.344553	0.944376	0.942353	0.94387	0.940005	0	1	3.98659
ENSP00000348381	120	ADD3	2.487e-05	FALSE	NA	0.952357	0.65	0.42	0.276	0.425	0.493	0.20171	0.211455	1.87255	0.514032	0.493649	0.759389	0.75026	0	1	1.3488
ENSP00000417291	29803	REPIN1	3.62e-05	FALSE	NA	0.961996	0.65	0.386	0.206	0.118	0.409	0.507399	0.296024	8.26821	0.516258	0.504904	0.457999	0.936295	0	1	0.920698
ENSP00000217964	6907	TBL1X	2.835e-05	TRUE	4	0.9985	0.648	0.698	0.338	0.722	0.497	0.353707	0.133219	0.514503	0.938604	0.93293	0.921109	0.935214	0	1	1.82526
ENSP00000264515	5929	RBBP5	1.882e-05	FALSE	NA	0.995054	0.648	0.636	0.764	0.97	0.416	0.651059	0.488227	2.01169	0.705017	0.696559	0.746622	1	0	0.69005	83.4951
ENSP00000301050	784	CACNB3	2.543e-05	FALSE	NA	0.0495837	0.648	0.618	0.469	0.915	0.605	0.0821262	0.246789	0.412549	0.933047	0.931441	0.939666	0.933305	0	1	9.95999
ENSP00000328968	6331	SCN5A	0.0001029	TRUE		0.995748	0.648	0.578	0.38	0.751	0.494	0.413582	0.223719	0.677613	0.941412	0.939232	0.893095	0.944446	0	1	6.16345
ENSP00000225983	10014	HDAC5	5.51e-05	FALSE	NA	0.999808	0.648	0.562	0.607	0.93	0.496	0.389495	0.147765	0.604895	0.936794	0.934543	0.906084	0.942552	0	1	3.37788
ENSP00000362441	546	ATRX	7.91e-05	TRUE	4	1	0.648	0.502	0.79	0.886	0.765	0.605404	0.442876	0.229288	0.948672	0.9457	0.947752	0.944733	0	1	9.28334
ENSP00000374372	6710	SPTB	0.0001176	FALSE	NA	1	0.648	0.496	0.61	0.851	0.498	0.508449	0.492871	0.911231	0.93929	0.937328	0.871804	0.946029	0	1	0
ENSP00000412788	58155	PTBP2	1.887e-05	TRUE	4	0.992693	0.648	0.412	0.618	0.385	0.516	0.535939	0.321361	2.03381	0.716131	0.697033	0.745149	0.927232	0	0.526634	92.0096
ENSP00000261349	4040	LRP6	6.12e-05	FALSE	NA	0.999978	0.648	0.382	0.767	0.728	0.572	0.266707	-0.00575281	0.27454	0.633066	0.61379	0.946423	0.487832	0	1	0
ENSP00000374565	130074	FAM168B	8.56e-06	FALSE	NA	0.0437715	0.648	0.174	0.513	0.175	0.414	0.111042	0.400041	1.41474	0.197947	0.193317	0.811694	0.308418	0	1	2.09725
ENSP00000371846	10522	DEAF1	3.13e-05	TRUE	2	0.000193157	0.646766	0.497076	0.427793	0.90107	0.496	0.0627176	0.0773826	5.80431	0.58054	0.56663	0.525823	0.939969	0	1	3.67699
ENSP00000261173	490	ATP2B1	4.11e-05	FALSE	NA	0.999998	0.646	0.514	0.34	0.773	0.615	0.724238	0.414867	0.345463	0.941482	0.939057	0.943823	0.939924	0	0.771257	10.778
ENSP00000445508	4850	CNOT4	2.199e-05	FALSE	NA	0.996014	0.646	0.492	0.731	0.891	0.598	0.42451	0.153635	1.93513	0.780855	0.759931	0.753561	0.639476	0	1	11.9306
ENSP00000263102	8030	CCDC6	2.468e-05	FALSE	NA	0.9678	0.646	0.476	0.537	0.801	0.506	0.368654	0.0863979	1.88923	0.73877	0.725907	0.757668	0.932741	0	1	6.46911
ENSP00000331912	2567	GABRG3	1.997e-05	FALSE	NA	0.99368	0.646	0.464	0.781	0.749	0.57	0.41255	0.284504	0.438396	0.941824	0.926511	0.937193	0.928456	0	1	17.0436
ENSP00000272164	7483	WNT9A	2.219e-05	FALSE	NA	0.680384	0.64488	0.336538	0.582073	0.146237	0.447	0.159826	0.106602	0.875353	0.308089	0.289005	0.875172	0.443752	0	1	0
ENSP00000459789	23186	RCOR1	1.543e-05	FALSE	NA	0.994043	0.644	0.602	0.748	0.978	0.494	0.485774	0.35038	0.601702	0.92653	0.918445	0.906466	0.922563	0	1	1.08112
ENSP00000374280	23168	RTF1	2.268e-05	FALSE	NA	0.993638	0.644	0.566	0.71	0.896	0.569	0.7132	0.463043	0.425763	0.932526	0.929194	0.938548	0.931063	0	1	2.23045
ENSP00000377840	782	CACNB1	3.01e-05	FALSE	NA	0.99396	0.644	0.542	0.283	0.789	0.578	0.438992	0.246273	0.398748	0.941303	0.939354	0.94083	0.936098	0	1	12.7716
ENSP00000385751	2011	MARK2	3.83e-05	FALSE	NA	0.999901	0.644	0.298	0.551	0.39	0.494	0.747862	0.469558	3.78947	0.664962	0.648493	0.610171	0.939198	0	1	17.2954
ENSP00000261655	23504	RIMBP2	6.25e-05	FALSE	NA	0.292582	0.644	0.25	0.645	0.143	0.612	0.10561	0.225482	5.34037	0.580881	0.571289	0.539727	0.943462	0	0.740696	110.423
ENSP00000397026	2898	GRIK2	3.245e-05	TRUE	3	0.994568	0.642	0.62	0.713	0.957	0.613	0.523623	0.347172	1.25646	0.920042	0.843389	0.836329	0.883488	0	1	0
ENSP00000350267	27154	BRPF3	5.37e-05	FALSE	NA	0.993941	0.642	0.54	0.624	0.97	0.494	0.638405	0.516462	0.454896	0.942214	0.940114	0.934914	0.942692	0	1	0
ENSP00000322915	9202	ZMYM4	5.25e-05	FALSE	NA	1	0.642	0.426	0.69	0.639	0.606	0.64098	0.522742	0.302751	0.947092	0.944325	0.945427	0.942198	0	0.630045	82.0505
ENSP00000386121	114781	BTBD9	2.46e-05	FALSE	NA	0.00573299	0.642	0.368	0.55	0.255	0.491	0.087455	0.349729	0.542226	0.517143	0.441523	0.91411	0.407576	0	1	1.09574
ENSP00000055682	340533	KIAA2022	5.06e-05	TRUE	3	0.950542	0.642	0.312	0.791	0.849	0.577	0.443949	0.496303	0.882375	0.703486	0.66866	0.874458	0.735029	0	1	0
ENSP00000353362	773	CACNA1A	9.92e-05	TRUE		1	0.64	0.534	0.369	0.931	0.61	0.830419	0.418404	0.376882	0.948067	0.945095	0.942228	1	0	1	7.85838
ENSP00000386029	2570	GABRR2	2.292e-05	FALSE	NA	4.52032e-07	0.64	0.532	0.309	0.866	0.496	0.0115759	-0.23845	5.86729	0.553688	0.541143	0.522191	0.941849	0	1	0
ENSP00000361824	6709	SPTAN1	0.000113	FALSE	NA	1	0.64	0.506	0.739	0.891	0.5	0.790218	0.370677	0.122643	0.946821	0.944494	0.94992	0.88026	0	0.754796	20.9819
ENSP00000332931	6546	SLC8A1	3.7e-05	FALSE	NA	0.988209	0.64	0.446	0.597	0.785	0.557	0.519009	0.441678	0.22191	0.948701	0.945559	0.947959	0.938806	0	0.792706	67.4095
ENSP00000345752	8898	MTMR2	1.983e-05	FALSE	NA	0.212769	0.64	0.446	0.427	0.538	0.476	0.0981355	0.262287	3.52539	0.646477	0.629853	0.621443	0.632287	0	1	2.37181
ENSP00000317872	5930	RBBP6	6.4e-05	FALSE	NA	0.999999	0.64	0.422	0.632	0.537	0.497	0.407765	0.358856	0.268612	0.946065	0.943954	0.946585	1	0	0.633387	40.4295
ENSP00000352463	6942	TCF20	7.61e-05	TRUE	2	0.999978	0.638298	0.479532	0.958333	0.744505	0.495	0.371772	0.491152	0.666335	0.938192	0.935948	0.895251	0.944528	0	1	32.1065
ENSP00000430333	6586	SLIT3	7.44e-05	TRUE		0.991788	0.638	0.53	0.384	0.899	0.573	0.527134	0.492578	0.210788	0.950108	0.94684	0.948236	0.944414	0	0.721554	29.3401
ENSP00000429562	23025	UNC13A	8.05e-05	TRUE	4	0.999987	0.638	0.498	0.56	0.847	0.532	0.805354	0.495026	0.459462	0.944488	0.942329	0.934145	0.944813	0	1	0
ENSP00000244769	6310	ATXN1	4.84e-05	FALSE	NA	0.398661	0.638	0.494	0.623	0.913	0.766	0.402714	0.656165	0.900584	0.931982	0.898529	0.872833	0.941505	0	0.62503	6.13069
ENSP00000218147	63035	BCORL1	7.9e-05	FALSE	NA	0.98179	0.638	0.488	0.857	0.962	0.497	0.345329	0.141455	0.970853	0.901109	0.892829	0.866149	0.802856	0	0.780579	38.4052
ENSP00000354346	9782	MATR3	2.958e-05	FALSE	NA	0.999819	0.638	0.438	0.637	0.727	0.559	0.559907	0.384948	0.514485	0.936323	0.933619	0.92112	0.935829	0	0.578413	105.504
ENSP00000311521	57474	ZNF490	2.003e-05	FALSE	NA	0.0720463	0.638	0.244	0.804	0.503	0.458	NA	NA	1.23989	0.246166	0.237266	0.838332	0.390456	0	1	1.74262
ENSP00000378307	55193	PBRM1	5.76e-05	FALSE	NA	1	0.636	0.666	0.735	0.991	0.452	0.543579	0.305758	0.375947	0.945609	0.94269	0.942283	0.942907	0	1	7.53301
ENSP00000301180	57609	DIP2B	6.39e-05	FALSE	NA	0.999668	0.636	0.656	0.496	0.95	0.496	0.607306	0.480117	2.754	0.796077	0.760635	0.668185	0.944642	0	1	0
ENSP00000162391	55810	FOXJ2	2.253e-05	FALSE	NA	0.998395	0.636	0.476	0.795	0.928	0.526	0.421117	0.453698	0.425306	0.930685	0.92914	0.938588	0.930945	0	0.410612	11.0335
ENSP00000364073	8672	EIF4G3	5.77e-05	FALSE	NA	1	0.636	0.466	0.512	0.806	0.497	0.461313	0.310369	0.433524	0.945945	0.94116	0.937764	0.942916	0	1	0
ENSP00000295373	90957	DHX57	5.2e-05	FALSE	NA	4.41863e-08	0.636	0.424	0.516	0.522	0.439	0.0346528	0.413903	9.30607	0.523737	0.505836	0.428992	0.94405	0	0.0623102	143.69
ENSP00000362330	84181	CHD6	0.0001091	FALSE	NA	1	0.634	0.762	0.489	0.945	0.482	0.613853	0.396084	0.127712	0.950407	0.948056	0.949853	0.946133	0	0.763902	19.1474
ENSP00000417980	79813	EHMT1	7.7e-05	TRUE	3	1	0.634	0.63	0.549	0.894	0.412	0.557706	0.438024	0.665017	0.591428	0.936136	0.895532	0.944592	0	1	11.689
ENSP00000350941	6714	SRC	2.878e-05	FALSE	NA	0.988983	0.634	0.574	0.662	0.887	0.498	0.440748	0.028896	0.397852	0.935984	0.933735	0.940886	0.935414	0	1	6.00664
ENSP00000349259	6711	SPTBN1	0.0001161	FALSE	NA	1	0.634	0.514	0.631	0.907	0.479	0.540751	0.0799728	0.201188	0.780194	0.757247	0.948468	0.570518	0	0.487533	71.5095
ENSP00000450832	26037	SIPA1L1	7.67e-05	FALSE	NA	1	0.634	0.486	0.402	0.864	0.571	0.624835	0.558823	0.142936	0.950083	0.9477	0.949602	0.944562	0	0.787559	111.01
ENSP00000289272	56136	PCDHA13	6.53e-05	TRUE		4.28547e-11	0.634	0.098	0.609	0.089	0.524	NA	NA	2.32679	0.211837	0.196821	0.70826	0.454058	0	1	0
ENSP00000349076	1822	ATN1	5.09e-05	FALSE	NA	0.998533	0.632	0.632	0.83	0.963	0.57	NA	NA	0.888029	0.906407	0.904085	0.873915	0.941942	0	0.640964	61.3413
ENSP00000369325	6792	CDKL5	4.13e-05	TRUE	S	0.99779	0.632	0.618	0.601	0.923	0.496	NA	NA	0.450235	0.943064	0.938746	0.935582	0.939992	0	1	3.67202
ENSP00000333496	3751	KCND2	3.28e-05	TRUE		0.980461	0.632	0.582	0.479	0.833	0.608	0.704616	0.447984	0.778492	0.93464	0.90301	0.882239	0.937389	0	0.648452	90.4061
ENSP00000362399	6812	STXBP1	2.958e-05	TRUE	3	0.999883	0.632	0.492	0.386	0.865	0.575	0.598095	0.208506	1.77418	0.754572	0.744047	0.767469	0.935832	1	0.0108814	27.0618
ENSP00000354622	146923	RUNDC1	2.331e-05	FALSE	NA	0.0189205	0.632	0.192	0.394	0.049	0.443	0.141113	0.479525	0.861494	0.310574	0.298478	0.876087	0.179846	0	0.483491	37.2561
ENSP00000318799	27319	BHLHE22	1.752e-05	FALSE	NA	0.67798	0.63	0.578	0.335	0.65	0.496	0.357751	0.279567	0.45157	0.525462	0.923106	0.935359	1	0	1	0
ENSP00000355533	6262	RYR2	0.000195148	FALSE	NA	1	0.63	0.558	0.328	0.772	0.571	0.792177	0.534158	0.0554486	0.950708	0.948185	0.950646	0.945434	0	0.766562	64.2772
ENSP00000231188	2916	GRM6	4.35e-05	FALSE	NA	2.41819e-09	0.63	0.478	0.6	0.885	0.501	NA	NA	1.26416	0.596145	0.588811	0.835465	0.920495	0	1	0
ENSP00000256958	10599	SLCO1B1	2.259e-05	FALSE	NA	3.45239e-16	0.63	0.276	0.065	0.008	0.451	NA	NA	27.8987	0.227966	0.218527	0.195425	0.946184	0	1	0
ENSP00000377823	65009	NDRG4	1.759e-05	FALSE	NA	0.0198091	0.628261	0.293634	0.346278	0.515409	0.56	0.0647691	0.275247	4.21542	0.610479	0.598546	0.589804	0.925629	0	1	82.6697
ENSP00000362849	29119	CTNNA3	3.407e-05	TRUE	4	6.54257e-08	0.628	0.55	0.172	0.692	0.499	0.00971794	-0.0532325	0.238531	0.513587	0.600675	0.947495	0.421951	0	1	7.13623
ENSP00000349654	4745	NELL1	3.129e-05	TRUE		2.16982e-09	0.628	0.54	0.57	0.944	0.616	0.0221775	0.063104	0.391074	0.949314	0.939807	0.941367	0.93675	0	1	10.9784
ENSP00000356265	89796	NAV1	8.8e-05	FALSE	NA	1	0.628	0.444	0.857	0.898	0.526	0.627677	0.289593	0.208368	0.948733	0.946395	0.948288	0.945159	0	0.637217	43.469
ENSP00000361878	10487	CAP1	1.865e-05	FALSE	NA	0.585941	0.628	0.398	0.369	0.151	0.569	0.125682	0.111456	3.55249	0.634096	0.622931	0.620377	0.926926	0	0.253696	38.8111
ENSP00000260404	56924	PAK6	3.45e-05	FALSE	NA	0.00128179	0.628	0.386	0.493	0.349	0.503	0.0506702	0.291348	1.10013	0.608449	0.597316	0.851259	0.683402	0	0.757616	66.8422
ENSP00000359121	118427	OLFM3	1.62e-05	FALSE	NA	6.9679e-05	0.628	0.318	0.182	0.05	0.519	0.0519048	0.18003	0.460382	0.428459	0.391831	0.933964	0.423566	0	1	51.0288
ENSP00000005905	9703	KIAA0100	8.8e-05	FALSE	NA	0.265244	0.628	0.198	0.49	0.066	0.411	0.0601709	-0.0827629	29.1439	0.304323	0.286194	0.180081	0.472558	0	1	0
ENSP00000293379	3678	ITGA5	4.71e-05	FALSE	NA	0.999798	0.626327	0.3375	0.142088	0.49085	0.447	0.313984	0.181594	8.36202	0.528897	0.511894	0.455535	0.941278	1	0.00890947	14.991
ENSP00000383042	23028	KDM1A	3.189e-05	FALSE	NA	0.991028	0.626	0.626	0.524	0.922	0.444	0.694514	0.327501	0.384703	0.761849	0.750762	0.941736	0.68951	0	1	0
ENSP00000295987	6853	SYN1	2.325e-05	TRUE	4	0.87953	0.626	0.576	0.204	0.607	0.574	0.522101	0.422125	0.423031	0.932089	0.929711	0.938791	0.945762	0	0.352933	67.277
ENSP00000282516	25836	NIPBL	8.87e-05	TRUE	S	1	0.626	0.498	0.827	0.882	0.583	0.74331	0.456193	0.206465	0.948952	0.94644	0.948341	0.945176	0	1	8.82783
ENSP00000346151	9863	MAGI2	6.02e-05	FALSE	NA	0.883174	0.626	0.478	0.565	0.879	0.61	0.434387	0.264766	0.776671	0.950357	0.925436	0.882396	0.943247	0	1	18.5723
ENSP00000338185	23236	PLCB1	4.58e-05	TRUE	3	0.979045	0.626	0.428	0.239	0.515	0.634	0.592134	0.32071	1.08508	0.335337	0.867214	0.852639	0.940989	0	1	4.68514
ENSP00000220659	55290	BRF2	2.14e-05	FALSE	NA	1.88282e-09	0.624	0.448	0.355	0.568	0.412	0.0433691	0.23186	5.30224	0.568645	0.559628	0.543059	0.358035	0	1	1.43516
ENSP00000363708	659	BMPR2	3.797e-05	FALSE	NA	0.996668	0.624	0.428	0.803	0.867	0.57	0.440011	0.368075	0.735693	0.92809	0.916572	0.885898	0.944512	0	1	72.4626
ENSP00000376176	5901	RAN	8.28e-06	FALSE	NA	0.955938	0.624	0.41	0.182	0.3	0.604	0.420747	0.13488	0.646079	0.644556	0.639479	0.898971	0.606499	0	1	0
ENSP00000367001	1804	DPP6	3.78e-05	TRUE	4	0.967691	0.624	0.342	0.454	0.158	0.766	0.382644	0.270531	0.467405	0.355162	0.770722	0.932799	0.840505	0	0.718395	45.8014
ENSP00000377148	164	AP1G1	3.089e-05	FALSE	NA	0.999976	0.62203	0.406709	0.821858	0.684492	0.493	0.559782	0.440473	1.74466	0.760129	0.748004	0.77017	0.936536	0	0.558438	57.2791
ENSP00000265773	6595	SMARCA2	6.76e-05	TRUE	S	0.999998	0.622	0.622	0.717	0.962	0.569	0.650235	0.250814	1.41705	0.864646	0.857939	0.811257	0.944117	0	1	2.71089
ENSP00000276440	80005	DOCK5	7.59e-05	FALSE	NA	0.00134269	0.622	0.358	0.13	0.182	0.485	0.0100873	-0.100175	2.40827	0.238805	0.208743	0.697844	0.507488	0	0.814317	22.9393
ENSP00000259963	51439	FAM8A1	2.048e-05	FALSE	NA	0.170368	0.622	0.204	0.605	0.139	0.383	0.0432601	0.00379994	11.2979	0.423004	0.417187	0.380424	0.226411	0	1	5.02605
ENSP00000338165	55116	TMEM39B	1.937e-05	FALSE	NA	0.0214504	0.622	0.16	0.464	0.183	0.433	0.0528684	0.0995621	2.01728	0.110139	0.112701	0.746256	0.384229	0	1	0
ENSP00000370710	23081	KDM4C	4.11e-05	FALSE	NA	0.000758735	0.62	0.646	0.474	0.934	0.492	0.0523708	0.485871	0.39424	0.945667	0.940763	0.941137	0.897315	0	1	5.64895
ENSP00000261168	55729	ATF7IP	4.41e-05	FALSE	NA	0.999741	0.62	0.566	0.858	0.915	0.451	0.501054	0.537127	0.295136	0.946725	0.944012	0.945715	0.942903	0	1	52.2823
ENSP00000306253	3708	ITPR1	0.0001176	TRUE	4	1	0.62	0.5	0.126	0.523	0.571	0.786451	0.468178	0.310076	0.623795	0.926451	0.945149	0.944719	0	0.760516	121.38
ENSP00000440045	488	ATP2A2	4.54e-05	FALSE	NA	0.998231	0.62	0.484	0.405	0.847	0.571	0.739134	0.409217	0.329526	0.942791	0.940307	0.94439	0.909426	0	0.436018	13.1101
ENSP00000380781	4784	NFIX	2.603e-05	TRUE	S	0.989066	0.62	0.452	0.668	0.813	0.536	0.621194	0.278206	0.40954	0.935723	0.931915	0.939953	0.933745	0	1	22.2515
ENSP00000315371	203859	ANO5	3.148e-05	FALSE	NA	9.89423e-16	0.62	0.21	0.353	0.246	0.495	NA	NA	6.36288	0.557527	0.54032	0.511669	0.498629	0	0.714916	32.7883
ENSP00000415106	55709	KBTBD4	2.21e-05	FALSE	NA	0.0180744	0.618337	0.151767	0.429185	0.621245	0.443	0.0813896	0.338398	12.2941	0.409302	0.405761	0.35683	0.930568	0	0.599593	27.7059
ENSP00000358799	64783	RBM15	5.44e-05	FALSE	NA	0.999853	0.618026	0.55314	0.779207	0.809473	0.456	0.694021	0.427664	0.38875	0.944032	0.942109	0.941475	0.943936	0	1	3.89048
ENSP00000328511	3739	KCNA4	2.663e-05	FALSE	NA	0.946234	0.618	0.554	0.455	0.934	0.5	0.435262	0.332355	0.407824	0.933832	0.932248	0.940097	1	0	1	0
ENSP00000441462	64478	CSMD1	0.000161675	TRUE		NA	0.618	0.552	0.74	0.953	0.501	0.0223176	-0.0194353	1.17874	0.950618	0.782841	0.844858	0.654068	0	0.756169	76.3855
ENSP00000359729	10479	SLC9A6	3.006e-05	TRUE	S	0.975668	0.618	0.516	0.603	0.853	0.57	0.501573	0.222806	0.504722	0.936742	0.933994	0.923878	0.936077	0	1	6.11787
ENSP00000343054	10181	RBM5	3.5e-05	FALSE	NA	0.999999	0.618	0.49	0.472	0.854	0.522	0.500302	0.165219	0.482281	0.938514	0.936405	0.929769	0.938168	0	0.57715	27.5342
ENSP00000341562	2583	B4GALNT1	3.008e-05	FALSE	NA	0.0560738	0.618	0.272	0.433	0.043	0.597	0.0836649	0.174424	0.592311	0.435031	0.429819	0.907764	0.429085	0	1	1.39286
ENSP00000305288	57555	NLGN2	4.48e-05	TRUE		0.992625	0.616	0.656	0.743	0.987	0.49	0.638111	0.190332	1.46651	0.807019	0.805103	0.802458	0.940787	0	0.592037	66.3212
ENSP00000264170	8942	KYNU	1.638e-05	FALSE	NA	1.82769e-09	0.616	0.368	0.185	0.067	0.447	0.0164176	0.0110058	16.2948	0.326241	0.295815	0.308456	0.942322	0	1	0.978387
ENSP00000364550	8242	KDM5C	7.11e-05	TRUE	3	0.997843	0.614	0.668	0.72	0.958	0.492	0.810348	0.572678	0.246553	0.94706	0.944929	0.947291	0.944205	0	1	0
ENSP00000381045	7337	UBE3A	3.037e-05	TRUE	3	0.999576	0.614	0.508	0.75	0.894	0.57	0.308532	-0.105142	0.389917	0.937933	0.934671	0.941426	0.93626	0	0.60931	53.7249
ENSP00000309117	54715	RBFOX1	2.539e-05	TRUE	3	0.935961	0.614	0.496	0.634	0.917	0.612	0.437202	0.503733	1.16465	0.950778	0.845311	0.845961	0.933276	0	1	0
ENSP00000418191	1496	CTNNA2	4.34e-05	FALSE	NA	0.999718	0.614	0.464	0.549	0.706	0.575	0.490131	0.150525	0.338399	0.950405	0.942682	0.944083	0.940476	0	0.658528	30.1585
ENSP00000386770	196385	DNAH10	0.000191867	TRUE		4.14032e-37	0.614	0.296	0.571	0.543	0.488	NA	NA	32.5536	0.490896	0.470263	0.159739	0.946455	0	1	0
ENSP00000353343	119772	OR52M1	1.29e-05	TRUE	3	4.69165e-06	0.614	0.096	0.002	0	0.447	NA	NA	3.57977	0.0727702	0.077889	0.619304	0.296356	1	0.0147439	24.8453
ENSP00000263205	51586	MED15	3.92e-05	FALSE	NA	0.960809	0.612	0.702	0.549	0.913	0.495	0.523568	0.404003	1.00139	0.874614	0.869312	0.862118	0.939464	0	1	0.995647
ENSP00000365272	1740	DLG2	3.63e-05	FALSE	NA	0.673545	0.612	0.556	0.663	0.971	0.608	0.329167	0.410156	1.87815	0.950588	0.790466	0.758855	0.886995	0	1	0
ENSP00000321427	27133	KCNH5	4.08e-05	FALSE	NA	0.769049	0.612	0.552	0.253	0.695	0.494	0.363535	0.295831	0.277037	0.947778	0.944335	0.946321	0.89626	0	0.79544	58.6688
ENSP00000265727	53616	ADAM22	3.79e-05	FALSE	NA	0.999389	0.612	0.486	0.572	0.907	0.579	0.671157	0.585197	2.07978	0.811896	0.771273	0.740726	0.943065	0	0.795703	81.9051
ENSP00000384892	9699	RIMS2	5.42e-05	FALSE	NA	0.999998	0.612	0.438	0.27	0.438	0.609	0.375666	0.411459	0.310764	0.94937	0.944213	0.945116	0.942449	0	1	26.8307
ENSP00000322926	10160	FARP1	5.68e-05	FALSE	NA	0.0452631	0.612	0.232	0.427	0.042	0.533	0.0298547	-0.0250063	4.39184	0.683979	0.642864	0.576438	0.482715	0	0.456906	59.8067
ENSP00000334996	881	CCIN	2.712e-05	FALSE	NA	0.010492	0.612	0.18	0.132	0.004	0.473	0.0158434	-0.231653	12.0777	0.10758	0.115087	0.359631	0.934426	0	1	0
ENSP00000322845	9203	ZMYM3	5.66e-05	FALSE	NA	0.999967	0.61	0.522	0.679	0.982	0.491	0.577494	0.296493	0.2886	0.944748	0.942692	0.945939	0.942776	0	1	13.1196
ENSP00000342121	6049	RNF6	2.638e-05	FALSE	NA	0.170343	0.61	0.496	0.184	0.606	0.492	0.105362	0.324455	4.43265	0.613338	0.604268	0.57503	0.933999	0	1	0
ENSP00000326563	51780	KDM3B	6.65e-05	FALSE	NA	1	0.61	0.472	0.754	0.884	0.496	0.698903	0.385017	0.740032	0.933886	0.930338	0.88553	0.935855	0	1	13.8839
ENSP00000301904	51435	SCARA3	2.697e-05	FALSE	NA	1.62407e-07	0.61	0.346	0.257	0.039	0.447	0.0144396	-0.172708	26.516	0.243242	0.228082	0.203916	0.878329	0	1	0
ENSP00000222399	3912	LAMB1	7.73e-05	TRUE	3	1.7944e-06	0.61	0.314	0.549	0.316	0.332	0.0587324	0.451089	0.717769	0.415233	0.40048	0.887865	0.458011	0	1	5.58752
ENSP00000248444	7429	VIL1	3.79e-05	TRUE	3	1.21278e-05	0.61	0.26	0.038	0.002	0.412	0.00834411	-0.38768	52.7847	0.131765	0.131064	0.0925434	0.888739	0	1	0
ENSP00000326128	23185	LARP4B	3.58e-05	FALSE	NA	0.999886	0.61	0.184	0.569	0.194	0.445	0.439942	0.334137	0.478687	0.508212	0.486505	0.930598	0.445862	0	1	0
ENSP00000338487	11282	MGAT4B	3.46e-05	FALSE	NA	0.813384	0.61	0.122	0.39	0.123	0.498	0.349274	0.284005	1.28041	0.549382	0.539495	0.833924	0.617945	0	1	0
ENSP00000384490	23466	CBX6	2.872e-05	FALSE	NA	0.610925	0.608	0.55	0.188	0.7	0.499	0.464024	0.486005	0.397463	0.935297	0.933722	0.940905	1	0	0.647479	44.4025
ENSP00000366936	6461	SHB	2.072e-05	FALSE	NA	0.744184	0.608	0.304	0.649	0.434	0.482	0.153113	0.0962131	5.61381	0.575726	0.548418	0.531709	0.937807	0	1	23.7772
ENSP00000367203	7403	KDM6A	4.76e-05	TRUE	2	0.999987	0.606557	0.530516	0.773842	0.686813	0.492	0.433976	0.282583	0.322518	0.944715	0.940808	0.944659	0.941368	0	0.713873	74.5434
ENSP00000387694	57468	SLC12A5	5.41e-05	TRUE	3	0.999987	0.606	0.496	0.146	0.576	0.616	0.725949	0.376213	0.301891	0.944207	0.942161	0.945457	0.88199	0	1	17.1196
ENSP00000336741	1665	DHX15	3.125e-05	FALSE	NA	0.999997	0.606	0.47	0.565	0.829	0.591	0.783783	0.4395	0.386225	0.937588	0.93512	0.941626	0.936745	0	0.628857	5.7189
ENSP00000338018	3091	HIF1A	3.027e-05	FALSE	NA	0.98069	0.606	0.466	0.618	0.841	0.57	0.283701	0.14133	0.393318	0.936898	0.934402	0.941191	0.936194	0	0.6301	100.764
ENSP00000326261	10250	SRRM1	4.14e-05	FALSE	NA	0.999999	0.606	0.46	0.605	0.76	0.495	0.403139	0.21521	0.344861	0.941189	0.939147	0.943852	0.938365	0	1	7.08023
ENSP00000259371	153090	DAB2IP	6.03e-05	FALSE	NA	0.999652	0.606	0.434	0.552	0.585	0.494	0.507431	0.343744	0.279025	0.946418	0.943397	0.946256	0.94326	0	0.472395	30.2031
ENSP00000343001	10277	UBE4B	5.98e-05	FALSE	NA	0.999987	0.606	0.42	0.682	0.525	0.496	0.563826	0.304364	0.430628	0.944442	0.941397	0.938094	0.944349	0	0.772261	26.0142
ENSP00000268184	64784	CRTC3	2.496e-05	FALSE	NA	0.98393	0.606	0.378	0.429	0.211	0.485	0.101713	-0.111497	1.94531	0.504592	0.487472	0.75242	0.670537	0	0.684921	41.9547
ENSP00000351113	285527	FRYL	0.0001066	FALSE	NA	1	0.606	0.352	0.408	0.07	0.492	0.353846	0.175118	6.78697	0.676162	0.625896	0.503422	0.945606	0	1	0
ENSP00000297990	65083	NOL6	5.62e-05	FALSE	NA	0.999078	0.606	0.314	0.607	0.404	0.328	0.294989	0.261573	5.8178	0.555996	0.545208	0.52402	0.944102	0	1	34.3698
ENSP00000349748	6421	SFPQ	2.39e-05	FALSE	NA	0.999527	0.605603	0.396635	0.446137	0.402348	0.502	0.609656	0.333194	2.49698	0.722145	0.718234	0.687411	0.66633	0	1	0
ENSP00000319591	3752	KCND3	4.14e-05	FALSE	NA	0.803753	0.604	0.594	0.44	0.903	0.569	0.657822	0.419581	0.305817	0.857773	0.846813	0.945333	0.711788	0	1	0
ENSP00000262477	9135	RABEP1	3.035e-05	FALSE	NA	0.982815	0.604	0.404	0.818	0.849	0.406	0.149632	-0.120785	8.24769	0.519802	0.503035	0.45881	0.93625	0	1	17.363
ENSP00000225328	5026	P2RX5	2.395e-05	TRUE	3	1.83109e-05	0.602	0.11	0.266	0.004	0.447	0.00338338	-0.655105	5.38286	0.0498947	0.0568606	0.538596	0.183115	0	0.652693	94.9385
ENSP00000222270	9757	KMT2B	NA	FALSE	NA	1	0.6	0.724	0.715	0.963	0.492	NA	NA	NA	NA	NA	NA	NA	0	1	0
ENSP00000301067	8085	KMT2D	NA	FALSE	NA	1	0.6	0.716	0.84	0.984	0.452	NA	NA	NA	NA	NA	NA	NA	0	1	0
ENSP00000264951	54464	XRN1	5.55e-05	FALSE	NA	0.995838	0.6	0.64	0.761	0.97	0.442	0.298374	0.24386	0.444566	0.943655	0.940614	0.936377	0.942607	0	1	5.12301
ENSP00000360806	3745	KCNB1	4e-05	TRUE	S	0.982588	0.6	0.55	0.137	0.696	0.613	0.603288	0.235455	0.350628	0.941181	0.938669	0.943592	0.939659	0	1	20.2238
ENSP00000282753	2911	GRM1	4.17e-05	TRUE		0.989965	0.6	0.53	0.592	0.93	0.586	0.624739	0.33571	0.700986	0.937856	0.922891	0.889389	0.940102	0	1	4.59765
ENSP00000228468	41	ASIC1	2.949e-05	FALSE	NA	0.988325	0.6	0.502	0.498	0.877	0.629	0.344049	0.0615283	0.514035	0.935415	0.933616	0.92125	0.935772	0	1	0
ENSP00000387911	5073	PARN	2.259e-05	FALSE	NA	0.387184	0.6	0.458	0.359	0.714	0.329	0.0962563	0.266644	6.39156	0.565007	0.530216	0.509778	0.93098	1	0.0395146	61.739
ENSP00000225719	1362	CPD	4.92e-05	FALSE	NA	0.247132	0.6	0.324	0.55	0.233	0.447	0.148912	0.296072	0.413507	0.542587	0.521477	0.939578	0.473191	0	0.729546	92.7593
ENSP00000387699	1385	CREB1	1.209e-05	FALSE	NA	0.969961	0.598	0.57	0.711	0.889	0.57	0.632872	0.55326	0.625268	0.917748	0.911552	0.903102	0.916833	0	0.698264	106.445
ENSP00000326603	23347	SMCHD1	6.61e-05	FALSE	NA	1	0.598	0.5	0.787	0.888	0.489	0.560471	0.463794	0.46026	0.944081	0.941173	0.933993	0.943787	0	1	1.00151
ENSP00000313829	10657	KHDRBS1	1.716e-05	FALSE	NA	0.946876	0.598	0.47	0.588	0.865	0.61	0.655127	0.502138	0.45276	0.925412	0.922805	0.93522	0.925067	0	1	27.8565
ENSP00000365131	7917	BAG6	4.93e-05	FALSE	NA	0.999988	0.598	0.436	0.49	0.522	0.541	0.663485	0.561072	0.411443	0.94287	0.941012	0.939734	0.941681	0	1	0
ENSP00000310088	5763	PTMS	3.22e-06	FALSE	NA	0.778968	0.598	0.336	0.222	0.25	0.492	0.0542229	-0.365202	10.4949	0.322704	0.311243	0.398027	0.891007	0	1	6.29081
ENSP00000206765	7051	TGM1	4.3e-05	FALSE	NA	5.3065e-07	0.598	0.294	0.329	0.299	0.426	0.0258445	-0.0601167	20.591	0.313036	0.303654	0.264663	0.759044	0	1	0
ENSP00000373340	7862	BRPF1	6.15e-05	FALSE	NA	0.999626	0.596	0.576	0.766	0.845	0.49	0.71882	0.467101	0.278475	0.854073	0.851786	0.94628	0.757052	0	0.530954	16.8558
ENSP00000256078	3845	KRAS	6.19e-06	FALSE	NA	0.00106119	0.596	0.522	0.648	0.98	0.613	0.0963229	0.375973	0.213106	0.946338	0.944216	0.948181	0.93401	0	0.14432	60.8247
ENSP00000347184	3064	HTT	0.0001326	FALSE	NA	1	0.596	0.478	0.534	0.837	0.496	0.605717	0.492932	0.102262	0.950575	0.948277	0.950178	0.945367	0	0.334071	46.6953
ENSP00000378917	11273	ATXN2L	4.88e-05	FALSE	NA	0.99995	0.596	0.448	0.727	0.775	0.492	0.524293	0.399146	0.419255	0.942649	0.940731	0.939102	0.941584	0	1	2.14704
ENSP00000263519	492	ATP2B3	6.83e-05	FALSE	NA	0.998769	0.596	0.43	0.424	0.408	0.612	0.483818	0.248091	0.257394	0.946811	0.94458	0.946913	0.94395	0	1	19.3065
ENSP00000292853	126433	FBXO27	1.357e-05	FALSE	NA	2.08185e-10	0.596	0.268	0.259	0.003	0.49	0.06302	0.192218	4.39727	0.593013	0.582922	0.57597	0.673805	1	0.0441239	132.636
ENSP00000320794	205717	KIAA2018	7.32e-05	FALSE	NA	0.999948	0.596	0.23	0.894	0.673	0.447	0.336043	0.480097	4.91531	0.615865	0.602481	0.554828	0.944328	0	1	0
ENSP00000253925	8500	PPFIA1	5.37e-05	TRUE		1	0.594	0.56	0.404	0.879	0.496	0.303074	0.257714	0.233439	0.905933	0.891985	0.947639	0.73018	0	1	3.58322
ENSP00000335592	2558	GABRA5	2.283e-05	TRUE	5	0.951529	0.594	0.556	0.217	0.762	0.613	0.32948	0.0602867	0.424473	0.9326	0.929353	0.938666	0.931199	0	0.543966	97.487
ENSP00000313601	54862	CC2D1A	5.08e-05	TRUE	3	2.2592e-05	0.594	0.334	0.656	0.265	0.45	0.0572895	0.266397	0.54311	0.49478	0.484548	0.913984	0.513805	0	0.704785	95.8972
ENSP00000341138	23136	EPB41L3	5.26e-05	FALSE	NA	0.0292784	0.592	0.522	0.44	0.917	0.502	0.0329405	-0.0753029	0.18594	0.95087	0.948561	0.948779	0.942209	0	0.61243	109.921
ENSP00000251757	1911	PHC1	3.95e-05	FALSE	NA	0.997152	0.592	0.52	0.631	0.95	0.489	0.411353	0.0706039	0.355503	0.940374	0.938364	0.943382	0.939543	0	1	39.2343
ENSP00000377298	4926	NUMA1	9.5e-05	FALSE	NA	0.999999	0.592	0.512	0.509	0.835	0.497	0.377971	0.250689	0.202839	0.949567	0.947331	0.948435	0.945183	0	1	2.01702
ENSP00000325817	26999	CYFIP2	5.92e-05	FALSE	NA	0.999999	0.592	0.5	0.339	0.771	0.555	0.814096	0.488035	0.280383	0.947562	0.945191	0.946221	0.943111	0	0.803257	40.5043
ENSP00000383402	9989	PPP4R1	3.57e-05	FALSE	NA	0.998558	0.592	0.494	0.329	0.723	0.496	0.350866	0.214192	0.418999	0.941666	0.939262	0.939128	0.938412	0	1	3.40559
ENSP00000012134	3097	HIVEP2	9.67e-05	FALSE	NA	1	0.592	0.464	0.672	0.76	0.58	0.562174	0.595223	0.18875	0.949299	0.946906	0.948719	0.946273	0	1	15.1823
ENSP00000247584	59269	HIVEP3	0.0001095	TRUE	3	0.0308106	0.592	0.296	0.753	0.699	0.451	0.138879	0.595379	0.394493	0.672659	0.613225	0.941127	0.502423	0	0.26292	58.7669
ENSP00000292524	9684	LRRC14	2.7e-05	FALSE	NA	0.00665273	0.592	0.118	0.239	0.009	0.412	0.0455864	0.0459411	20.5848	0.291402	0.279182	0.266566	0.939716	0	1	0
ENSP00000334382	9456	HOMER1	1.239e-05	TRUE	4	0.995922	0.59	0.634	0.469	0.915	0.49	0.567304	0.433501	0.47343	0.935956	0.931585	0.931684	0.917466	0	1	2.16484
ENSP00000262126	23253	ANKRD12	6.41e-05	FALSE	NA	0.999985	0.59	0.488	0.702	0.876	0.523	0.307369	0.437776	0.312248	0.947365	0.944719	0.945066	0.943616	0	1	0
ENSP00000264159	84083	ZRANB3	3.59e-05	FALSE	NA	7.4264e-15	0.59	0.474	0.455	0.768	0.486	0.0165626	0.0367968	2.27324	0.526324	0.474919	0.718318	0.770985	0	1	0
ENSP00000295057	347730	LRRTM1	3.69e-05	FALSE	NA	0.951076	0.59	0.47	0.613	0.841	0.495	0.545424	0.247439	0.363119	0.939241	0.937482	0.942945	0.887579	0	1	3.97029
ENSP00000261497	23326	USP22	2.452e-05	FALSE	NA	0.983293	0.59	0.464	0.847	0.851	0.55	0.470477	0.210958	0.542727	0.932231	0.930009	0.914054	0.939012	0	1	0
ENSP00000417132	8314	BAP1	3.47e-05	FALSE	NA	0.385638	0.59	0.464	0.253	0.639	0.514	0.134567	0.065956	3.40802	0.672065	0.665441	0.628718	0.941439	0	1	0.945257
ENSP00000376855	57628	DPP10	2.689e-05	TRUE	3	0.999989	0.59	0.438	0.505	0.645	0.533	0.326872	0.345322	0.530674	0.950073	0.931739	0.916243	0.934305	0	1	51.6106
ENSP00000354778	26047	CNTNAP2	5.75e-05	TRUE	2	3.82883e-05	0.589189	0.676856	0.424779	0.754986	0.614	0.0404553	0.284095	0.378066	0.950841	0.94263	0.942175	0.936451	0	1	2.66276
ENSP00000348510	2975	GTF3C1	0.0001074	FALSE	NA	0.999996	0.588	0.494	0.632	0.907	0.498	0.650154	0.421637	0.267692	0.949338	0.947069	0.946611	0.880241	0	1	12.5622
ENSP00000345206	3516	RBPJ	1.81e-05	FALSE	NA	0.999929	0.588	0.474	0.502	0.805	0.497	0.612148	0.378688	0.443125	0.929522	0.924183	0.936591	0.863822	0	0.338126	116.104
ENSP00000374443	1130	LYST	0.0001302	FALSE	NA	0.999978	0.588	0.462	0.863	0.862	0.521	0.301707	0.369573	1.23845	0.933778	0.925646	0.838538	0.946138	0	1	0
ENSP00000341826	3178	HNRNPA1	1.383e-05	FALSE	NA	0.966614	0.588	0.438	0.455	0.493	0.495	0.581116	0.402999	2.20869	0.724972	0.721824	0.726347	0.920284	0	1	0
ENSP00000378367	145957	NRG4	4.55e-06	FALSE	NA	0.0243875	0.588	0.394	0.181	0.056	0.491	0.0115094	-0.302275	13.6085	0.339724	0.312506	0.342461	0.895248	0	1	33.5268
ENSP00000419325	8801	SUCLG2	1.538e-05	TRUE	6	3.28018e-05	0.588	0.308	0.107	0.015	0.363	0.011145	-0.165685	1.77973	0.19434	0.157551	0.767174	0.420316	0	0.83311	5.24075
ENSP00000354080	80274	SCUBE1	5.49e-05	FALSE	NA	0.960878	0.588	0.206	0.525	0.129	0.453	0.367	0.212143	1.6224	0.57503	0.56223	0.783839	0.745609	0	1	43.6206
ENSP00000325690	10498	CARM1	2.87e-05	FALSE	NA	0.999358	0.586	0.586	0.524	0.829	0.477	0.693149	0.41338	0.397335	0.936233	0.933754	0.940914	0.940162	0	1	18.8318
ENSP00000374574	11325	DDX42	3.845e-05	FALSE	NA	0.999996	0.586	0.474	0.555	0.802	0.496	0.657397	0.462803	0.356157	0.940479	0.938166	0.943339	0.93923	0	1	0
ENSP00000306123	26015	RPAP1	6.14e-05	FALSE	NA	5.01588e-15	0.586	0.432	0.625	0.719	0.409	0.0405115	0.148118	0.374735	0.567199	0.556987	0.942364	0.561402	0	1	2.13305
ENSP00000358064	23248	RPRD2	5.35e-05	FALSE	NA	0.999977	0.586	0.42	0.89	0.778	0.492	0.620033	0.62582	0.300917	0.944857	0.942145	0.945488	0.942342	0	0.174125	33.2907
ENSP00000360141	2778	GNAS	4.96e-05	TRUE		0.99954	0.586	0.326	0.476	0.199	0.498	0.229858	-0.257227	1.22074	0.593957	0.580257	0.840435	0.300501	0	1	7.03888
ENSP00000366314	80036	TRPM3	7.55e-05	FALSE	NA	7.73754e-06	0.586	0.228	0.47	0.071	0.604	0.0513799	-0.0026467	0.414071	0.653453	0.558878	0.93952	0.510654	0	0.200712	11.9375
ENSP00000005284	10368	CACNG3	1.651e-05	FALSE	NA	0.987801	0.584	0.612	0.208	0.636	0.621	0.514422	0.306761	0.456781	0.925529	0.921499	0.934588	0.924151	0	1	2.49813
ENSP00000262608	27443	CECR2	6.41e-05	TRUE		NA	0.584	0.586	0.281	0.616	0.458	0.0130946	-0.206773	10.7221	0.521123	0.499291	0.392336	0.943619	0	0.761102	37.7378
ENSP00000350767	8364	HIST1H4C	8.04e-06	FALSE	NA	8.85617e-05	0.584	0.54	0.088	0.54	0.472	NA	NA	8.13721	0.479395	0.471812	0.463592	0.905929	0	1	1.11464
ENSP00000316950	50804	MYEF2	2.16e-05	FALSE	NA	0.999492	0.584	0.484	0.694	0.854	0.551	0.213719	0.0064151	0.425882	0.939015	0.936748	0.938533	0.802147	0	0.0993244	44.8717
ENSP00000414303	627	BDNF	1.135e-05	TRUE		0.946719	0.582	0.564	0.094	0.546	0.572	0.491532	0.42919	0.372792	0.940385	0.937861	0.942471	0.914924	0	1	10.611
ENSP00000347716	8193	DPF1	2.093e-05	FALSE	NA	0.988986	0.582	0.542	0.582	0.977	0.57	0.69858	0.554665	0.565555	0.92798	0.926415	0.91139	0.869923	0	1	3.28897
ENSP00000378414	6602	SMARCD1	1.909e-05	FALSE	NA	0.999527	0.582	0.54	0.704	0.96	0.501	0.687352	0.470656	0.443055	0.927132	0.925424	0.936605	0.927488	0	0.219713	19.2119
ENSP00000296490	80335	WDR82	1.458e-05	FALSE	NA	0.923062	0.582	0.526	0.811	0.952	0.481	0.642215	0.446567	0.461217	0.920893	0.918711	0.93382	0.921439	0	0.73123	51.1293
ENSP00000405514	55607	PPP1R9A	4.46e-05	FALSE	NA	0.0513404	0.582	0.492	0.772	0.869	0.517	0.0992448	0.487397	0.676842	0.77021	0.717842	0.893281	0.719004	0	1	0
ENSP00000318057	1960	EGR3	2.818e-05	FALSE	NA	0.811098	0.582	0.488	0.138	0.562	0.552	0.584735	0.35029	1.80631	0.742403	0.738644	0.764485	0.935077	0	0.817366	32.337
ENSP00000355537	88	ACTN2	4.71e-05	FALSE	NA	0.999812	0.582	0.442	0.351	0.535	0.602	0.357143	0.215362	0.486387	0.940188	0.938158	0.928718	0.91393	0	0.557539	115.014
ENSP00000398273	6660	SOX5	2.928e-05	TRUE	S	0.999399	0.582	0.43	0.429	0.417	0.573	0.395542	0.165991	0.455777	0.949442	0.936623	0.934761	0.935672	0	0.638311	109.174
ENSP00000406751	1408	CRY2	3.237e-05	FALSE	NA	0.993283	0.582	0.398	0.567	0.326	0.488	0.508143	0.341263	0.381502	0.759855	0.753163	0.94196	0.585878	0	1	7.63569
ENSP00000371542	221178	SPATA13	3.253e-05	FALSE	NA	0.528844	0.582	0.376	0.222	0.242	0.448	0.10958	0.0817446	5.78632	0.599225	0.560746	0.52701	0.438037	0	1	8.93121
ENSP00000261196	28234	SLCO1B3	2.257e-05	TRUE		9.24108e-17	0.582	0.27	0.065	0.008	0.465	0.00802333	-0.0325367	20.0625	0.286199	0.270773	0.278952	0.89817	0	0.699401	43.7961
ENSP00000294725	343450	KCNT2	3.87e-05	FALSE	NA	0.666802	0.582	0.152	0.496	0.124	0.495	0.284327	0.186596	5.22892	0.647191	0.59358	0.544706	0.939288	0	1	14.2577
ENSP00000297405	114788	CSMD3	0.000132	FALSE	NA	1	0.580851	0.460744	0.738661	0.717838	0.57	0.282041	0.28364	0.0924806	0.950791	0.948309	0.950312	0.946449	0	0.800251	30.4955
ENSP00000238789	54454	ATAD2B	4.61e-05	FALSE	NA	0.999999	0.58	0.504	0.624	0.905	0.492	0.566653	0.423069	0.42636	0.943639	0.940222	0.938475	0.911399	0	1	0
ENSP00000367408	8573	CASK	3.77e-05	TRUE	4	0.999886	0.58	0.504	0.509	0.886	0.558	0.599594	0.32217	2.08947	0.829478	0.769849	0.739553	0.704146	0	1	5.80569
ENSP00000403397	23390	ZDHHC17	2.315e-05	FALSE	NA	0.998395	0.58	0.488	0.527	0.873	0.584	0.393853	0.312105	0.551761	0.932568	0.928834	0.913006	0.931457	0	1	16.9764
ENSP00000337862	5017	OVOL1	1.616e-05	FALSE	NA	0.676796	0.58	0.458	0.057	0.32	0.454	0.116137	-0.0637159	11.8868	0.394365	0.386921	0.363743	0.923723	0	1	0
ENSP00000386869	200424	TET3	7.72e-05	FALSE	NA	0.999943	0.579957	0.462012	0.767138	0.8	0.492	0.407435	0.256987	0.303791	0.947868	0.945438	0.945394	0.944603	0	0.174971	28.1025
ENSP00000351947	56916	SMARCAD1	3.398e-05	FALSE	NA	0.999997	0.578	0.524	0.706	0.956	0.453	0.561736	0.368532	0.374658	0.939178	0.936376	0.942368	0.937857	0	0.419947	123.879
ENSP00000337697	1641	DCX	1.839e-05	TRUE		0.863196	0.578	0.514	0.504	0.867	0.644	0.472677	0.354404	0.575733	0.930201	0.923191	0.910168	0.926596	0	1	7.31958
ENSP00000296682	56979	PRDM9	3.308e-05	FALSE	NA	1.95334e-22	0.578	0.47	0.057	0.333	0.489	0.0137214	-0.148495	12.8106	0.425066	0.417875	0.34685	0.772469	0	1	0
ENSP00000355014	64219	PJA1	2.919e-05	FALSE	NA	0.894043	0.578	0.464	0.578	0.724	0.496	0.382055	0.403823	0.390992	0.935479	0.934047	0.941369	0.940259	0	1	0
ENSP00000306844	54910	SEMA4C	4.42e-05	FALSE	NA	0.999373	0.578	0.42	0.515	0.464	0.524	0.550226	0.394613	0.257546	0.947077	0.945055	0.946909	0.506854	0	1	11.8762
ENSP00000363745	10236	HNRNPR	2.492e-05	FALSE	NA	0.999079	0.578	0.42	0.627	0.485	0.572	0.487206	0.220723	1.88077	0.734436	0.727596	0.758425	0.93292	0	1	7.4773
ENSP00000293441	50944	SHANK1	8.13e-05	TRUE	3	1	0.576	0.766	0.391	0.832	0.472	0.368165	-0.142579	0.227219	0.947981	0.945841	0.947808	0.944853	0	0.311854	71.1858
ENSP00000332549	2903	GRIN2A	7.23e-05	TRUE	4	0.998045	0.576	0.718	0.1	0.55	0.637	0.29551	-0.0851956	0.326938	0.948427	0.9448	0.944498	0.944279	0	0.63714	49.3788
ENSP00000290921	1487	CTBP1	2.391e-05	FALSE	NA	0.979764	0.576	0.604	0.572	0.924	0.57	0.352264	0.00994777	0.857463	0.875228	0.872086	0.876539	0.932124	0	1	0
ENSP00000420294	80012	PHC3	3.625e-05	FALSE	NA	0.999956	0.576	0.552	0.761	0.931	0.462	0.439364	0.408138	0.362236	0.943937	0.941365	0.94299	0.93856	0	1	2.1846
ENSP00000300231	4130	MAP1A	0.0001063	FALSE	NA	0.999689	0.576	0.502	0.133	0.553	0.634	0.372551	0.372709	0.223743	0.949417	0.947293	0.947906	0.945581	0	0.0694875	55.9104
ENSP00000353508	4133	MAP2	6.42e-05	TRUE	5	0.999983	0.576	0.48	0.767	0.928	0.616	NA	NA	0.348599	0.947454	0.943844	0.943676	0.934624	0	1	40.591
ENSP00000337641	5529	PPP2R5E	1.728e-05	FALSE	NA	0.999433	0.576	0.472	0.726	0.861	0.611	0.578543	0.311272	0.452136	0.930087	0.922909	0.935278	0.936288	0	1	1.65464
ENSP00000302486	5604	MAP2K1	1.52e-05	FALSE	NA	0.994501	0.576	0.43	0.147	0.302	0.592	0.656331	0.478396	2.77907	0.694032	0.671802	0.665828	1	0	1	0
ENSP00000391723	9698	PUM1	5.18e-05	FALSE	NA	0.999999	0.576	0.422	0.8	0.811	0.615	0.737994	0.492213	1.34433	0.84091	0.827535	0.825117	0.942097	0	1	28.0077
ENSP00000259791	3012	HIST1H2AE	1.012e-05	FALSE	NA	0.624124	0.574561	0.428916	0.0728832	0.586354	0.45	NA	NA	6.36542	0.521999	0.510025	0.511041	0.614228	0	0.34807	34.4225
ENSP00000340507	8805	TRIM24	3.82e-05	FALSE	NA	0.999995	0.574	0.578	0.663	0.87	0.491	0.469983	0.167559	0.731569	0.924855	0.917211	0.886292	0.939168	0	0.759196	98.9515
ENSP00000240327	8405	SPOP	1.544e-05	FALSE	NA	0.992531	0.574	0.464	0.629	0.796	0.495	0.668952	0.36777	0.456724	0.924979	0.919932	0.934598	1	0	0.525511	27.8874
ENSP00000222584	6671	SP4	2.578e-05	FALSE	NA	0.951288	0.574	0.456	0.576	0.781	0.586	0.393004	0.512274	0.410361	0.934325	0.931809	0.939851	0.933581	0	1	0
ENSP00000354720	9126	SMC3	4.07e-05	TRUE	4	1	0.574	0.422	0.444	0.348	0.502	0.751404	0.350259	1.54445	0.793491	0.787809	0.791798	0.60825	1	0.000846747	52.2963
ENSP00000381333	1394	CRHR1	1.213e-05	FALSE	NA	0.792134	0.574	0.422	0.149	0.326	0.609	0.203164	0.0222192	0.480438	0.697481	0.660441	0.930167	0.628548	0	0.650143	82.9096
ENSP00000170168	57455	REXO1	6.09e-05	FALSE	NA	0.567928	0.574	0.336	0.371	0.045	0.448	0.160075	0.422904	0.36207	0.575378	0.5626	0.943004	0.41367	1	0.00592822	28.9729
ENSP00000277865	2746	GLUD1	2.766e-05	FALSE	NA	0.0139355	0.574	0.258	0.35	0.202	0.496	0.0904155	-0.0114465	5.14707	0.593643	0.579584	0.548496	0.934767	0	1	3.57001
ENSP00000306678	255239	ANKK1	3.058e-05	FALSE	NA	2.51117e-08	0.572985	0.511727	0.102174	0.780778	0.448	NA	NA	10.6592	0.465204	0.46023	0.394638	0.943769	0	1	0
ENSP00000377686	9862	MED24	4.74e-05	FALSE	NA	8.98959e-09	0.572	0.71	0.614	0.925	0.447	0.162645	0.450963	0.655394	0.735823	0.730081	0.897169	0.725271	0	1	1.20527
ENSP00000300105	10369	CACNG2	1.877e-05	FALSE	NA	0.958056	0.572	0.674	0.553	0.926	0.569	0.191737	-0.21834	0.444588	0.929607	0.925035	0.936369	0.92706	0	0.736371	99.6771
ENSP00000268035	3480	IGF1R	7.41e-05	FALSE	NA	0.552974	0.572	0.472	0.736	0.857	0.577	0.387489	0.380967	0.240611	0.948243	0.945267	0.947447	0.944392	0	1	0
ENSP00000263431	5582	PRKCG	3.96e-05	FALSE	NA	0.999824	0.572	0.468	0.329	0.733	0.564	0.773818	0.517667	0.46149	0.939993	0.938057	0.933772	0.939568	0	1	4.65147
ENSP00000358309	2045	EPHA7	3.59e-05	FALSE	NA	0.987759	0.572	0.416	0.603	0.395	0.57	0.582852	0.534524	0.365735	0.940982	0.937159	0.942827	0.886585	0	0.685969	101.788
ENSP00000355155	116443	GRIN3A	4.17e-05	FALSE	NA	0.123333	0.57	0.668	0.473	0.94	0.497	0.0134119	-0.366208	0.454447	0.941961	0.938674	0.934969	0.922417	0	0.65649	61.9015
ENSP00000218343	9767	PHF16	3.072e-05	FALSE	NA	0.995484	0.57	0.636	0.519	0.926	NA	0.445521	0.419663	0.388812	NA	NA	NA	NA	0	0.456215	83.8006
ENSP00000350028	4343	MOV10	4.83e-05	FALSE	NA	0.99809	0.57	0.552	0.157	0.712	0.405	0.206215	-0.166294	0.320035	0.536031	0.521922	0.944774	0.488472	0	1	12.2213
ENSP00000283179	3192	HNRNPU	4.1e-05	TRUE	4	0.999903	0.57	0.456	0.616	0.766	0.571	0.623911	0.382669	1.89876	0.791976	0.788513	0.756685	0.939899	0	1	24.4449
ENSP00000309186	344558	SH3RF3	3.42e-05	FALSE	NA	0.981101	0.57	0.368	0.487	0.32	0.463	0.345154	0.364633	3.42972	0.753404	0.661708	0.627019	0.695797	0	1	0
ENSP00000301178	558	AXL	4.48e-05	FALSE	NA	0.766301	0.57	0.352	0.19	0.067	0.414	0.0417905	-0.415279	18.4748	0.338637	0.322301	0.292207	0.945701	0	0.685474	19.558
ENSP00000336764	4987	OPRL1	2.376e-05	FALSE	NA	0.602076	0.57	0.3	0.311	0.406	0.478	0.14608	0.0490386	5.39987	0.572214	0.562969	0.53803	0.665182	0	1	1.24808
ENSP00000356104	148811	PM20D1	2.131e-05	FALSE	NA	1.2677e-09	0.57	0.278	0.157	0	0.484	0.00655066	-0.499018	15.722	0.33311	0.317476	0.322215	0.563575	0	1	0
ENSP00000332737	90249	UNC5A	4.55e-05	FALSE	NA	0.99626	0.568627	0.434988	0.30794	0.43871	0.495	0.537195	0.321592	0.330809	0.942556	0.940264	0.944355	0.94094	0	1	0
ENSP00000379144	27327	TNRC6A	7.39e-05	FALSE	NA	1	0.568	0.608	0.614	0.919	0.493	0.191241	0.114037	0.798839	0.935641	0.93209	0.8804	0.938732	0	0.679567	46.5044
ENSP00000240185	23435	TARDBP	1.692e-05	FALSE	NA	0.980708	0.568	0.53	0.666	0.962	0.569	0.682076	0.437577	1.28594	0.82637	0.82443	0.833401	1	0	1	2.29723
ENSP00000230640	23517	SKIV2L2	3.79e-05	FALSE	NA	0.725401	0.568	0.528	0.693	0.908	0.251	0.431853	0.438315	0.467562	0.940842	0.937522	0.932768	0.888708	0	0.797114	129.648
ENSP00000340874	4208	MEF2C	2.084e-05	TRUE	4	0.00424617	0.568	0.516	0.549	0.829	0.61	0.29352	0.532388	1.96591	0.780708	0.754201	0.750682	0.869641	0	1	0
ENSP00000257600	1840	DTX1	3.59e-05	FALSE	NA	0.00125592	0.568	0.496	0.557	0.864	0.492	0.340841	0.558231	1.63757	0.770786	0.766187	0.781633	0.938475	0	0.120028	57.1528
ENSP00000360532	988	CDC5L	2.822e-05	FALSE	NA	0.999993	0.568	0.472	0.559	0.771	0.491	0.532782	0.349541	0.401261	0.935852	0.933271	0.94063	0.935101	0	0.715048	89.2398
ENSP00000361486	63935	PCIF1	3.72e-05	FALSE	NA	0.999962	0.568	0.47	0.543	0.799	0.492	0.584137	0.4201	0.360509	0.939559	0.937689	0.943089	0.938864	1	0.00497992	33.0233
ENSP00000404029	6829	SUPT5H	5.64e-05	FALSE	NA	1	0.568	0.446	0.538	0.646	0.495	0.708904	0.336863	0.291773	0.944814	0.942669	0.945832	0.928416	0	1	0
ENSP00000372067	56341	PRMT8	1.915e-05	FALSE	NA	0.958753	0.568	0.408	0.251	0.441	0.576	0.609801	0.403998	0.442541	0.290108	0.925576	0.936673	1	0	1	3.44638
ENSP00000295082	3754	KCNF1	3.45e-05	FALSE	NA	0.498369	0.566	0.546	0.165	0.696	0.563	0.489012	0.435484	0.485999	0.937835	0.936159	0.928778	1	0	0.608128	10.2732
ENSP00000288221	26059	ERC2	3.69e-05	FALSE	NA	0.996856	0.566	0.504	0.737	0.855	0.575	0.400665	0.305983	1.03141	0.94338	0.865767	0.858174	0.938778	0	1	0
ENSP00000354620	22887	FOXJ3	2.234e-05	FALSE	NA	0.977575	0.566	0.44	0.795	0.89	0.518	0.503129	0.548531	0.426506	0.934479	0.928958	0.938457	0.930772	0	1	0
ENSP00000320447	7182	NR2C2	2.702e-05	FALSE	NA	0.99414	0.566	0.42	0.895	0.781	0.492	0.711166	0.560794	0.405838	0.936199	0.932506	0.940267	0.934368	0	1	24.9862
ENSP00000356047	5208	PFKFB2	2.277e-05	FALSE	NA	0.00108863	0.566	0.3	0.236	0.243	0.491	0.18082	0.489408	0.554994	0.437579	0.43109	0.912631	0.501152	0	1	0
ENSP00000318900	55084	SOBP	4.08e-05	FALSE	NA	NA	0.565032	0.462845	0.757345	0.707609	0.549	0.0395744	0.184494	0.346984	0.942257	0.93895	0.943743	0.939856	0	0.151092	63.4522
ENSP00000306983	55689	YEATS2	5.46e-05	TRUE		0.999978	0.564	0.588	0.875	0.909	0.445	0.270877	0.334033	0.34126	0.945995	0.943433	0.943983	0.827577	0	1	8.82594
ENSP00000362592	5928	RBBP4	1.574e-05	FALSE	NA	0.989805	0.564	0.586	0.484	0.842	0.484	0.554803	0.205133	0.450918	0.936	0.933901	0.935487	0.923119	0	0.447167	55.5875
ENSP00000275493	1956	EGFR	6.06e-05	FALSE	NA	0.998665	0.564	0.556	0.109	0.561	0.496	0.345657	0.12962	0.420649	0.944521	0.94173	0.93901	0.943286	0	1	12.1968
ENSP00000395929	64324	NSD1	9.96e-05	TRUE	S	1	0.564	0.514	0.907	0.901	0.403	0.630478	0.540115	0.754532	0.93736	0.93231	0.884184	0.945564	0	0.218417	33.3503
ENSP00000231948	51185	CRBN	1.627e-05	FALSE	NA	0.0384944	0.564	0.508	0.295	0.766	0.447	0.0545557	0.334416	4.26554	0.602545	0.591685	0.58549	0.935723	0	1	1.59997
ENSP00000358242	25957	PNISR	3.006e-05	FALSE	NA	0.999085	0.564	0.47	0.388	0.83	0.495	0.339132	0.225673	0.387438	0.799284	0.794586	0.941562	0.539656	0	1	0
ENSP00000253339	9113	LATS1	4e-05	FALSE	NA	0.999927	0.564	0.406	0.867	0.831	0.495	0.397063	0.333223	0.527896	0.937758	0.93515	0.91698	0.939661	0	0.580705	61.3496
ENSP00000264463	1008	CDH10	3.132e-05	TRUE	4	0.309153	0.562	0.662	0.481	0.941	0.613	0.0565894	-0.111225	1.09654	0.865132	0.856564	0.851565	0.936775	0	0.466661	58.9595
ENSP00000276079	4841	NONO	1.836e-05	FALSE	NA	0.993947	0.562	0.51	0.582	0.837	0.511	0.494366	0.218739	0.44182	0.926405	0.924585	0.936775	0.936842	0	1	21.6717
ENSP00000356621	9462	RASAL2	4.96e-05	FALSE	NA	0.22645	0.562	0.476	0.865	0.972	0.497	0.093494	0.274178	0.194305	0.949496	0.946529	0.948606	0.877383	0	1	68.9351
ENSP00000288490	9162	DGKI	3.9e-05	FALSE	NA	0.738016	0.562	0.446	0.645	0.769	0.571	0.435146	0.324976	0.218051	0.949119	0.945725	0.948074	0.890815	0	1	5.86599
ENSP00000354688	404636	FAM45A	1.264e-05	FALSE	NA	0.000243199	0.562	0.162	0.442	0.194	0.332	0.0514678	0.146667	12.0595	0.389405	0.379329	0.36101	0.542627	0	1	0
ENSP00000261951	57472	CNOT6	2.05e-05	FALSE	NA	0.478458	0.56051	0.529126	0.770582	0.781818	0.495	0.265074	0.37313	0.436784	0.9309	0.926994	0.937375	0.92899	0	1	19.1972
ENSP00000265969	3746	KCNC1	3.95e-05	FALSE	NA	0.709972	0.56	0.586	0.145	0.592	0.592	0.77936	0.592038	1.56815	0.788727	0.782773	0.789582	0.708539	0	1	6.0664
ENSP00000256429	8932	MBD2	1.166e-05	FALSE	NA	0.98931	0.56	0.57	0.326	0.679	0.492	0.268979	-0.0885244	0.63005	0.67127	0.654156	0.902141	0.620769	0	1	0
ENSP00000263207	421	ARVCF	6.02e-05	FALSE	NA	8.21839e-07	0.56	0.554	0.401	0.895	0.475	0.0290422	0.132293	0.171808	0.715304	0.710963	0.949067	0.487189	0	1	0
ENSP00000408617	9734	HDAC9	3.95e-05	FALSE	NA	0.998375	0.56	0.548	0.594	0.965	0.494	0.269218	0.162865	1.78627	0.867337	0.805768	0.766682	0.708333	0	0.730028	47.9833
ENSP00000305355	5579	PRKCB	3.37e-05	TRUE	3	0.999908	0.56	0.49	0.139	0.557	0.571	0.796798	0.570879	0.375389	0.942738	0.936274	0.942329	0.937733	0	0.530229	60.8106
ENSP00000259455	9568	GABBR2	4.67e-05	FALSE	NA	0.99979	0.56	0.464	0.608	0.754	0.647	NA	NA	0.426448	0.945451	0.940288	0.938459	0.913007	0	0.467496	70.9708
ENSP00000305260	2783	GNB2	2.05e-05	FALSE	NA	0.989239	0.56	0.458	0.292	0.678	0.612	0.390551	0.0289772	1.99061	0.710789	0.707142	0.748435	0.928994	0	1	0
ENSP00000266037	1795	DOCK3	8.66e-05	FALSE	NA	1	0.56	0.418	0.627	0.434	0.609	0.691662	0.516411	0.162228	0.950463	0.947597	0.949261	0.945101	0	0.432756	104.759
ENSP00000323580	8100	IFT88	2.728e-05	FALSE	NA	1.9719e-08	0.56	0.392	0.286	0.119	0.447	0.0617816	0.500735	0.398934	0.5246	0.501633	0.940816	0.273934	0	1	2.21794
ENSP00000262238	7528	YY1	2.491e-05	TRUE	S	0.967831	0.558	0.528	0.563	0.881	0.518	0.642746	0.328253	0.410276	0.933495	0.931113	0.939869	1	0	1	0
ENSP00000251363	79603	CERS4	1.951e-05	FALSE	NA	2.04163e-13	0.558	0.288	0.295	0.086	0.448	0.0034825	-0.562749	20.2012	0.278171	0.265154	0.275537	0.942771	0	1	0
ENSP00000262102	57509	MTUS1	4.54e-05	FALSE	NA	1.14383e-05	0.558	0.228	0.128	0.001	0.569	0.00110306	-0.199006	0.352147	0.253305	0.240254	0.943516	0.199115	0	1	2.39014
ENSP00000219905	23269	MGA	0.0001023	FALSE	NA	1	0.556745	0.5825	0.910173	0.87974	0.447	0.33932	0.49559	0.109618	0.950425	0.948124	0.950087	0.943614	0	1	0
ENSP00000336894	4664	NAB1	1.686e-05	FALSE	NA	0.848508	0.556	0.534	0.426	0.926	0.572	0.0154015	-0.798857	0.449761	0.936834	0.934571	0.935665	0.86121	0	0.503848	112.978
ENSP00000362717	9355	LHX2	2.598e-05	FALSE	NA	0.94679	0.556	0.502	0.293	0.775	0.604	0.518308	0.196944	0.409647	0.933633	0.931918	0.939938	0.939468	0	0.365777	19.5285
ENSP00000417864	8125	ANP32A	1.048e-05	FALSE	NA	0.97387	0.556	0.432	0.713	0.773	0.569	0.50746	0.343173	0.483308	0.912964	0.909765	0.929446	1	0	1	22.1702
ENSP00000316109	55109	AGGF1	2.792e-05	FALSE	NA	6.09963e-05	0.556	0.348	0.409	0.041	0.414	0.0286724	0.0420704	9.93529	0.481416	0.469743	0.414247	0.939949	0	0.66358	27.5968
ENSP00000334128	339761	CYP27C1	1.829e-05	FALSE	NA	0.000184567	0.556	0.172	0.329	0.223	0.448	NA	NA	1.23912	0.237301	0.229657	0.838401	0.377635	0	1	9.09101
ENSP00000271751	3756	KCNH1	4.46e-05	FALSE	NA	0.333015	0.554	0.552	0.071	0.646	0.497	0.353496	0.477047	0.433589	0.945692	0.939788	0.937754	0.942973	0	1	0
ENSP00000297293	22853	LMTK2	7.41e-05	FALSE	NA	0.994402	0.554	0.476	0.586	0.876	0.448	0.432073	0.439826	0.49337	0.943492	0.940991	0.926939	0.944394	0	0.052147	61.1192
ENSP00000264110	1386	ATF2	1.828e-05	FALSE	NA	0.892244	0.554	0.444	0.656	0.768	0.568	0.389474	0.295566	0.446718	0.92939	0.924415	0.936086	0.864222	0	1	27.7347
ENSP00000372689	10274	STAG1	4.32e-05	TRUE	S	1	0.554	0.416	0.557	0.33	0.526	0.622336	0.323323	0.338293	0.945358	0.939642	0.944087	0.940424	0	0.470074	62.4707
ENSP00000268616	23174	ZCCHC14	5.14e-05	FALSE	NA	0.948836	0.554	0.36	0.805	0.841	0.573	0.441312	0.459685	0.308707	0.943973	0.94168	0.945224	0.942034	0	0.0651026	78.2595
ENSP00000339479	22978	NT5C2	2.092e-05	FALSE	NA	0.0521979	0.554	0.316	0.685	0.579	0.413	0.0899596	0.176007	5.49578	0.576765	0.553143	0.535747	0.929417	0	0.598161	36.6382
ENSP00000324792	84901	NFATC2IP	1.208e-05	FALSE	NA	0.00232735	0.554	0.314	0.519	0.298	0.34	0.0551979	0.246738	6.27043	0.531433	0.51606	0.514785	0.933083	0	1	2.21824
ENSP00000354158	23085	ERC1	4.31e-05	FALSE	NA	0.00412388	0.552	0.558	0.62	0.959	0.571	0.108443	0.401769	0.590649	0.942749	0.932438	0.908112	0.9404	0	1	6.56576
ENSP00000316042	10949	HNRNPA0	1.881e-05	FALSE	NA	0.863701	0.552	0.504	0.514	0.872	0.492	0.72405	0.519461	0.43957	0.926113	0.925093	0.93708	1	0	0.66353	66.9984
ENSP00000331682	84861	KLHL22	3.5e-05	FALSE	NA	0.702611	0.552	0.428	0.405	0.337	0.495	0.511849	0.53622	0.367055	0.943333	0.941091	0.94277	0.938165	0	1	0
ENSP00000354995	9619	ABCG1	3.76e-05	FALSE	NA	0.358876	0.552	0.36	0.324	0.442	0.443	0.285412	0.454222	1.19225	0.601644	0.589453	0.843516	0.597424	0	1	1.30954
ENSP00000261207	4659	PPP1R12A	3.271e-05	FALSE	NA	0.999179	0.552	0.34	0.679	0.329	0.576	0.410124	0.3553	0.375897	0.943831	0.940521	0.94229	0.945277	0	0.243268	171.245
ENSP00000348564	146059	CDAN1	5.03e-05	FALSE	NA	0.928144	0.552	0.312	0.411	0.117	0.432	0.244234	0.234499	0.545398	0.48991	0.482069	0.913689	0.486551	0	1	0
ENSP00000357122	149628	PYHIN1	1.79e-05	TRUE	3	0.000917068	0.552	0.3	0.132	0.097	0.493	0.0172514	-0.0384237	9.44852	0.473229	0.463453	0.425138	0.499257	0	1	0
ENSP00000381216	8570	KHSRP	2.824e-05	FALSE	NA	0.999711	0.550218	0.427885	0.649198	0.560392	0.497	0.750647	0.538094	0.399695	0.934956	0.933395	0.940746	0.935109	0	1	0
ENSP00000222812	6804	STX1A	1.703e-05	TRUE		0.910476	0.55	0.582	0.202	0.618	0.595	0.47004	0.316385	0.453762	0.924422	0.922428	0.935078	0.924881	0	0.673116	83.6902
ENSP00000438875	4857	NOVA1	1.715e-05	FALSE	NA	0.977722	0.55	0.548	0.601	0.935	0.765	0.263116	0.0143854	0.924694	0.871573	0.862088	0.870871	0.925058	0	0.765371	44.2856
ENSP00000335044	196528	ARID2	6.55e-05	FALSE	NA	0.999999	0.55	0.522	0.695	0.898	0.572	0.58617	0.527249	0.345736	0.870274	0.857822	0.943801	0.768886	0	1	0
ENSP00000354526	84456	L3MBTL3	2.978e-05	FALSE	NA	0.999499	0.55	0.444	0.611	0.724	0.493	0.386044	0.372881	0.391968	0.937665	0.93438	0.941296	0.935952	0	1	4.11835
ENSP00000362014	1759	DNM1	4.28e-05	FALSE	NA	0.999864	0.54818	0.488518	0.104918	0.247546	0.569	0.776601	0.426185	0.338997	0.941784	0.939561	0.944045	0.940342	0	1	7.34331
ENSP00000267197	23067	SETD1B	7.68e-05	FALSE	NA	0.0224563	0.548	0.64	0.866	0.986	0.469	0.0930894	0.326676	0.231888	0.947598	0.945506	0.947676	1	0	1	0
ENSP00000256509	10752	CHL1	4.38e-05	FALSE	NA	2.05382e-06	0.548	0.518	0.816	0.932	0.571	0.0252853	0.411377	0.505138	0.940282	0.9368	0.923726	0.905121	0	1	0
ENSP00000322376	23350	U2SURP	3.563e-05	FALSE	NA	1	0.548	0.486	0.662	0.977	0.469	0.510264	0.297328	0.367425	0.774009	0.764763	0.942752	0.590764	0	1	0
ENSP00000305200	11141	IL1RAPL1	2.653e-05	TRUE	4	0.996894	0.548	0.458	0.304	0.774	0.586	0.644739	0.508482	0.407455	0.94975	0.932255	0.940126	0.877602	0	1	0
ENSP00000342235	2066	ERBB4	5.09e-05	TRUE	5	0.999901	0.546	0.51	0.61	0.782	0.633	0.278357	0.103546	0.876435	0.948755	0.906142	0.87503	0.941944	0	1	1.92844
ENSP00000375777	29888	STRN4	3.77e-05	FALSE	NA	0.999575	0.546	0.422	0.516	0.512	0.569	0.60039	0.46816	0.359528	0.939836	0.937827	0.943141	0.939	0	1	1.93077
ENSP00000465676	9063	PIAS2	2.083e-05	FALSE	NA	0.997942	0.546	0.394	0.519	0.356	0.491	0.275225	0.126847	4.05052	0.625142	0.608365	0.598073	0.869618	0	1	0
ENSP00000303515	64118	DUS1L	2.766e-05	FALSE	NA	1.53464e-06	0.546	0.316	0.177	0.039	0.33	0.0334143	-0.0050909	9.97369	0.477356	0.469223	0.411146	0.593178	0	1	2.11222
ENSP00000345512	57556	SEMA6A	4.85e-05	FALSE	NA	0.999547	0.546	0.3	0.338	0.499	0.609	0.0984772	-0.207147	4.81688	0.627282	0.615478	0.561476	0.941529	0	1	16.6254
ENSP00000361473	9682	KDM4A	4.32e-05	FALSE	NA	0.999994	0.544	0.566	0.562	0.879	0.492	0.525625	0.270059	1.11609	0.867464	0.863238	0.849932	0.942791	0	0.669353	75.9761
ENSP00000277120	4915	NTRK2	2.332e-05	FALSE	NA	0.999893	0.544	0.496	0.378	0.904	0.764	0.32727	-0.0901336	0.421907	0.938737	0.929821	0.938904	0.931603	0	1	18.5896
ENSP00000413035	23543	RBFOX2	1.874e-05	FALSE	NA	0.993207	0.544	0.454	0.775	0.821	0.586	0.617521	0.498625	0.579945	0.935165	0.923588	0.909612	0.92703	0	1	0
ENSP00000400142	2130	EWSR1	2.868e-05	FALSE	NA	0.998559	0.544	0.444	0.44	0.523	0.495	0.342029	0.143012	0.255114	0.946398	0.944241	0.946983	0.87994	0	0.822661	32.9937
ENSP00000357459	103	ADAR	4.01e-05	FALSE	NA	0.907595	0.544	0.436	0.635	0.7	0.486	0.612419	0.515188	0.308783	0.945509	0.943348	0.945215	0.942349	0	0.741683	32.4953
ENSP00000278198	57689	LRRC4C	2.527e-05	FALSE	NA	0.953731	0.544	0.412	0.473	0.298	0.554	0.411346	0.203282	0.412356	0.950058	0.931451	0.939686	0.933187	0	0.657498	130.27
ENSP00000381565	1729	DIAPH1	4.29e-05	FALSE	NA	0.26711	0.544	0.412	0.539	0.302	0.416	0.196736	0.378089	4.26903	0.652544	0.631412	0.584611	0.940368	0	0.720691	18.9923
ENSP00000288235	4643	MYO1E	4.73e-05	FALSE	NA	0.0479779	0.544	0.362	0.348	0.335	0.411	0.0218905	-0.0721691	0.248594	0.34502	0.30237	0.947207	0.0928658	0	1	2.30618
ENSP00000334657	80128	TRIM46	3.98e-05	FALSE	NA	0.998652	0.544	0.2	0.396	0.034	0.492	0.651824	0.423775	0.993323	0.628877	0.621566	0.863158	0.708949	0	1	0
ENSP00000274547	2561	GABRB2	2.166e-05	FALSE	NA	0.940299	0.542	0.786	0.26	0.621	0.569	0.69232	0.609804	1.22552	0.8572	0.835502	0.839832	0.930184	0	0.699868	95.68
ENSP00000263238	10096	ACTR3	1.475e-05	FALSE	NA	0.998336	0.542	0.446	0.57	0.72	0.582	0.647028	0.439789	0.465339	0.92385	0.918918	0.933124	0.921645	0	0.667851	53.8615
ENSP00000384863	7514	XPO1	3.526e-05	TRUE	4	1	0.542	0.424	0.517	0.515	0.569	0.649827	0.201742	0.369292	0.939477	0.936843	0.942647	0.938262	0	1	18.3623
ENSP00000364289	4686	NCBP1	3.014e-05	FALSE	NA	0.999956	0.541935	0.515738	0.699039	0.640523	0.235	0.592158	0.368473	0.391103	0.936773	0.934497	0.941364	0.936128	0	0.717142	63.4302
ENSP00000354255	8532	CPZ	3.16e-05	FALSE	NA	4.508e-21	0.541756	0.436975	0.117899	0.494067	0.447	0.0041562	-0.0849018	3.64456	0.299204	0.287606	0.617148	0.549627	0	1	0
ENSP00000302913	152503	SH3D19	2.709e-05	FALSE	NA	0.375087	0.540305	0.337526	0.437432	0.571585	0.482	0.0636532	0.162263	5.13694	0.596456	0.574104	0.54903	0.929908	0	1	0
ENSP00000399982	6878	TAF6	3.62e-05	TRUE	3	0.000674165	0.54	0.608	0.435	0.916	0.491	0.0443377	-0.0635413	0.416664	0.795469	0.792189	0.939314	0.701571	0	1	8.45129
ENSP00000267163	5925	RB1	2.868e-05	FALSE	NA	1	0.54	0.476	0.455	0.813	0.495	0.273946	0.0592586	0.307027	0.945672	0.942529	0.945287	0.935375	0	0.65921	84.9448
ENSP00000416959	6434	TRA2B	1.562e-05	FALSE	NA	0.988418	0.54	0.476	0.462	0.823	0.632	0.514053	0.151301	0.600794	0.920656	0.918727	0.906656	0.92288	0	0.167271	42.6641
ENSP00000301264	1613	DAPK3	3.14e-05	FALSE	NA	0.0611345	0.54	0.468	0.435	0.783	0.489	0.0666411	0.0162493	3.08818	0.681798	0.675253	0.644039	0.940774	0	1	7.12425
ENSP00000305824	3790	KCNS3	2.226e-05	FALSE	NA	0.0160901	0.54	0.456	0.112	0.282	0.499	0.012583	-0.340286	8.39917	0.500437	0.489864	0.454709	0.938321	0	1	0
ENSP00000310572	5705	PSMC5	1.678e-05	FALSE	NA	0.969571	0.54	0.37	0.29	0.133	0.571	0.437884	0.0746923	0.592734	0.68648	0.681154	0.907689	0.638773	0	1	0
ENSP00000248929	27352	SGSM3	4.31e-05	TRUE	4	1.00601e-06	0.54	0.336	0.393	0.031	0.409	0.081473	0.45804	1.1492	0.592381	0.578229	0.847282	0.264176	0	0.776403	35.6894
ENSP00000332818	9899	SV2B	2.786e-05	FALSE	NA	0.534785	0.54	0.33	0.204	0.11	0.588	0.227475	0.398793	1.81815	0.755055	0.737333	0.762953	0.575231	0	0.446296	108.01
ENSP00000282499	2893	GRIA4	3.236e-05	FALSE	NA	0.988749	0.538	0.656	0.339	0.721	0.567	0.178257	-0.24222	0.382261	0.942501	0.935637	0.941906	0.937209	0	0.763452	59.4519
ENSP00000301730	10921	RNPS1	1.358e-05	TRUE		0.948503	0.538	0.578	0.448	0.831	0.495	0.309201	0.202632	0.614988	0.916758	0.914982	0.904741	0.919866	0	1	47.0013
ENSP00000359645	27316	RBMX	1.793e-05	FALSE	NA	0.9483	0.538	0.544	0.494	0.934	0.497	0.648796	0.472479	0.448845	0.925498	0.923833	0.935791	0.863527	0	1	0.869128
ENSP00000354877	9706	ULK2	4.16e-05	FALSE	NA	1.3004e-05	0.538	0.502	0.648	0.933	0.598	0.0946067	0.444165	0.397462	0.943375	0.940726	0.940907	0.898979	0	1	8.41803
ENSP00000325376	4670	HNRNPM	3.75e-05	FALSE	NA	0.999948	0.538	0.48	0.511	0.904	0.493	0.63078	0.432958	0.469117	0.939525	0.937388	0.932444	0.944256	0	1	0
ENSP00000323183	57621	ZBTB2	2.341e-05	FALSE	NA	0.979835	0.538	0.46	0.818	0.864	0.488	0.471788	0.309861	0.422072	0.931922	0.92985	0.938881	0.931702	0	1	34.5701
ENSP00000298282	63876	PKNOX2	2.059e-05	FALSE	NA	0.917369	0.538	0.314	0.564	0.37	0.619	0.344504	0.341859	1.99229	0.738882	0.707286	0.748075	0.929095	0	0.729113	20.198
ENSP00000319482	123879	DCUN1D3	1.289e-05	FALSE	NA	0.898154	0.538	0.274	0.694	0.4	0.456	0.468606	0.474134	0.47531	0.677309	0.665237	0.931298	0.918444	0	1	72.3715
ENSP00000292123	6294	SAFB	5.35e-05	FALSE	NA	0.999685	0.536	0.498	0.533	0.822	0.492	0.669711	0.467163	0.299384	0.946673	0.944482	0.945549	0.943867	0	1	1.34927
ENSP00000222330	2931	GSK3A	1.681e-05	FALSE	NA	0.997437	0.536	0.496	0.524	0.881	0.498	0.619662	0.420038	0.455042	0.923788	0.922125	0.934902	0.924605	0	1	11.685
ENSP00000310561	9743	ARHGAP32	8.32e-05	TRUE	4	0.987089	0.536	0.492	0.466	0.868	0.529	0.517617	0.513775	0.329614	0.908426	0.875694	0.944386	0.945497	0	1	0
ENSP00000262032	64375	IKZF4	2.835e-05	FALSE	NA	0.953608	0.536	0.488	0.843	0.948	0.487	0.676857	0.642985	1.12898	0.85514	0.852017	0.848868	0.935209	0	0.550936	35.7418
ENSP00000358865	9118	INA	2.644e-05	FALSE	NA	0.292917	0.536	0.478	0.628	0.95	0.643	0.238124	0.269973	0.31435	0.944055	0.942077	0.944972	0.934041	0	1	0.865129
ENSP00000245323	1948	EFNB2	1.616e-05	FALSE	NA	0.938927	0.536	0.46	0.634	0.79	0.611	0.359014	0.235604	0.458271	0.923315	0.921052	0.934346	0.923719	0	1	5.78226
ENSP00000393557	8671	SLC4A4	4.04e-05	FALSE	NA	0.999996	0.536	0.45	0.275	0.587	0.61	0.348644	0.0546363	0.4524	0.944322	0.938605	0.935247	0.942399	0	1	40.4478
ENSP00000314837	64837	KLC2	3.357e-05	TRUE	5	0.997255	0.536	0.446	0.409	0.476	0.492	0.219358	-0.0843826	3.44066	0.66886	0.660864	0.626334	0.937671	0	1	35.951
ENSP00000290158	3837	KPNB1	3.215e-05	FALSE	NA	0.999994	0.536	0.438	0.665	0.746	0.577	0.368008	-0.224436	0.382548	0.937746	0.935578	0.941885	0.937112	0	1	21.7237
ENSP00000216492	1113	CHGA	1.73e-05	FALSE	NA	0.000145486	0.536	0.394	0.209	0.139	0.57	0.0269559	0.0258347	1.28069	0.546602	0.5349	0.833849	0.640871	0	1	2.98363
ENSP00000341044	32	ACACB	0.0001295	FALSE	NA	5.12433e-22	0.536	0.372	0.279	0.085	0.366	0.0139523	-0.310742	16.0931	0.541369	0.519685	0.314749	0.315902	0	1	2.53662
ENSP00000286614	4325	MMP16	2.427e-05	FALSE	NA	0.916974	0.536	0.298	0.816	0.759	0.759	0.39855	0.156774	0.544718	0.320322	0.929775	0.91376	0.932406	0	1	0
ENSP00000244513	696	BTN1A1	2.455e-05	FALSE	NA	1.14088e-09	0.536	0.2	0.156	0.002	0.495	0.0468389	0.0702029	5.28883	0.573979	0.564805	0.543608	0.449324	0	1	0
ENSP00000370964	53919	SLCO1C1	2.166e-05	FALSE	NA	7.61676e-06	0.534934	0.309917	0.182213	0.292576	0.571	0.0214415	0.126153	3.08621	0.670271	0.661286	0.644348	0.534877	0	1	24.1249
ENSP00000404658	2145	EZH1	2.843e-05	FALSE	NA	0.000641438	0.534	0.592	0.51	0.888	0.493	0.247624	0.442557	0.398874	0.935682	0.933537	0.940823	0.879599	0	1	0
ENSP00000335084	5501	PPP1CC	1.2e-05	FALSE	NA	0.944905	0.534	0.572	0.324	0.667	0.606	0.426224	0.171209	0.480044	0.915778	0.913648	0.930268	0.916676	0	0.27753	113.564
ENSP00000261601	9097	USP14	1.73e-05	FALSE	NA	0.927537	0.534	0.476	0.468	0.809	0.54	0.458966	0.364798	0.4519	0.926335	0.922945	0.935302	0.925242	0	1	1.72886
ENSP00000262653	9139	CBFA2T2	2.79e-05	FALSE	NA	0.999355	0.534	0.462	0.702	0.706	0.493	0.633676	0.515978	0.522584	0.937477	0.932555	0.918591	0.934896	0	1	2.98464
ENSP00000281821	2043	EPHA4	4.24e-05	FALSE	NA	0.999891	0.534	0.44	0.613	0.739	0.613	0.47051	0.238148	0.695843	0.92951	0.923903	0.890039	0.940243	0	0.697141	45.2983
ENSP00000356545	777	CACNA1E	0.0001065	TRUE	3	1	0.534	0.44	0.881	0.906	0.597	0.435244	-0.157826	0.939203	0.94096	0.934775	0.869192	0.879313	0	1	0
ENSP00000362918	51441	YTHDF2	2.255e-05	FALSE	NA	0.991166	0.534	0.368	0.788	0.739	0.537	0.518721	0.378895	0.425786	0.931504	0.929165	0.938543	0.938426	0	0.0834622	110.829
ENSP00000163416	9950	GOLGA5	2.602e-05	FALSE	NA	0.363134	0.534	0.304	0.631	0.405	0.27	0.0486199	0.0327413	0.532967	0.45912	0.449105	0.915639	0.417015	0	0.444175	40.5606
ENSP00000369424	5931	RBBP7	1.678e-05	FALSE	NA	0.983294	0.532	0.592	0.305	0.74	0.494	0.641159	0.460876	0.449817	0.924478	0.922249	0.935653	0.924554	0	1	19.0388
ENSP00000222256	5864	RAB3A	1.391e-05	FALSE	NA	0.870968	0.532	0.568	0.356	0.805	0.586	0.356897	0.213385	0.469807	0.918496	0.917526	0.932308	0.920392	0	1	2.44099
ENSP00000263390	9441	MED26	3.62e-05	FALSE	NA	0.94855	0.532	0.54	0.64	0.98	0.489	0.354888	0.304599	0.2548	0.946927	0.944687	0.946989	0.927163	0	1	0
ENSP00000324897	7329	UBE2I	7.55e-06	FALSE	NA	0.943944	0.532	0.522	0.47	0.883	0.5	0.408259	0.159447	0.4998	0.901489	0.900386	0.925235	1	0	1	26.3465
ENSP00000339527	2309	FOXO3	3.55e-05	FALSE	NA	NA	0.532	0.506	0.838	0.885	0.495	0.0993435	0.524476	0.368576	0.940371	0.936912	0.942679	0.93834	0	1	0
ENSP00000354923	1756	DMD	0.0001255	TRUE	S	1	0.532	0.478	0.665	0.961	0.598	0.0443428	0.0174973	0.143968	0.950854	0.94804	0.949568	0.944344	0	0.777517	41.6794
ENSP00000309503	7534	YWHAZ	9.07e-06	FALSE	NA	0.81717	0.532	0.452	0.585	0.808	0.609	0.467547	0.330686	0.647565	0.905839	0.901999	0.898682	1	0	1	2.798
ENSP00000324560	8408	ULK1	6.72e-05	FALSE	NA	0.96446	0.532	0.426	0.392	0.335	0.532	0.301895	0.239514	0.336527	0.946383	0.944342	0.944153	0.94388	0	0.800341	59.4359
ENSP00000356286	7139	TNNT2	1.402e-05	FALSE	NA	0.0128528	0.532	0.402	0.06	0.193	0.491	0.0732735	0.246533	4.38071	0.593328	0.583915	0.57737	0.784901	0	0.809325	36.5487
ENSP00000321388	51666	ASB4	1.838e-05	FALSE	NA	0.0110197	0.532	0.37	0.174	0.051	0.498	0.00816791	-0.282046	10.1651	0.451054	0.444466	0.403622	0.926565	0	1	0
ENSP00000361803	64744	SMAP2	1.644e-05	FALSE	NA	0.0142856	0.532	0.308	0.27	0.06	0.452	0.0714656	0.28007	0.452053	0.477868	0.467142	0.935284	0.447248	0	1	8.491
ENSP00000354039	55833	UBAP2	4.47e-05	FALSE	NA	0.989509	0.532	0.3	0.663	0.503	0.41	0.0810823	-0.100621	7.71632	0.555613	0.531072	0.478536	0.943758	0	1	6.86263
ENSP00000264318	2557	GABRA4	2.25e-05	TRUE	4	0.981417	0.53	0.606	0.192	0.643	0.604	0.432695	0.304524	0.870284	0.874969	0.870219	0.875525	0.93091	0	0.633768	97.5473
ENSP00000347710	4983	OPHN1	3.045e-05	TRUE	3	0.999448	0.53	0.55	0.593	0.957	0.444	0.59198	0.495132	0.389991	0.942379	0.934705	0.941423	0.936316	0	0.631226	41.889
ENSP00000229794	1432	MAPK14	1.451e-05	FALSE	NA	0.997467	0.53	0.528	0.662	0.974	0.492	0.676168	0.517611	0.466755	0.923545	0.918466	0.932885	0.921325	0	1	2.69106
ENSP00000275233	257218	SHPRH	5.98e-05	FALSE	NA	0.491308	0.53	0.508	0.845	0.902	0.447	0.352288	0.596441	0.341377	0.860325	0.854168	0.943981	0.753362	0	1	9.01096
ENSP00000358708	9892	SNAP91	2.184e-05	FALSE	NA	0.974351	0.53	0.408	0.51	0.475	0.597	0.397766	0.406771	0.424605	0.779305	0.759399	0.938658	0.659599	0	1	0
ENSP00000354957	23137	SMC5	4.05e-05	FALSE	NA	0.980365	0.53	0.406	0.467	0.377	0.495	0.430299	0.525087	0.399073	0.943184	0.940534	0.940794	0.942421	0	1	40.8329
ENSP00000241014	9479	MAPK8IP1	3.19e-05	FALSE	NA	0.999001	0.53	0.344	0.425	0.078	0.606	0.257336	0.0614939	0.382889	0.756301	0.75144	0.94186	0.689986	0	0.769359	30.8535
ENSP00000385019	8911	CACNA1I	9.07e-05	TRUE	4	0.999999	0.528	0.514	0.529	0.827	0.512	NA	NA	0.514192	0.945169	0.942705	0.921223	0.945737	0	0.769854	108.868
ENSP00000349932	5802	PTPRS	0.0001218	FALSE	NA	0.760915	0.528	0.452	0.757	0.824	0.495	0.465531	0.159898	0.173032	0.950086	0.947848	0.949052	0.946118	0	1	1.00609
ENSP00000297338	5885	RAD21	2.28e-05	FALSE	NA	0.999545	0.528	0.4	0.557	0.298	0.535	0.521658	0.348253	0.425615	0.931279	0.929238	0.938559	0.872647	1	0.010111	42.278
ENSP00000316605	54714	CNGB3	2.893e-05	TRUE	4	8.86464e-11	0.528	0.38	0.104	0.037	0.504	0.0130215	0.00162723	9.20238	0.505049	0.477505	0.432753	0.877503	0	1	0
ENSP00000308332	84294	UTP23	9.76e-06	FALSE	NA	0.0331089	0.528	0.316	0.432	0.136	0.413	0.0985892	0.464557	5.71526	0.539739	0.526758	0.52878	0.910679	0	1	0
ENSP00000265709	286	ANK1	0.0001033	FALSE	NA	1	0.526	0.634	0.119	0.556	0.569	0.326039	0.086084	0.361809	0.948126	0.945448	0.943015	0.946031	0	1	0
ENSP00000360472	9211	LGI1	2.101e-05	FALSE	NA	0.997176	0.526	0.492	0.24	0.666	0.576	0.546524	0.390686	0.434043	0.92937	0.927566	0.937683	0.929523	0	0.754054	71.2295
ENSP00000318472	4684	NCAM1	4.1e-05	FALSE	NA	NA	0.526	0.468	0.865	0.929	0.609	0.071748	0.401693	1.11982	0.885115	0.861561	0.849703	0.939904	0	0.78626	13.7344
ENSP00000313420	5591	PRKDC	0.000161825	TRUE	4	1	0.526	0.432	0.705	0.754	0.33	0.287217	0.278056	0.0971054	0.689629	0.653712	0.950258	1	0	1	30.0311
ENSP00000347427	50488	MINK1	5.45e-05	FALSE	NA	0.999984	0.526	0.432	0.224	0.581	0.572	0.51055	0.21753	0.298219	0.841039	0.835268	0.945606	0.744266	0	0.380285	100.793
ENSP00000362751	23637	RABGAP1	3.91e-05	FALSE	NA	1	0.526	0.426	0.701	0.628	0.571	0.39374	0.197318	0.27352	0.947127	0.944332	0.946451	0.939429	0	1	7.96132
ENSP00000386414	642636	RAD21L1	2.14e-05	TRUE	4	NA	0.526	0.352	0.194	0.078	0.49	NA	NA	8.47736	0.438837	0.428538	0.452214	1	0	1	0
ENSP00000217270	128674	PROKR2	2.06e-05	FALSE	NA	0.000669053	0.526	0.296	0.526	0.335	0.447	0.0583361	0.301392	1.44718	0.533948	0.520582	0.806005	0.69046	0	0.628459	45.8458
ENSP00000306330	7532	YWHAG	1.657e-05	FALSE	NA	0.937614	0.525862	0.307506	0.632719	0.452609	0.513	0.365142	0.0452844	2.07021	0.693866	0.684709	0.742139	1	0	1	10.6724
ENSP00000361467	9231	DLG5	9.87e-05	FALSE	NA	0.999999	0.525424	0.511278	0.612179	0.763948	0.566	0.22208	-0.109634	0.245915	0.949198	0.946881	0.947302	0.94555	0	0.647985	33.3157
ENSP00000215832	5594	MAPK1	1.177e-05	TRUE	5	0.981866	0.524	0.55	0.365	0.927	0.57	0.620569	0.381572	0.476236	0.920417	0.913309	0.931115	1	0	1	3.33147
ENSP00000404121	3609	ILF3	5.01e-05	FALSE	NA	0.999997	0.524	0.452	0.671	0.798	0.495	0.389227	0.0946682	0.241013	0.947785	0.945655	0.947441	0.941803	0	0.771979	18.818
ENSP00000297323	107	ADCY1	5.93e-05	FALSE	NA	0.99991	0.524	0.388	0.675	0.346	0.593	0.859614	0.604011	0.283142	0.945807	0.9432	0.946138	0.943117	0	0.508395	90.378
ENSP00000341071	50650	ARHGEF3	2.314e-05	FALSE	NA	0.991271	0.524	0.314	0.285	0.1	0.493	0.603228	0.543465	0.551044	0.757249	0.715729	0.913049	0.697153	0	0.772409	83.5201
ENSP00000222644	51678	MPP6	1.838e-05	TRUE		0.930677	0.524	0.294	0.658	0.478	0.366	0.0933017	-0.344591	0.582905	0.429131	0.401246	0.909207	0.223535	0	1	1.89867
ENSP00000278935	22897	CEP164	5.77e-05	FALSE	NA	9.66879e-18	0.524	0.282	0.43	0.08	0.473	0.0573876	0.402343	5.92232	0.608158	0.590412	0.520342	0.946394	0	1	13.5727
ENSP00000325677	9810	RNF40	5.05e-05	FALSE	NA	0.999995	0.522	0.554	0.46	0.934	0.487	0.511615	0.309295	0.564533	0.937297	0.935486	0.91151	0.943612	0	1	7.5221
ENSP00000035383	57554	LRRC7	5.72e-05	TRUE		0.999999	0.522	0.532	0.68	0.965	0.496	NA	NA	0.506624	0.944335	0.938774	0.923331	0.942848	0	1	2.92768
ENSP00000358854	6877	TAF5	2.954e-05	FALSE	NA	0.999555	0.522	0.476	0.77	0.896	0.451	0.695346	0.524667	0.392901	0.936087	0.934223	0.941234	0.935796	0	0.618213	136.343
ENSP00000215862	22880	MORC2	4.55e-05	FALSE	NA	0.999967	0.522	0.452	0.768	0.82	0.405	0.564209	0.317245	0.431701	0.942153	0.939961	0.937977	0.943087	0	1	34.9955
ENSP00000371201	79730	NSUN7	1.715e-05	FALSE	NA	0.0485519	0.522	0.302	0.287	0.177	0.495	0.0184685	-0.0928027	4.21896	0.608741	0.594833	0.588526	0.93898	0	0.408229	25.0486
ENSP00000406046	5424	POLD1	6.24e-05	FALSE	NA	0.00180701	0.522	0.288	0.233	0.07	0.347	0.158803	0.428699	3.03246	0.482917	0.472838	0.64771	0.759307	0	1	15.0218
ENSP00000380552	7106	TSPAN4	1.514e-05	FALSE	NA	2.52434e-06	0.522	0.208	0.189	0.011	0.326	0.00482731	-0.482997	0.528769	0.112632	0.117431	0.916713	0.0594333	0	1	1.01671
ENSP00000438949	785	CACNB4	2.048e-05	FALSE	NA	0.0113636	0.52	0.704	0.293	0.707	0.611	0.188602	0.540401	0.569362	0.934949	0.925906	0.91096	0.928955	0	1	0.863928
ENSP00000434364	9152	SLC6A5	3.97e-05	FALSE	NA	1.84555e-12	0.52	0.618	0.088	0.565	0.503	0.00665013	-0.472859	2.35228	0.755919	0.751729	0.705849	0.944635	0	0.358858	18.7697
ENSP00000243457	3759	KCNJ2	1.954e-05	TRUE		0.820229	0.52	0.606	0.253	0.599	0.495	0.326338	0.165696	0.44134	0.92711	0.925865	0.936862	0.928014	0	1	0
ENSP00000358784	3738	KCNA3	3.84e-05	FALSE	NA	NA	0.52	0.522	0.624	0.951	0.496	0.0277188	0.0573123	0.356703	0.939911	0.938108	0.943305	0.939221	0	0.800799	49.2265
ENSP00000307599	11280	SCN11A	6.64e-05	FALSE	NA	2.51866e-19	0.52	0.468	0.234	0.75	0.502	0.00711508	-0.38688	0.555568	0.515367	0.497883	0.912551	0.162885	0	1	0
ENSP00000356641	64326	RFWD2	2.39e-05	TRUE	5	0.998566	0.52	0.456	0.486	0.711	0.448	0.450308	0.175394	0.54638	0.754475	0.719658	0.913576	0.666044	0	1	1.5511
ENSP00000358089	7073	TIAL1	1.468e-05	FALSE	NA	0.998791	0.52	0.448	0.498	0.643	0.474	0.311835	-0.063956	0.466054	0.683438	0.674875	0.933022	0.631918	0	1	0
ENSP00000300119	4640	MYO1A	4.31e-05	TRUE	5	1.94522e-35	0.52	0.422	0.152	0.336	0.463	0.018271	0.0156284	5.62365	0.591109	0.580927	0.530541	0.635566	0	0.775091	30.3246
ENSP00000244745	6659	SOX4	2.61e-05	FALSE	NA	0.384006	0.52	0.406	0.504	0.482	0.581	0.297178	0.350466	0.409267	0.933556	0.931975	0.939985	1	0	0.586778	106.012
ENSP00000315674	8602	NOP14	4.23e-05	FALSE	NA	0.0174492	0.52	0.382	0.543	0.302	0.008	0.0339222	0.229427	7.09738	0.553301	0.542367	0.492955	0.942644	0	1	30.8623
ENSP00000344758	1842	ECM2	2.448e-05	FALSE	NA	1.56333e-06	0.52	0.304	0.116	0.013	0.447	0.00867271	-0.240666	12.6722	0.400802	0.39021	0.349764	0.380979	0	0.395294	37.4831
ENSP00000330633	6900	CNTN2	5.62e-05	FALSE	NA	0.129621	0.518	0.564	0.246	0.607	0.596	0.13376	0.304399	0.439854	0.942688	0.940811	0.937041	0.942701	0	1	9.11068
ENSP00000257290	5156	PDGFRA	4.44e-05	FALSE	NA	0.999877	0.518	0.472	0.341	0.714	0.61	0.278316	0.105621	0.330092	0.945345	0.943025	0.944373	0.942936	0	0.635487	24.5699
ENSP00000345702	4800	NFYA	1.264e-05	FALSE	NA	0.0220593	0.518	0.446	0.582	0.752	0.447	0.0998469	0.248233	2.86876	0.669869	0.659377	0.656482	0.941707	0	0.56282	143.862
ENSP00000339260	6540	SLC6A13	2.748e-05	FALSE	NA	1.85727e-08	0.518	0.434	0.168	0.365	0.495	0.012388	-0.135354	0.751968	0.628347	0.620197	0.884472	0.51691	0	0.320224	40.2573
ENSP00000276708	56169	GSDMC	1.8e-05	FALSE	NA	9.3494e-12	0.518	0.098	0.087	0.003	0.449	0.0119869	-0.0392823	21.163	0.266042	0.256633	0.256771	0.926118	0	1	0
ENSP00000359368	79871	RPAP2	1.854e-05	FALSE	NA	0.00208553	0.516	0.548	0.491	0.935	0.399	0.0109672	-0.1924	4.15794	0.618905	0.599462	0.591911	0.879466	0	1	5.4594
ENSP00000366396	22803	XRN2	3.298e-05	FALSE	NA	0.81317	0.516	0.538	0.481	0.911	0.416	0.376016	0.366751	0.380362	0.938758	0.935862	0.942025	0.937435	0	0.728026	48.1123
ENSP00000374357	406	ARNTL	2.3e-05	FALSE	NA	0.987643	0.516	0.514	0.241	0.684	0.494	0.60421	0.440227	0.423314	0.933366	0.929529	0.938765	0.931341	0	0.731693	113.178
ENSP00000251127	259232	NALCN	7.7e-05	FALSE	NA	0.000169004	0.516	0.506	0.298	0.836	0.494	0.233298	0.325085	0.0442707	0.950716	0.948411	0.950703	0.946318	0	0.797658	100.834
ENSP00000358497	8732	RNGTT	2.31e-05	FALSE	NA	0.763456	0.516	0.48	0.546	0.863	0.496	0.562869	0.54889	0.86497	0.915995	0.870943	0.875824	0.9314	0	0.51693	18.3931
ENSP00000262419	284058	KANSL1	4.81e-05	FALSE	NA	0.999734	0.516	0.416	0.822	0.703	0.495	0.420118	0.434112	0.320432	0.944455	0.940948	0.944754	0.94145	0	1	0
ENSP00000273398	523	ATP6V1A	2.325e-05	FALSE	NA	0.986544	0.516	0.32	0.464	0.232	0.57	0.579136	0.410845	0.422398	0.933085	0.929772	0.938845	0.873369	0	0.520931	95.1364
ENSP00000386609	124997	WDR81	5.42e-05	FALSE	NA	1.26011e-05	0.516	0.234	0.555	0.114	0.445	0.126412	0.35388	7.84309	0.562046	0.55079	0.475675	0.942451	0	1	0
ENSP00000354453	80108	ZFP2	1.512e-05	FALSE	NA	5.62033e-12	0.516	0.212	0.395	0.024	0.493	0.0228581	0.129524	0.283662	0.55017	0.537834	0.946121	0.208644	0	0.787715	95.0562
ENSP00000416707	286046	XKR6	3.57e-05	FALSE	NA	0.956777	0.516	0.116	0.157	0	0.496	0.393563	0.0652294	0.371399	0.521562	0.488911	0.942531	0.44446	0	1	0
ENSP00000356480	6045	RNF2	1.157e-05	FALSE	NA	0.944004	0.514039	0.567308	0.334759	0.455898	0.476	0.54573	0.439419	0.478373	0.933741	0.930976	0.930668	1	0	0.609702	41.8929
ENSP00000215095	112755	STX1B	1.657e-05	FALSE	NA	0.944475	0.514	0.602	0.315	0.715	0.494	0.633375	0.458273	0.45614	0.92376	0.921781	0.934681	1	0	1	0
ENSP00000357461	1141	CHRNB2	2.727e-05	FALSE	NA	0.720254	0.514	0.522	0.546	0.85	0.437	0.469619	0.289406	0.399218	0.940823	0.938985	0.940785	0.934532	0	1	19.0241
ENSP00000263119	23523	CABIN1	9.97e-05	FALSE	NA	8.54366e-08	0.514	0.52	0.792	0.936	0.495	0.0615979	0.157009	0.98833	0.936748	0.931434	0.864066	0.933313	0	0.193038	8.44491
ENSP00000364839	171023	ASXL1	6.47e-05	FALSE	NA	1.3737e-18	0.514	0.496	0.716	0.864	0.497	0.0927492	0.489893	0.646202	0.939017	0.936183	0.898949	0.944694	0	1	18.7796
ENSP00000351137	56949	XAB2	5.84e-05	FALSE	NA	0.99707	0.514	0.494	0.538	0.826	0.46	0.617187	0.450644	0.2852	0.944969	0.943074	0.946062	0.94301	0	1	33.3612
ENSP00000359719	5567	PRKACB	1.216e-05	FALSE	NA	0.612478	0.514	0.486	0.542	0.848	0.584	0.282921	0.285972	1.35729	0.827842	0.809727	0.822685	0.901298	0	0.566523	79.6138
ENSP00000345001	23373	CRTC1	3.52e-05	FALSE	NA	0.980548	0.514	0.452	0.701	0.742	0.496	0.676254	0.566539	0.753819	0.918159	0.911155	0.88429	0.938241	0	0.109467	33.6588
ENSP00000399511	23043	TNIK	5.1e-05	FALSE	NA	0.997186	0.514	0.41	0.763	0.761	0.531	0.773615	0.645661	0.632627	0.940633	0.932064	0.90164	0.941963	0	0.738901	20.9457
ENSP00000264276	57679	ALS2	5.91e-05	FALSE	NA	0.000769641	0.514	0.382	0.787	0.733	0.447	0.0949283	0.426509	1.42173	0.584583	0.569505	0.810318	0.697826	0	1	0
ENSP00000356437	23328	SASH1	6.38e-05	FALSE	NA	0.00325444	0.514	0.348	0.315	0.168	0.501	0.0148488	-0.146134	0.267383	0.633839	0.615197	0.946627	0.406675	0	0.612219	91.5297
ENSP00000367923	8803	SUCLA2	1.65e-05	FALSE	NA	0.0306682	0.514	0.344	0.291	0.074	0.492	0.0490608	0.170244	4.24911	0.60728	0.592319	0.586364	0.91363	0	1	2.56605
ENSP00000264036	4162	MCAM	3.23e-05	FALSE	NA	0.0547531	0.514	0.336	0.103	0.005	0.412	0.00567384	-0.575213	15.9707	0.361891	0.350772	0.317775	0.584889	0	1	1.30117
ENSP00000389140	1630	DCC	5.71e-05	FALSE	NA	0.999999	0.5131	0.44802	0.461869	0.546624	0.567	0.198336	0.0871938	0.288872	0.950334	0.942847	0.94593	0.942833	0	0.594283	80.6772
ENSP00000288309	3763	KCNJ6	1.851e-05	FALSE	NA	0.812451	0.512	0.564	0.589	0.925	0.581	0.310581	0.0702397	0.673165	0.925782	0.908288	0.893945	0.92674	0	1	0
ENSP00000277541	4851	NOTCH1	0.00015884	FALSE	NA	1	0.512	0.558	0.089	0.635	0.495	0.491526	0.133689	0.101007	0.866675	0.864368	0.950204	0.680115	0	0.819995	33.3362
ENSP00000434241	3748	KCNC3	3.46e-05	FALSE	NA	0.850943	0.512	0.47	0.231	0.757	0.531	0.435496	-0.00998059	0.371655	0.938356	0.9366	0.942519	0.938045	0	1	14.7237
ENSP00000300249	10982	MAPRE2	1.136e-05	FALSE	NA	0.969645	0.512	0.442	0.601	0.758	0.508	0.557403	0.360851	0.48366	0.921955	0.912177	0.929361	0.844436	0	1	17.8734
ENSP00000384288	23077	MYCBP2	0.000162865	FALSE	NA	1	0.512	0.416	0.636	0.418	0.587	0.753018	0.471307	0.146551	0.950531	0.948187	0.949534	0.946402	0	0.597348	61.9391
ENSP00000416387	54751	FBLIM1	1.869e-05	FALSE	NA	0.00078906	0.512	0.388	0.398	0.089	0.447	0.0357539	0.10641	6.72825	0.528471	0.512828	0.504693	0.929529	0	0.735386	12.4656
ENSP00000264712	3797	KIF3C	4.19e-05	FALSE	NA	0.909864	0.512	0.354	0.752	0.679	0.614	0.542032	0.417821	0.44618	0.9412	0.939007	0.936182	0.940149	0	0.488838	55.1206
ENSP00000363747	7581	ZNF33A	2.522e-05	FALSE	NA	0.00046648	0.512	0.28	0.855	0.692	0.447	NA	NA	1.59728	0.530171	0.510957	0.78676	0.652806	1	0.00104322	49.9604
ENSP00000254624	23167	EFR3A	2.983e-05	TRUE	3	0.00926619	0.512	0.144	0.147	0	0.492	0.0333018	0.234022	9.9126	0.498101	0.475437	0.416269	0.668871	0	1	0
ENSP00000298875	53981	CPSF2	2.672e-05	FALSE	NA	7.81002e-05	0.51	0.552	0.606	0.95	0.334	0.181926	0.494006	2.39574	0.738097	0.731245	0.699056	0.877878	0	0.301995	92.451
ENSP00000377854	26468	LHX6	1.43e-05	FALSE	NA	0.948528	0.51	0.536	0.488	0.907	0.495	0.452183	0.120026	0.468223	0.919732	0.918119	0.93262	0.921017	0	1	0
ENSP00000310723	9416	DDX23	3.938e-05	FALSE	NA	0.999558	0.51	0.49	0.59	0.892	0.48	0.426119	-0.061859	0.349187	0.830053	0.827347	0.94365	0.738091	0	0.731474	48.0215
ENSP00000368124	57118	CAMK1D	1.916e-05	FALSE	NA	0.993807	0.51	0.452	0.476	0.686	0.493	0.485394	0.352072	0.4426	0.939364	0.92556	0.936668	0.92757	0	0.482866	43.6369
ENSP00000345195	29978	UBQLN2	2.564e-05	FALSE	NA	0.804317	0.51	0.422	0.555	0.443	0.565	0.345272	0.35288	0.411349	0.933161	0.931588	0.939741	0.933493	0	1	2.07914
ENSP00000257189	1830	DSG3	3.85e-05	FALSE	NA	3.35936e-13	0.51	0.336	0.132	0.006	0.447	NA	NA	0.845721	0.351171	0.340425	0.877313	0.269131	0	0.697456	23.1968
ENSP00000261023	3685	ITGAV	4.07e-05	FALSE	NA	0.477866	0.51	0.282	0.273	0.012	0.325	0.161121	0.366932	5.09455	0.619179	0.601279	0.551675	0.740908	0	1	41.5814
ENSP00000270238	114783	LMTK3	4.3e-05	FALSE	NA	NA	0.51	0.116	0.723	0.271	0.462	0.0173904	-0.107303	6.68037	0.520243	0.507692	0.505328	0.464409	1	0.00166297	23.1182
ENSP00000287727	9372	ZFYVE9	4.77e-05	FALSE	NA	0.943797	0.509847	0.416842	0.534202	0.416122	0.569	0.401241	0.426657	0.422622	0.833295	0.811016	0.938832	0.726699	0	1	0
ENSP00000381098	23426	GRIP1	4.34e-05	TRUE	2	0.916895	0.508021	0.600877	0.449864	0.796296	0.495	0.280665	0.202208	0.384157	0.945494	0.941318	0.94179	0.903957	0	1	0
ENSP00000355205	54617	INO80	6.13e-05	FALSE	NA	1	0.508	0.532	0.697	0.875	0.409	0.670748	0.526274	0.278586	0.946226	0.943492	0.946271	0.943374	0	1	16.4026
ENSP00000262435	64750	SMURF2	2.76e-05	FALSE	NA	0.99999	0.508	0.472	0.456	0.75	0.496	0.389606	0.136458	0.524158	0.936481	0.932415	0.918103	0.878949	0	1	0
ENSP00000330219	8224	SYN3	2.604e-05	TRUE	5	0.577812	0.508	0.472	0.859	0.941	0.564	0.204493	0.395146	0.837049	0.932171	0.876331	0.87784	0.928783	0	1	2.90154
ENSP00000296440	5364	PLXNB1	0.0001032	TRUE	3	0.850195	0.508	0.374	0.273	0.086	0.496	0.168723	-0.159921	2.85262	0.554845	0.542774	0.658467	0.875097	0	1	0
ENSP00000311429	55055	ZWILCH	1.97e-05	TRUE	4	8.31164e-06	0.508	0.364	0.356	0.206	0.26	0.016255	0.0447829	0.572821	0.42438	0.412293	0.91057	0.437313	0	0.611989	20.1018
ENSP00000352606	145864	HAPLN3	2.334e-05	FALSE	NA	3.91722e-06	0.508	0.13	0.196	0.008	0.447	0.00763895	-0.427246	17.082	0.309336	0.299787	0.303554	0.931625	0	1	3.5825
ENSP00000365682	7088	TLE1	4.13e-05	FALSE	NA	0.957285	0.506	0.602	0.48	0.915	0.501	0.241552	-0.0942789	0.978979	0.877152	0.872327	0.8653	0.940003	0	0.713249	75.6575
ENSP00000367848	2563	GABRD	2.92e-05	FALSE	NA	0.923499	0.506	0.582	0.09	0.521	0.575	0.687922	0.604798	0.395836	0.935596	0.933969	0.941027	0.93563	0	1	1.17665
ENSP00000417901	10243	GPHN	3.039e-05	TRUE	3	0.999981	0.506	0.54	0.545	0.895	0.491	0.407693	0.107615	0.507627	0.945393	0.934192	0.923105	0.93628	0	1	1.36708
ENSP00000221891	333	APLP1	3.338e-05	FALSE	NA	0.525927	0.506	0.484	0.38	0.87	0.605	0.107864	0.0521788	0.376381	0.937912	0.936171	0.942269	0.937613	0	0.726954	31.0146
ENSP00000362900	6429	SRSF4	2.605e-05	FALSE	NA	0.934763	0.506	0.454	0.422	0.662	0.493	0.579426	0.493229	0.317525	0.944101	0.941965	0.944862	0.933767	0	1	0
ENSP00000228437	11108	PRDM4	2.897e-05	FALSE	NA	0.833197	0.506	0.44	0.534	0.644	0.447	0.139253	0.0675824	3.69964	0.645279	0.636006	0.615701	0.945113	0	1	21.2751
ENSP00000386461	4648	MYO7B	0.0001006	FALSE	NA	6.38295e-16	0.506	0.378	0.16	0.04	0.491	0.0147165	-0.00894627	3.01188	0.517584	0.500698	0.650394	0.176508	0	1	0
ENSP00000452126	56963	RGMA	2.818e-05	FALSE	NA	0.0105755	0.506	0.374	0.285	0.119	0.492	0.00540717	-0.562473	1.80433	0.419521	0.416497	0.764888	0.428314	0	1	0
ENSP00000315465	57453	DSCAML1	0.0001228	FALSE	NA	0.999999	0.506	0.276	0.621	0.193	0.498	0.708438	0.474769	0.21783	0.795163	0.749687	0.948083	0.581389	0	0.723808	40.4097
ENSP00000366271	84678	KDM2B	7.95e-05	FALSE	NA	0.999786	0.504	0.702	0.634	0.95	0.475	0.574039	0.26241	1.26151	0.895579	0.874678	0.835755	0.940203	0	1	0
ENSP00000371985	3736	KCNA1	3.06e-05	FALSE	NA	0.0518015	0.504	0.6	0.144	0.636	0.608	0.210321	0.300995	0.389044	0.936395	0.93476	0.941461	0.936386	0	1	0
ENSP00000320246	285195	SLC9A9	2.444e-05	TRUE	4	2.47741e-08	0.504	0.596	0.335	0.682	0.486	0.0098665	-0.156537	4.54902	0.691343	0.592002	0.570754	0.944889	0	1	0
ENSP00000235180	58512	DLGAP3	5.34e-05	TRUE		0.999639	0.504	0.548	0.151	0.709	0.492	0.630699	0.381202	0.30181	0.944178	0.942098	0.945462	0.942325	0	1	0
ENSP00000328524	23258	DENND5A	5.09e-05	FALSE	NA	0.991775	0.504	0.394	0.382	0.089	0.5	0.259188	0.00883664	14.499	0.731488	0.712894	0.330916	0.921483	0	1	0
ENSP00000298119	145581	LRFN5	2.619e-05	TRUE	4	0.712325	0.504	0.388	0.663	0.34	0.506	0.199768	0.136923	2.8003	0.739662	0.69399	0.663962	0.933876	0	0.782865	65.3229
ENSP00000322957	57144	PAK7	3.24e-05	FALSE	NA	0.998364	0.504	0.368	0.794	0.718	0.61	0.562335	0.587376	0.293736	0.946698	0.943248	0.945765	0.937219	0	0.692201	135.618
ENSP00000265564	23016	EXOSC7	1.347e-05	FALSE	NA	0.0141395	0.504	0.366	0.357	0.157	0.326	0.0495781	0.286993	6.55326	0.525893	0.509094	0.507874	0.934101	0	1	0
ENSP00000380734	283742	FAM98B	1.169e-05	FALSE	NA	0.394827	0.504	0.214	0.636	0.12	0.444	0.144987	0.429239	4.5463	0.58624	0.57549	0.571709	0.845696	0	1	3.66412
ENSP00000294172	10482	NXF1	1.569e-05	FALSE	NA	0.99899	0.502	0.488	0.419	0.883	0.496	0.668409	0.482994	0.459956	0.921869	0.920436	0.934069	0.923027	0	0.545403	15.8878
ENSP00000364895	7709	ZBTB17	4.63e-05	FALSE	NA	0.998165	0.502	0.432	0.589	0.679	0.488	0.665842	0.358986	0.425231	0.942395	0.94028	0.938598	0.911932	0	1	2.70648
ENSP00000370074	5272	SERPINB9	1.715e-05	FALSE	NA	0.00489853	0.502	0.356	0.207	0.238	0.45	0.00796615	-0.31327	10.0526	0.44566	0.443297	0.407969	0.682902	0	0.310614	14.9668
ENSP00000291281	25865	PRKD2	5.31e-05	FALSE	NA	0.999696	0.502	0.35	0.183	0.029	0.491	0.515547	0.10616	3.74819	0.689802	0.679884	0.612778	0.942283	0	1	6.87447
ENSP00000356992	257106	ARHGAP30	4.43e-05	FALSE	NA	0.968958	0.50108	0.305785	0.175705	0.00546448	0.438	0.0930333	-0.10662	0.942069	0.334225	0.318694	0.868973	0.483354	0	1	0
ENSP00000215829	6634	SNRPD3	6.16e-06	FALSE	NA	0.877845	0.5	0.578	0.341	0.654	0.609	0.574245	0.482165	0.513344	0.897405	0.894832	0.921422	1	0	1	0
ENSP00000364037	54881	TEX10	3.152e-05	FALSE	NA	0.999988	0.5	0.57	0.408	0.819	0.4	0.393221	0.318206	1.72766	0.759487	0.749982	0.771117	0.898146	0	0.758864	24.8892
ENSP00000355316	2913	GRM3	4.25e-05	FALSE	NA	0.98471	0.5	0.508	0.436	0.873	0.601	0.457126	0.195234	0.968667	0.902531	0.874073	0.866358	0.942673	0	1	8.1596
ENSP00000254325	5989	RFX1	5.15e-05	FALSE	NA	0.998753	0.5	0.446	0.542	0.644	0.49	0.68946	0.587881	0.30794	0.943924	0.94172	0.94525	0.942049	0	1	5.23208
ENSP00000345064	144165	PRICKLE1	3.45e-05	TRUE	3	0.991967	0.5	0.444	0.292	0.529	0.492	0.439617	0.36473	0.372204	0.939562	0.936565	0.942499	0.938021	0	0.483224	44.1876
ENSP00000262971	51588	PIAS4	3.12e-05	FALSE	NA	0.994351	0.5	0.442	0.621	0.762	0.492	0.598228	0.424054	0.386483	0.936998	0.935069	0.941612	0.936725	0	0.417311	10.6973
ENSP00000258646	55213	RCBTB1	2.25e-05	FALSE	NA	0.000217674	0.5	0.414	0.429	0.241	0.46	0.00686974	-0.453849	0.421414	0.500903	0.490339	0.93893	0.409354	0	1	35.7844
ENSP00000258484	26122	EPC2	2.588e-05	TRUE	4	0.999952	0.5	0.408	0.783	0.799	0.498	0.651603	0.628891	0.406191	0.941878	0.938525	0.940237	0.93366	0	1	8.25013
ENSP00000434442	84364	ARFGAP2	2.453e-05	FALSE	NA	0.562991	0.5	0.328	0.502	0.216	0.43	0.173334	0.310159	3.88612	0.628612	0.621019	0.60481	0.874971	0	1	4.13934
ENSP00000331470	440097	DBX2	7.88e-06	FALSE	NA	4.41842e-08	0.5	0.242	0.158	0	0.455	0.00552794	-0.498339	13.0776	0.354174	0.33718	0.345377	0.905402	0	1	10.0929
ENSP00000295065	51072	MEMO1	1.087e-05	FALSE	NA	0.876157	0.5	0.21	0.26	0.004	0.447	0.0515374	-0.606779	1.37773	0.223231	0.200297	0.819292	0.323028	0	1	0
ENSP00000212015	23411	SIRT1	2.01e-05	FALSE	NA	0.951788	0.5	0.530806	0.545356	0.705376	0.523	0.498222	0.567639	0.894223	0.869666	0.866627	0.873423	0.928581	0	1	0
ENSP00000253571	51132	RLIM	2.308e-05	TRUE		0.991773	0.498	0.522	0.805	0.924	0.447	0.593383	0.475954	0.418835	0.932043	0.929611	0.939138	0.931382	0	0.592673	55.9705
ENSP00000406162	3276	PRMT1	2.276e-05	FALSE	NA	0.993588	0.498	0.496	0.179	0.604	0.495	0.440669	0.0885409	0.425148	0.931004	0.929303	0.938614	0.872581	0	0.690613	69.2624
ENSP00000252674	4298	MLLT1	3.16e-05	FALSE	NA	0.991457	0.498	0.494	0.651	0.937	0.448	0.449924	0.230287	0.384456	0.937651	0.935309	0.941759	0.936888	0	0.669467	47.674
ENSP00000311449	5870	RAB6A	7.81e-06	FALSE	NA	0.877761	0.498	0.488	0.53	0.861	0.6	0.488533	0.396207	0.64957	0.908188	0.897817	0.898315	0.905178	0	1	0
ENSP00000353864	5063	PAK3	1.889e-05	FALSE	NA	0.987005	0.498	0.442	0.724	0.789	0.571	0.42476	0.135952	0.444183	0.936202	0.925143	0.936452	0.927258	0	1	3.89873
ENSP00000369042	10527	IPO7	3.447e-05	FALSE	NA	0.999998	0.498	0.38	0.836	0.721	0.495	0.652016	0.485378	0.372445	0.93917	0.936556	0.94249	0.938007	0	0.714596	97.0887
ENSP00000365439	3190	HNRNPK	2.029e-05	FALSE	NA	0.999782	0.497854	0.462287	0.588172	0.666306	0.572	0.599015	0.288774	0.436733	0.92854	0.926873	0.937378	0.928758	0	1	4.73887
ENSP00000265562	25930	PTPN23	8e-05	FALSE	NA	0.647597	0.496	0.592	0.637	0.927	0.412	0.180709	0.314384	0.112772	0.950229	0.947983	0.950047	0.944777	0	0.736147	49.8498
ENSP00000307342	348980	HCN1	3.77e-05	TRUE	S	0.953139	0.496	0.574	0.254	0.568	0.485	0.529537	0.141917	0.35939	0.944618	0.937835	0.943146	0.938993	0	1	6.32669
ENSP00000295797	5584	PRKCI	2.324e-05	FALSE	NA	0.253553	0.496	0.492	0.684	0.891	0.568	0.255604	0.449315	0.422883	0.933195	0.92964	0.938814	0.873348	0	1	0
ENSP00000373884	6263	RYR3	0.000201513	FALSE	NA	1	0.496	0.486	0.413	0.869	0.552	0.31725	0.254456	0.179881	0.94959	0.946171	0.948927	0.944869	0	1	0
ENSP00000216807	84312	BRMS1L	1.215e-05	FALSE	NA	0.368283	0.496	0.468	0.476	0.752	0.493	0.187437	0.348217	1.3567	0.316702	0.809967	0.82282	0.916988	0	1	0
ENSP00000313007	26986	PABPC1	2.853e-05	FALSE	NA	0.999692	0.496	0.444	0.445	0.51	0.447	0.578692	0.155172	1.79957	0.743803	0.739618	0.76529	0.52187	0	1	0
ENSP00000376337	90135	BTBD6	2.453e-05	FALSE	NA	0.000422096	0.496	0.174	0.29	0.073	0.438	0.0709489	0.252255	8.19828	0.503676	0.494596	0.460422	0.939014	0	1	3.66777
ENSP00000399938	84256	FLYWCH1	3.48e-05	FALSE	NA	NA	0.496	0.114	0.305	0.12	0.475	0.0404173	0.192074	10.6063	0.468989	0.46185	0.396899	0.898607	0	1	0
ENSP00000357047	9439	MED23	4.83e-05	FALSE	NA	0.150658	0.494	0.562	0.527	0.894	0.406	0.35006	0.513265	0.32735	0.945619	0.943384	0.944481	0.916898	0	1	3.82966
ENSP00000356448	7175	TPR	8.09e-05	FALSE	NA	1	0.494	0.498	0.671	0.912	0.487	0.423324	0.252055	0.225387	0.948991	0.946762	0.947856	0.944832	0	1	4.19573
ENSP00000264018	1656	DDX6	1.711e-05	FALSE	NA	0.998986	0.494	0.44	0.849	0.906	0.492	0.442267	0.181673	0.453123	0.925354	0.922629	0.935175	0.924991	0	1	0
ENSP00000311778	83637	ZMIZ2	4.85e-05	FALSE	NA	0.99962	0.494	0.42	0.746	0.743	0.459	0.560136	0.481801	0.320499	0.945662	0.943597	0.944752	0.941531	0	0.663858	76.9051
ENSP00000181839	8621	CDK13	4.67e-05	FALSE	NA	0.751251	0.494	0.416	0.764	0.749	0.496	0.437232	0.301073	0.424619	0.825521	0.808903	0.938655	0.724006	0	1	0
ENSP00000306124	5581	PRKCE	4e-05	FALSE	NA	0.999892	0.494	0.378	0.63	0.346	0.613	0.795904	0.593091	0.350266	0.945747	0.938683	0.943603	0.939664	0	0.724058	48.8841
ENSP00000305804	7690	ZNF131	2.106e-05	FALSE	NA	0.99946	0.494	0.372	0.837	0.723	0.495	0.471181	0.353195	0.432724	0.930748	0.927817	0.93784	0.929563	0	0.332025	113.138
ENSP00000334437	200035	NUDT17	1.285e-05	FALSE	NA	0.00537991	0.494	0.22	0.232	0.039	0.43	0.012176	-0.216704	1.34551	0.210146	0.210379	0.824683	0.334734	0	1	0
ENSP00000168148	6694	SPP2	9.02e-06	TRUE	4	1.27136e-06	0.494	0.15	0.067	0.004	0.492	0.00206723	-0.778367	17.3644	0.287506	0.274979	0.300346	0.926984	0	1	0
ENSP00000344937	147991	DPY19L3	2.696e-05	FALSE	NA	0.0800405	0.494	0.084	0.394	0.117	0.492	0.0486493	0.119887	5.09495	0.598307	0.581593	0.55115	0.939709	0	0.801982	31.378
ENSP00000386357	80059	LRRTM4	1.93e-05	FALSE	NA	0.748069	0.492	0.512	0.596	0.807	0.528	0.2089	0.0865849	0.575865	0.945141	0.92447	0.910153	0.927734	0	0.750571	104.672
ENSP00000362352	55506	H2AFY2	2.081e-05	FALSE	NA	0.975641	0.492	0.456	0.407	0.622	0.494	0.529097	0.330239	0.434506	0.930011	0.927412	0.93764	0.929293	0	0.563809	132.74
ENSP00000265343	27125	AFF4	4.31e-05	TRUE	6	0.999997	0.492	0.416	0.854	0.755	0.497	0.460399	0.316319	0.43921	0.942132	0.939417	0.937132	0.940395	0	1	0
ENSP00000370808	293	SLC25A6	2.322e-05	FALSE	NA	0.0669197	0.492	0.308	0.256	0.064	0.495	NA	NA	0.418173	0.443211	0.439125	0.939197	0.403935	0	1	0
ENSP00000327191	10693	CCT6B	1.91e-05	FALSE	NA	8.85516e-05	0.492	0.29	0.133	0.044	0.416	0.0128699	-0.135728	4.82795	0.264644	0.253743	0.560472	0.628168	0	1	0
ENSP00000386200	93986	FOXP2	2.584e-05	TRUE	3	0.996179	0.49	0.574	0.083	0.612	0.493	0.447495	0.36748	0.409971	0.938992	0.931819	0.939901	0.935082	0	0.378659	3.96531
ENSP00000270202	207	AKT1	2.892e-05	FALSE	NA	0.980207	0.49	0.542	0.41	0.905	0.607	0.172732	-0.336271	0.392654	0.941344	0.939455	0.94126	0.935479	0	1	1.3452
ENSP00000265080	5924	RASGRF2	5.67e-05	FALSE	NA	0.998743	0.49	0.49	0.1	0.338	0.497	0.425102	0.160475	0.180402	0.949437	0.946939	0.948911	0.944137	0	0.79662	61.7779
ENSP00000160382	51412	ACTL6B	2.212e-05	FALSE	NA	0.987131	0.49	0.45	0.254	0.605	0.757	0.526334	0.235065	0.429582	0.930306	0.928561	0.938203	0.943124	0	1	2.41686
ENSP00000188312	64431	ACTR6	1.376e-05	FALSE	NA	0.00468594	0.49	0.438	0.194	0.498	0.429	0.102488	0.383943	0.824806	0.622174	0.610954	0.878583	0.627021	1	0.0270169	41.6985
ENSP00000356146	22828	SCAF8	4.72e-05	FALSE	NA	1	0.49	0.432	0.848	0.915	0.547	0.252433	0.130585	0.32362	0.943437	0.940734	0.944624	0.941305	0	1	0
ENSP00000269848	5211	PFKL	4.86e-05	FALSE	NA	3.68287e-10	0.49	0.282	0.441	0.086	0.495	0.105409	0.368499	0.221637	0.639158	0.630373	0.94797	0.579867	0	1	0
ENSP00000248933	23544	SEZ6L	4.96e-05	FALSE	NA	0.928831	0.49	0.148	0.667	0.137	0.765	0.368719	0.313063	0.31557	0.944309	0.941286	0.94493	0.941727	0	0.758665	53.0446
ENSP00000374409	8502	PKP4	5.16e-05	FALSE	NA	1.5982e-05	0.488017	0.548872	0.245077	0.74704	0.572	0.0781558	0.415456	1.97439	0.82354	0.796452	0.749978	0.946466	0	0.726632	84.5246
ENSP00000367756	10497	UNC13B	6.67e-05	FALSE	NA	6.60362e-05	0.488	0.578	0.531	0.776	0.447	0.0547473	0.251005	0.352192	0.94721	0.943908	0.943514	0.935975	0	0.720234	129.449
ENSP00000271883	54856	GON4L	7.85e-05	FALSE	NA	0.999999	0.488	0.428	0.869	0.886	0.403	0.589453	0.477135	0.17661	0.938665	0.935342	0.948983	0.801909	0	1	23.3382
ENSP00000295872	152185	SPICE1	3.165e-05	FALSE	NA	5.13621e-08	0.488	0.314	0.275	0.087	0.457	0.0562758	0.412988	5.69289	0.58122	0.565537	0.529953	0.86685	0	1	0
ENSP00000309092	29925	GMPPB	2.152e-05	FALSE	NA	8.24536e-05	0.488	0.256	0.382	0.014	0.399	0.0906815	0.279967	6.48356	0.537276	0.525884	0.508509	0.943054	0	1	0
ENSP00000343633	3344	FOXN2	1.462e-05	FALSE	NA	0.392771	0.486	0.492	0.315	0.758	0.491	0.0477401	0.164452	2.18424	0.735132	0.72542	0.729896	0.855417	0	0.676529	106.484
ENSP00000333568	5587	PRKD1	3.66e-05	TRUE	S	2.12624e-05	0.486	0.28	0.162	0.001	0.578	0.0485705	0.101004	1.39977	0.609902	0.555843	0.81518	0.55191	0	1	7.28391
ENSP00000414712	9053	MAP7	3.429e-05	FALSE	NA	0.929881	0.486	0.244	0.108	0	0.447	0.301874	0.363101	5.57536	0.609322	0.574799	0.532292	0.945339	0	0.800382	45.9136
ENSP00000222390	3082	HGF	2.719e-05	FALSE	NA	0.994701	0.486	0.234	0.166	0	0.493	0.133525	-0.26753	7.06824	0.533531	0.514222	0.495619	0.878659	0	1	10.9291
ENSP00000270649	80110	ZNF614	2.058e-05	FALSE	NA	0.00212063	0.486	0.198	0.708	0.267	0.471	NA	NA	0.245346	0.581898	0.573755	0.947317	0.353976	0	0.655266	71.5989
ENSP00000273859	57205	ATP10D	5.14e-05	FALSE	NA	2.24184e-11	0.486	0.182	0.263	0.016	0.372	0.00551887	-0.469925	14.3753	0.436945	0.419239	0.333846	0.511286	0	1	11.6847
ENSP00000222212	59284	CACNG7	1.912e-05	FALSE	NA	0.712701	0.484	0.614	0.622	0.955	0.463	0.186148	0.00274908	0.443434	0.926949	0.92535	0.93654	0.927522	0	0.421747	37.9987
ENSP00000268679	863	CBFA2T3	3.34e-05	FALSE	NA	0.45444	0.484	0.532	0.584	0.943	0.492	0.208472	0.515071	0.489944	0.938239	0.935783	0.927777	0.937625	0	1	3.06985
ENSP00000385806	3778	KCNMA1	5.51e-05	TRUE	4	0.999217	0.484	0.528	0.161	0.7	0.619	0.783264	0.394601	1.2886	0.928415	0.83728	0.833101	0.942554	0	0.45405	41.9549
ENSP00000359285	1137	CHRNA4	4.06e-05	FALSE	NA	0.0208679	0.484	0.526	0.605	0.907	0.528	0.109478	0.357211	0.459388	0.940076	0.93832	0.934173	0.944701	0	1	0
ENSP00000462945	339287	MSL1	1.16e-05	FALSE	NA	0.984497	0.484	0.48	0.568	0.905	0.513	0.426869	0.328389	0.482185	0.914572	0.91272	0.929807	0.915628	0	1	0
ENSP00000325875	3326	HSP90AB1	2.834e-05	FALSE	NA	0.995299	0.484	0.444	0.466	0.576	0.497	0.365516	0.140102	0.0924061	0.949999	0.947806	0.950317	0.935201	0	1	12.8193
ENSP00000367869	2782	GNB1	1.928e-05	FALSE	NA	0.995188	0.484	0.436	0.618	0.684	0.766	0.37039	-0.0639155	0.442463	0.930785	0.925629	0.936682	1	0	1	5.85902
ENSP00000264607	51665	ASB1	1.785e-05	FALSE	NA	0.350836	0.484	0.39	0.191	0.073	0.449	0.133551	0.237203	4.20549	0.609032	0.60007	0.590649	0.936571	0	1	3.86581
ENSP00000254181	57663	USP29	2.955e-05	FALSE	NA	9.28686e-15	0.484	0.358	0.043	0.358	0.494	0.0337668	0.339659	0.222447	0.616699	0.607205	0.947937	0.248542	0	1	0
ENSP00000351250	51592	TRIM33	3.453e-05	TRUE		0.999998	0.484	0.336	0.827	0.629	0.573	0.820907	0.642842	0.372673	0.939827	0.936524	0.94248	0.938028	0	0.798824	66.3779
ENSP00000348897	2555	GABRA2	1.529e-05	FALSE	NA	0.976964	0.482	0.532	0.244	0.713	0.612	0.302074	-0.0131246	0.462487	0.927174	0.919747	0.933618	0.922342	0	0.300072	38.9183
ENSP00000391447	55252	ASXL2	5.04e-05	FALSE	NA	0.992739	0.482	0.512	0.426	0.862	0.447	0.413926	0.480731	0.411168	0.944088	0.941136	0.939756	0.941854	0	1	1.33515
ENSP00000326581	5178	PEG3	6.43e-05	FALSE	NA	0.00190816	0.482	0.458	0.308	0.742	0.617	0.0406873	0.417113	0.350031	0.945865	0.943814	0.943616	0.93889	0	0.752477	27.7182
ENSP00000453793	4212	MEIS2	2.287e-05	FALSE	NA	0.994255	0.482	0.45	0.385	0.583	0.544	0.362356	0.0831678	0.424117	0.934998	0.929425	0.938697	0.938515	0	1	0.947928
ENSP00000353483	5599	MAPK8	1.38e-05	FALSE	NA	0.983602	0.482	0.44	0.539	0.639	0.515	0.653898	0.57423	0.470396	0.925623	0.917309	0.932195	0.920232	0	1	20.7869
ENSP00000335333	23396	PIP5K1C	4.46e-05	FALSE	NA	0.85939	0.482	0.392	0.376	0.091	0.569	0.681171	0.542423	0.329574	0.94533	0.943069	0.944388	0.940756	0	0.632788	83.6699
ENSP00000373277	27303	RBMS3	1.666e-05	TRUE	5	0.741403	0.482	0.078	0.191	0.002	0.519	0.0529304	-0.319103	4.26858	0.742728	0.595456	0.585052	0.638066	0	0.456039	31.9795
ENSP00000332973	4088	SMAD3	2.334e-05	FALSE	NA	0.868268	0.481481	0.555825	0.112078	0.377174	0.531	0.537317	0.295324	0.422285	0.932951	0.929747	0.93886	1	0	1	0
ENSP00000259021	11143	KAT7	2.481e-05	FALSE	NA	0.999957	0.480349	0.472684	0.512959	0.675	0.494	0.596786	0.280182	0.417715	0.933157	0.930771	0.939233	0.932841	0	1	0
ENSP00000385722	26173	INTS1	0.0001036	FALSE	NA	0.224121	0.48	0.658	0.59	0.95	0.478	0.111829	0.29703	2.38308	0.832417	0.828876	0.701241	0.940124	0	1	1.77789
ENSP00000278823	9219	MTA2	2.913e-05	FALSE	NA	0.978013	0.48	0.632	0.51	0.949	0.49	0.165253	-0.276004	0.515278	0.934891	0.933385	0.920836	0.935602	0	0.760396	80.9169
ENSP00000363822	367	AR	3.51e-05	TRUE	4	0.99491	0.48	0.502	0.177	0.624	0.535	0.394795	0.291607	0.370141	0.941099	0.936753	0.942606	0.938205	0	1	0
ENSP00000316032	4928	NUP98	6.56e-05	FALSE	NA	1	0.48	0.5	0.545	0.833	0.418	0.427634	0.458944	0.743799	0.934029	0.929828	0.885308	0.945134	0	0.410187	80.7905
ENSP00000375956	4301	MLLT4	7.12e-05	FALSE	NA	0.999998	0.48	0.486	0.743	0.952	0.45	0.577484	0.453358	0.244367	0.948645	0.946294	0.94735	0.944214	0	1	32.8579
ENSP00000262803	5976	UPF1	6.71e-05	FALSE	NA	0.999926	0.48	0.48	0.712	0.907	0.499	0.633587	0.0439217	1.11621	0.865658	0.862698	0.849875	0.936169	0	1	19.0228
ENSP00000328169	3714	JAG2	7.34e-05	FALSE	NA	0.990249	0.48	0.464	0.651	0.787	0.508	0.293276	0.0341328	0.187479	0.949304	0.947163	0.948743	0.944337	0	1	17.3574
ENSP00000283628	7342	UBP1	2.269e-05	FALSE	NA	0.999799	0.48	0.424	0.733	0.758	0.495	0.549916	0.420316	0.425354	0.931972	0.92923	0.938585	0.931079	0	1	0
ENSP00000223145	113263	GLCCI1	1.708e-05	FALSE	NA	0.245282	0.48	0.236	0.504	0.106	0.493	0.173372	0.503442	0.590009	0.702402	0.683477	0.908227	0.681643	0	0.599932	27.18
ENSP00000382791	2897	GRIK1	3.66e-05	FALSE	NA	3.20559e-05	0.478	0.728	0.063	0.601	0.611	0.0376582	0.122086	0.181792	0.949373	0.946433	0.94888	0.944818	0	1	1.02318
ENSP00000254976	6616	SNAP25	1.036e-05	TRUE		0.959807	0.478	0.542	0.109	0.527	0.767	0.463107	0.254598	0.489274	0.914958	0.909295	0.927947	1	0	0.424976	64.3738
ENSP00000378323	5530	PPP3CA	2.033e-05	FALSE	NA	0.998149	0.478	0.434	0.247	0.476	0.609	0.686743	0.476618	0.569425	0.936503	0.925743	0.910952	0.928829	0	1	100.488
ENSP00000446100	80790	CMIP	3.83e-05	TRUE		0.999887	0.478	0.402	0.8	0.789	0.492	0.472707	0.252288	0.356266	0.941687	0.938119	0.943332	0.939194	0	0.645198	63.7229
ENSP00000334474	57178	ZMIZ1	6.02e-05	FALSE	NA	0.999744	0.478	0.396	0.813	0.792	0.523	0.669155	0.41481	0.280623	0.946276	0.94333	0.94621	0.943249	0	0.680963	46.818
ENSP00000246802	29997	GLTSCR2	1.954e-05	FALSE	NA	0.253946	0.478	0.334	0.295	0.117	0.245	0.0467086	0.0457893	0.573701	0.416677	0.410144	0.910485	0.399261	0	1	1.52514
ENSP00000268876	146862	UNC45B	4.16e-05	FALSE	NA	2.76564e-08	0.478	0.312	0.212	0.146	0.472	0.0132457	-0.123039	10.6491	0.496212	0.485041	0.395772	0.881262	0	1	6.12499
ENSP00000231790	4292	MLH1	2.848e-05	FALSE	NA	0.739578	0.478	0.29	0.292	0.128	0.26	0.0819751	0.0499384	2.33451	0.427785	0.414408	0.707339	0.751256	0	1	6.06842
ENSP00000327513	1435	CSF1	2.271e-05	FALSE	NA	0.939719	0.478	0.262	0.161	0	0.495	0.0464481	-0.362869	5.51135	0.566835	0.557367	0.535175	0.931095	0	0.726352	31.033
ENSP00000310829	118491	TTC18	3.48e-05	FALSE	NA	1.75161e-05	0.478	0.192	0.034	0.001	0.493	0.0301219	-0.0254285	10.6764	0.483415	0.46077	0.393493	0.941459	0	1	34.5166
ENSP00000379434	54813	KLHL28	2.186e-05	FALSE	NA	0.188871	0.478	0.098	0.711	0.249	0.45	0.170312	0.37566	1.21515	0.568285	0.553919	0.841064	0.659899	0	1	10.8473
ENSP00000320147	2146	EZH2	3.016e-05	FALSE	NA	0.99999	0.476	0.602	0.242	0.606	0.418	0.484903	0.0275023	0.391358	0.937387	0.93454	0.94135	0.936143	0	0.785831	73.1312
ENSP00000264720	2976	GTF3C2	3.568e-05	FALSE	NA	0.999786	0.476	0.556	0.575	0.945	0.411	0.434713	0.306193	0.129191	0.94956	0.947377	0.949826	0.935985	0	1	19.1492
ENSP00000217109	1477	CSTF1	2.111e-05	FALSE	NA	0.937896	0.476	0.49	0.473	0.854	0.364	0.594266	0.376524	0.265698	0.945308	0.943361	0.946674	0.929621	0	0.273036	108.547
ENSP00000300131	4665	NAB2	2.043e-05	FALSE	NA	0.987535	0.476	0.484	0.42	0.883	0.529	0.716334	0.576198	0.436409	0.92835	0.926959	0.937411	0.868762	0	1	0
ENSP00000234198	1746	DLX2	1.918e-05	TRUE	4	0.887611	0.476	0.462	0.095	0.278	0.566	0.450579	0.301579	2.07983	0.743159	0.739402	0.740597	0.927596	0	1	0
ENSP00000245479	6662	SOX9	3.82e-05	FALSE	NA	0.98354	0.476	0.428	0.159	0.324	0.569	0.376367	0.0199408	0.357277	0.93985	0.938035	0.943283	0.939164	0	0.572859	36.1979
ENSP00000307491	57599	WDR48	2.386e-05	FALSE	NA	0.999806	0.476	0.336	0.797	0.621	0.492	0.653295	0.530552	2.30153	0.736625	0.729964	0.713774	0.932078	0	1	0
ENSP00000373864	10411	RAPGEF3	3.91e-05	FALSE	NA	2.09741e-15	0.476	0.328	0.174	0.039	0.482	0.024645	-0.0168764	8.0512	0.524169	0.510489	0.46438	0.877977	0	1	2.2735
ENSP00000366299	51629	SLC25A39	1.772e-05	TRUE	4	0.000102385	0.476	0.248	0.079	0.006	0.407	0.0017445	-0.795695	11.6793	0.40316	0.397376	0.371655	0.370656	0	1	8.07035
ENSP00000262177	10049	DNAJB6	1.099e-05	FALSE	NA	0.963596	0.476	0.234	0.534	0.08	0.6	0.261178	0.170246	0.633784	0.66517	0.650331	0.901422	0.616716	0	1	0
ENSP00000274031	80854	SETD7	1.602e-05	FALSE	NA	0.29326	0.474	0.64	0.554	0.903	0.446	0.120827	0.269272	2.15397	0.735708	0.730198	0.732615	0.935591	0	1	0.917051
ENSP00000327315	26230	TIAM2	7.62e-05	FALSE	NA	0.12483	0.474	0.486	0.665	0.965	0.496	0.108828	0.398243	0.36136	0.946742	0.944274	0.943035	0.939377	0	1	18.1487
ENSP00000295321	55677	IWS1	3.06e-05	FALSE	NA	0.986445	0.474	0.474	0.63	0.897	0.365	0.484076	0.364712	0.38886	0.937104	0.934778	0.941468	0.936384	0	0.387484	42.6106
ENSP00000262394	26118	WSB1	1.626e-05	FALSE	NA	0.923194	0.474	0.46	0.217	0.74	0.547	0.348868	0.475668	0.45694	0.923218	0.921371	0.934551	0.85995	0	0.829754	32.5019
ENSP00000303507	613	BCR	7.32e-05	FALSE	NA	0.999967	0.474	0.422	0.667	0.573	0.496	0.554799	0.353577	0.123606	0.950128	0.947866	0.949909	0.944326	0	1	0
ENSP00000376808	8065	CUL5	2.644e-05	FALSE	NA	0.999965	0.474	0.41	0.635	0.414	0.495	0.674497	0.387884	0.532176	0.934962	0.931424	0.915824	0.934035	0	0.670184	80.3875
ENSP00000375857	9208	LRRFIP1	3.22e-05	FALSE	NA	0.365512	0.474	0.4	0.5	0.363	0.448	0.0165727	-0.26852	0.781787	0.37831	0.352755	0.882035	0.469408	0	1	0
ENSP00000269033	85464	SSH2	5.23e-05	FALSE	NA	0.999753	0.474	0.362	0.898	0.847	0.497	0.444679	0.37561	0.397043	0.945897	0.941696	0.940936	0.893111	0	1	5.49898
ENSP00000329623	596	BCL2	1.761e-05	TRUE	6	0.337856	0.472	0.55	0.604	0.936	0.496	0.119636	0.0761056	0.451109	0.930083	0.923257	0.935439	0.925658	0	1	10.5409
ENSP00000417587	23089	PEG10	3.11e-05	FALSE	NA	0.894179	0.472	0.54	0.508	0.951	0.584	0.193013	-0.0769581	0.38716	0.936788	0.934999	0.941574	1	0	1	1.13646
ENSP00000360672	84612	PARD6B	1.441e-05	FALSE	NA	0.807577	0.472	0.466	0.409	0.746	0.497	0.390359	0.489548	0.46681	0.91959	0.918377	0.932879	0.921187	0	1	2.15965
ENSP00000261973	58517	RBM25	3.304e-05	FALSE	NA	1	0.472	0.46	0.646	0.798	0.492	0.475793	0.115004	0.378445	0.938508	0.935957	0.942154	0.937466	0	1	4.97578
ENSP00000225388	57532	NUFIP2	2.383e-05	FALSE	NA	0.992086	0.472	0.446	0.8	0.867	0.494	0.283328	0.327755	0.420031	0.932544	0.930209	0.939046	0.932042	0	1	0
ENSP00000320295	10381	TUBB3	2.744e-05	FALSE	NA	0.960789	0.472	0.444	0.301	0.602	0.608	0.493352	-0.00104454	0.398755	0.934502	0.932875	0.940828	1	0	1	0
ENSP00000317123	23020	SNRNP200	9.84e-05	FALSE	NA	1	0.472	0.438	0.603	0.712	0.492	0.866739	0.439321	1.15815	0.924367	0.922009	0.846625	0.945543	0	1	25.8534
ENSP00000377372	2596	GAP43	9.35e-06	TRUE	5	0.0123799	0.472	0.434	0.445	0.432	0.76	0.0305621	0.17601	0.382595	0.939292	0.936909	0.941881	0.836164	0	1	1.37662
ENSP00000383199	23327	NEDD4L	4.25e-05	FALSE	NA	0.999967	0.472	0.418	0.731	0.667	0.575	0.70614	0.543515	0.341039	0.944235	0.939444	0.943992	0.940265	0	1	0
ENSP00000360569	6342	SCP2	1.912e-05	TRUE	4	0.00013976	0.472	0.308	0.337	0.281	0.329	0.0224257	-0.14563	6.14443	0.549776	0.528495	0.517236	0.433615	1	0.00628408	44.0206
ENSP00000256722	129607	CMPK2	8.87e-06	FALSE	NA	0.00180797	0.472	0.296	0.296	0.184	0.446	0.0396237	0.0874499	0.649031	0.360949	0.343612	0.898434	0.397364	0	1	0
ENSP00000330190	5463	POU6F1	1.429e-05	FALSE	NA	0.907559	0.472	0.274	0.336	0.161	0.499	0.345688	0.27512	0.46767	0.678259	0.672191	0.932758	0.629304	0	1	0
ENSP00000358120	51177	PLEKHO1	1.906e-05	FALSE	NA	0.949231	0.472	0.258	0.197	0.013	0.489	0.0724209	-0.26121	0.577418	0.411558	0.407236	0.909965	0.382072	0	1	3.88221
ENSP00000357982	7101	NR2E1	2.159e-05	FALSE	NA	0.990509	0.47	0.628	0.073	0.62	0.573	0.291037	-0.0606552	0.430588	0.930174	0.928272	0.938097	1	0	0.750071	44.0617
ENSP00000315615	9495	AKAP5	1.294e-05	FALSE	NA	0.84113	0.47	0.556	0.346	0.822	0.533	0.385136	0.521006	0.475539	0.916217	0.915436	0.931248	0.918527	0	1	0
ENSP00000261302	1112	FOXN3	2.311e-05	FALSE	NA	0.907799	0.47	0.554	0.646	0.971	0.501	0.157549	-0.0432428	0.423928	0.940683	0.9295	0.93872	0.93141	0	1	0
ENSP00000298281	51585	PCF11	5.4e-05	FALSE	NA	1	0.47	0.536	0.747	0.956	0.493	0.201311	0.00417605	0.299506	0.944355	0.942236	0.945547	0.94243	0	1	0
ENSP00000363092	5592	PRKG1	2.561e-05	FALSE	NA	0.999744	0.47	0.49	0.21	0.663	0.569	0.393656	0.17286	0.469473	0.950239	0.935279	0.932383	0.933476	0	1	0
ENSP00000306497	3761	KCNJ4	3.26e-05	FALSE	NA	0.825953	0.47	0.446	0.138	0.373	0.612	0.538856	0.218567	0.380626	0.937603	0.935774	0.942008	0.937287	0	1	0.89613
ENSP00000351132	55288	RHOT1	2.321e-05	FALSE	NA	0.955426	0.47	0.416	0.53	0.336	0.507	0.654492	0.608036	0.141275	0.949168	0.946904	0.949625	0.931519	0	0.687783	102.154
ENSP00000321971	89941	RHOT2	4.02e-05	FALSE	NA	9.27431e-12	0.47	0.388	0.186	0.058	0.473	0.0214514	0.0240595	5.85006	0.582909	0.576178	0.522803	0.606058	0	1	0
ENSP00000374354	11340	EXOSC8	9.92e-06	FALSE	NA	1.75848e-05	0.47	0.38	0.144	0.046	0.495	0.0580759	0.322804	2.69522	0.672263	0.666255	0.674008	0.941183	0	1	23.9391
ENSP00000381428	8545	CGGBP1	6.22e-06	FALSE	NA	0.777632	0.47	0.326	0.674	0.373	0.492	0.0111468	-0.952002	0.513278	0.650474	0.632442	0.921438	0.599279	0	0.373087	113.082
ENSP00000389039	255928	SYT14	1.703e-05	FALSE	NA	0.966549	0.47	0.188	0.773	0.401	0.494	NA	NA	0.454174	0.727476	0.686793	0.935009	0.640175	0	0.362345	23.7037
ENSP00000337194	8899	PRPF4B	3.742e-05	FALSE	NA	1	0.469602	0.365145	0.727273	0.470141	0.495	0.630863	0.424397	0.360271	0.939861	0.937728	0.943103	0.938938	0	0.149703	52.9463
ENSP00000373772	56254	RNF20	3.833e-05	FALSE	NA	0.000923365	0.468	0.576	0.679	0.855	0.409	0.142566	0.313154	0.407249	0.942044	0.940026	0.940149	0.858176	0	0.501979	49.4457
ENSP00000402861	5334	PLCL1	3.74e-05	FALSE	NA	0.0110524	0.468	0.558	0.46	0.931	0.498	0.0386902	0.0331797	0.180394	0.949346	0.946468	0.948914	0.938929	0	1	0
ENSP00000261438	51274	KLF3	1.645e-05	FALSE	NA	0.800391	0.468	0.554	0.839	0.935	0.453	0.157756	-0.0225051	0.456267	0.924175	0.921697	0.934669	0.924085	0	1	0
ENSP00000262173	8731	RNMT	1.571e-05	FALSE	NA	0.0809328	0.468	0.532	0.678	0.96	0.496	0.105834	0.46566	0.460943	0.922979	0.9202	0.933868	0.92305	0	1	8.85095
ENSP00000301396	27043	PELP1	4.79e-05	FALSE	NA	0.999795	0.468	0.486	0.546	0.859	0.404	0.419926	0.547253	0.418857	0.942741	0.940665	0.939133	0.941419	0	1	1.83505
ENSP00000345412	79869	CPSF7	2.151e-05	FALSE	NA	0.99133	0.468	0.47	0.705	0.868	0.492	0.372969	0.109088	0.43042	0.930246	0.928238	0.938116	0.930045	0	0.741851	18.9691
ENSP00000435926	10658	CELF1	1.881e-05	FALSE	NA	0.998617	0.468	0.466	0.801	0.857	0.484	0.78587	0.701933	0.44404	0.9297	0.925085	0.936469	0.927133	0	1	0
ENSP00000204517	7023	TFAP4	2.048e-05	FALSE	NA	0.978529	0.468	0.454	0.388	0.671	0.489	0.310495	0.0806851	2.59682	0.706527	0.700149	0.680987	0.928966	0	1	0
ENSP00000228515	81566	CSRNP2	2.41e-05	FALSE	NA	0.950516	0.468	0.436	0.697	0.687	0.531	0.598664	0.510221	0.855364	0.875394	0.872382	0.876712	0.932265	0	0.304189	168.917
ENSP00000398481	93664	CADPS2	3.99e-05	TRUE	4	0.997779	0.468	0.434	0.146	0.302	0.496	0.390305	0.471195	0.128953	0.950254	0.947428	0.949828	0.944649	0	1	1.02071
ENSP00000365534	79896	THNSL1	2.439e-05	FALSE	NA	5.6183e-12	0.468	0.276	0.562	0.215	0.447	0.034656	0.33077	4.83595	0.589502	0.581925	0.559967	0.942988	0	1	6.52376
ENSP00000321927	222235	FBXL13	2.558e-05	FALSE	NA	1.66152e-11	0.468	0.184	0.166	0.001	0.485	0.0110795	-0.197141	13.8042	0.427108	0.367805	0.341034	0.907025	0	1	1.21239
ENSP00000262189	58508	KMT2C	NA	TRUE	2	1	0.467836	0.599034	0.938503	0.858311	0.484	NA	NA	NA	NA	NA	NA	NA	0	1	0
ENSP00000264363	64579	NDST4	2.903e-05	FALSE	NA	0.0823392	0.466951	0.248945	0.114471	0.00542299	0.548	0.0194901	-0.114633	0.458556	0.520683	0.481064	0.934299	0.245855	0	0.774027	12.2008
ENSP00000318094	22955	SCMH1	2.513e-05	FALSE	NA	0.524102	0.466	0.53	0.642	0.975	0.439	0.30533	0.439487	0.412899	0.937689	0.931306	0.939628	0.850265	0	1	19.9088
ENSP00000224140	23064	SETX	9.56e-05	FALSE	NA	0.20025	0.466	0.528	0.77	0.901	0.497	0.107988	0.594695	0.0748751	0.948574	0.946347	0.950507	0.782514	0	1	0
ENSP00000396620	4802	NFYC	1.338e-05	FALSE	NA	0.631959	0.466	0.506	0.482	0.846	0.495	0.333823	0.360792	0.617472	0.919906	0.91437	0.904332	0.919473	0	1	0
ENSP00000239938	1958	EGR1	3.17e-05	FALSE	NA	0.674345	0.466	0.484	0.111	0.351	0.495	0.556852	0.587879	0.500516	0.936521	0.93489	0.925003	0.936938	0	1	13.8978
ENSP00000359606	54680	ZNHIT6	1.789e-05	FALSE	NA	0.000536151	0.466	0.482	0.393	0.865	0.442	0.00711334	-0.421365	4.23411	0.614185	0.597932	0.587666	0.925962	0	1	29.475
ENSP00000436926	4798	NFRKB	5.92e-05	FALSE	NA	0.752745	0.466	0.476	0.5	0.822	0.482	0.360452	0.446008	0.258656	0.947729	0.945632	0.946868	0.943113	0	1	5.21566
ENSP00000310448	9092	SART1	4.25e-05	FALSE	NA	0.992556	0.466	0.46	0.587	0.753	0.444	0.533809	0.316188	0.44341	0.941053	0.939191	0.936543	0.940268	0	1	23.4393
ENSP00000326813	55432	YOD1	1.589e-05	FALSE	NA	0.543401	0.466	0.442	0.686	0.758	0.495	0.331389	0.537563	0.598762	0.920326	0.91918	0.906895	0.923337	0	1	0
ENSP00000366977	57449	PLEKHG5	5.41e-05	FALSE	NA	4.02821e-05	0.466	0.434	0.606	0.697	0.448	0.0846518	0.364679	3.27686	0.71122	0.702433	0.632419	0.94276	0	0.583234	99.7306
ENSP00000267119	112802	KRT71	2.601e-05	FALSE	NA	3.1274e-08	0.466	0.43	0.185	0.402	0.458	0.0270208	0.119121	3.78822	0.633582	0.627224	0.61092	0.753917	0	1	1.6566
ENSP00000407182	30000	TNPO2	4.3e-05	FALSE	NA	0.999886	0.466	0.428	0.727	0.781	0.497	0.598768	0.0879786	0.51178	0.938438	0.936437	0.921874	0.942745	0	1	2.03547
ENSP00000355961	25896	INTS7	3.239e-05	FALSE	NA	0.86098	0.466	0.412	0.721	0.625	0.365	0.432483	0.522673	0.377102	0.815911	0.804329	0.942221	0.717861	0	0.346847	91.8615
ENSP00000274793	7941	PLA2G7	1.406e-05	FALSE	NA	8.02277e-11	0.466	0.346	0.12	0.008	0.454	0.00189084	-0.571961	13.8306	0.359999	0.34149	0.339611	0.89707	0	1	0
ENSP00000370150	56897	WRNIP1	2.679e-05	FALSE	NA	0.637335	0.466	0.314	0.445	0.173	0.494	0.036121	-0.317179	5.20676	0.583245	0.575834	0.545797	0.878055	0	1	0
ENSP00000389277	7009	TMBIM6	1.16e-05	FALSE	NA	0.0161697	0.466	0.248	0.153	0	0.441	0.00767343	-0.467325	13.8872	0.343978	0.325839	0.338172	0.899779	0	1	26.38
ENSP00000377717	10402	ST3GAL6	1.197e-05	FALSE	NA	0.00106167	0.466	0.186	0.223	0.051	0.479	0.0049437	-0.567398	10.9639	0.420225	0.402764	0.387659	0.916604	0	0.702758	9.69781
ENSP00000293813	1742	DLG4	4.05e-05	TRUE		0.996593	0.464	0.568	0.273	0.63	0.572	0.540349	0.111283	0.712655	0.923062	0.920767	0.888383	0.939772	0	1	3.19507
ENSP00000337168	2036	EPB41L1	4.42e-05	FALSE	NA	0.645386	0.464	0.538	0.5	0.922	0.571	0.216195	0.168542	1.11417	0.872182	0.863837	0.850103	0.94067	0	0.399599	60.446
ENSP00000225603	10951	CBX1	6.84e-06	FALSE	NA	0.949843	0.464	0.478	0.623	0.943	0.572	0.315265	0.0904821	0.509638	0.901692	0.897315	0.922531	0.90228	0	1	0
ENSP00000262376	29855	UBN1	4.87e-05	FALSE	NA	0.997777	0.464	0.446	0.657	0.779	0.496	0.202877	0.253882	0.317136	0.943012	0.941144	0.944875	0.941555	0	0.561637	47.2241
ENSP00000337459	4842	NOS1	7.38e-05	TRUE		0.998695	0.464	0.44	0.29	0.498	0.571	0.38816	0.0553322	0.246952	0.947542	0.945105	0.947272	0.944371	0	1	2.27924
ENSP00000314949	5430	POLR2A	9.92e-05	FALSE	NA	1	0.464	0.426	0.501	0.48	0.516	0.775968	0.1626	0.184792	0.949144	0.947018	0.948807	0.945562	0	1	12.9219
ENSP00000335677	3607	FOXK2	3.9e-05	FALSE	NA	0.918748	0.464	0.422	0.809	0.831	0.494	0.396293	0.270103	2.07031	0.784922	0.774733	0.742011	0.939384	0	1	0
ENSP00000361064	9562	MINPP1	2.633e-05	FALSE	NA	0.454406	0.464	0.408	0.521	0.401	0.397	0.174365	0.295161	3.25884	0.666206	0.65237	0.633087	0.939566	0	0.414381	13.3781
ENSP00000404179	9732	DOCK4	7.86e-05	TRUE		0.998536	0.464	0.404	0.662	0.443	0.501	0.501026	0.478224	0.298179	0.949097	0.945612	0.945608	0.946039	0	0.182534	36.3089
ENSP00000370555	8908	GYG2	2.415e-05	FALSE	NA	1.70508e-05	0.464	0.316	0.413	0.09	0.495	NA	NA	1.18488	0.577454	0.564073	0.844332	0.714762	0	1	0
ENSP00000328598	3231	HOXD1	1.877e-05	FALSE	NA	0.0105885	0.464	0.29	0.143	0.042	0.502	0.0148824	-0.297042	0.445203	0.415957	0.410864	0.936303	0.379874	0	1	11.2926
ENSP00000384000	148213	ZNF681	1.944e-05	FALSE	NA	2.16278e-08	0.464	0.17	0.448	0.224	0.479	NA	NA	1.98568	0.482418	0.472326	0.749031	0.688069	0	1	4.00442
ENSP00000392549	26140	TTLL3	3.67e-05	FALSE	NA	3.84161e-14	0.464	0.164	0.34	0.328	0.415	0.0187078	0.00582862	33.3873	0.570434	0.560002	0.148536	0.944421	0	1	28.3926
ENSP00000226021	786	CACNG1	1.352e-05	FALSE	NA	4.77505e-07	0.463736	0.625304	0.356061	0.625134	0.484	0.0241778	-0.0633416	0.473591	0.917419	0.91646	0.931659	0.91974	0	1	0
ENSP00000325612	10025	MED16	5.13e-05	FALSE	NA	0.0187661	0.462	0.686	0.534	0.894	0.447	0.0618245	0.448328	0.170625	0.949102	0.946995	0.949089	0.940911	0	1	0.89423
ENSP00000263160	57084	SLC17A6	2.429e-05	FALSE	NA	0.857099	0.462	0.628	0.059	0.59	0.588	0.1915	0.07446	0.418718	0.932277	0.930529	0.939166	0.874592	0	1	14.385
ENSP00000348298	84458	LCOR	1.628e-05	FALSE	NA	0.9132	0.462	0.558	0.575	0.952	0.447	0.413616	0.465708	0.457358	0.928716	0.921295	0.934502	0.923905	0	1	35.7698
ENSP00000266070	11083	DIDO1	0.0001288	FALSE	NA	0.999991	0.462	0.546	0.84	0.973	0.442	0.725939	0.620562	0.277003	0.936812	0.934769	0.946327	0.921752	0	1	0
ENSP00000360266	3725	JUN	2.443e-05	FALSE	NA	0.460852	0.462	0.544	0.325	0.801	0.576	0.136288	-0.0322549	0.416652	0.932096	0.930723	0.93932	0.932514	0	0.454906	38.4676
ENSP00000326031	5499	PPP1CA	1.938e-05	FALSE	NA	0.941509	0.462	0.534	0.078	0.584	0.631	0.365316	0.0619637	0.441498	0.927081	0.925833	0.936825	0.866825	0	1	13.1559
ENSP00000384625	51701	NLK	1.862e-05	FALSE	NA	0.998934	0.462	0.528	0.174	0.698	0.57	0.436166	0.167493	0.445156	0.931864	0.9248	0.936311	0.926891	0	1	36.8375
ENSP00000370614	8110	DPF3	1.943e-05	FALSE	NA	0.828482	0.462	0.512	0.148	0.604	0.572	0.108655	-0.147222	2.06928	0.7677	0.740796	0.742393	0.743208	0	0.691454	30.4518
ENSP00000422591	9353	SLIT2	6.5e-05	FALSE	NA	0.999999	0.462	0.478	0.514	0.884	0.581	0.276454	0.0909762	0.132889	0.950193	0.947687	0.949778	0.943694	0	1	3.43447
ENSP00000315212	6047	RNF4	9.21e-06	FALSE	NA	0.628951	0.462	0.47	0.544	0.8	0.569	0.0486627	-0.290257	0.496017	0.909687	0.905366	0.926266	0.314058	0	0.644483	55.5904
ENSP00000311513	51773	RSF1	4.79e-05	FALSE	NA	1	0.462	0.442	0.816	0.933	0.476	0.434633	0.412724	1.40722	0.833404	0.817223	0.813304	0.941421	0	0.738945	14.2003
ENSP00000354724	10336	PCGF3	1.059e-05	FALSE	NA	0.9434	0.462	0.438	0.574	0.682	0.529	0.408106	0.281994	0.482927	0.932439	0.930223	0.929543	0.91307	0	1	0
ENSP00000316357	8239	USP9X	9.12e-05	FALSE	NA	1	0.462	0.424	0.774	0.806	0.57	0.7997	0.436295	0.201205	0.931158	0.923924	0.948466	0.847303	0	1	0
ENSP00000248996	2781	GNAZ	2.291e-05	FALSE	NA	0.886294	0.462	0.348	0.736	0.646	0.578	0.500632	0.193784	0.424428	0.932	0.929389	0.938674	0.931275	0	0.508973	76.6758
ENSP00000233954	9173	IL1RL1	1.199e-05	FALSE	NA	1.2806e-07	0.462	0.338	0.037	0.093	0.497	0.00747389	-0.127207	2.21596	0.165545	0.660653	0.72559	0.846582	0	1	0
ENSP00000315410	26031	OSBPL3	3.66e-05	FALSE	NA	0.00266193	0.462	0.274	0.222	0.069	0.446	0.0718936	0.352007	5.54275	0.598614	0.574452	0.534026	0.936496	0	1	5.56944
ENSP00000317379	2744	GLS	1.753e-05	FALSE	NA	0.999303	0.462	0.258	0.252	0.001	0.506	0.630425	0.419965	2.11489	0.746131	0.734779	0.736894	1	0	1	64.8702
ENSP00000349929	10807	SDCCAG3	2.328e-05	FALSE	NA	1.3777e-07	0.462	0.246	0.179	0	0.331	0.00354876	-0.437143	1.37106	0.226402	0.220142	0.820242	0.371851	0	1	0
ENSP00000356375	360023	ZBTB41	3.058e-05	FALSE	NA	0.769627	0.462	0.172	0.747	0.346	0.492	0.116234	-0.110325	1.75003	0.753795	0.747203	0.769598	0.686125	0	0.496992	116.827
ENSP00000284629	136991	ASZ1	1.697e-05	FALSE	NA	1.71629e-06	0.461874	0.334025	0.117838	0.358754	0.492	0.0150518	-0.0454309	5.92454	0.55135	0.533626	0.519723	0.861436	0	0.558131	28.9286
ENSP00000326767	81857	MED25	4.07e-05	FALSE	NA	0.00112988	0.46	0.692	0.471	0.942	0.409	0.0513481	0.0858175	0.270933	0.946564	0.944515	0.946531	0.938132	0	1	8.02933
ENSP00000367323	8514	KCNAB2	1.76e-05	FALSE	NA	0.839973	0.46	0.62	0.065	0.594	0.57	0.350436	0.189673	0.588742	0.926069	0.921706	0.908416	0.936474	0	1	0
ENSP00000215793	10291	SF3A1	3.326e-05	FALSE	NA	0.994075	0.46	0.546	0.602	0.935	0.458	0.584943	0.313432	0.377466	0.937953	0.936086	0.942205	0.884238	0	1	0
ENSP00000261454	5629	PROX1	3.32e-05	FALSE	NA	0.993427	0.46	0.514	0.042	0.377	0.57	0.332628	-0.020997	0.377493	0.938292	0.936054	0.942203	0.937551	0	0.643735	46.376
ENSP00000221494	8175	SF3A2	1.496e-05	FALSE	NA	0.774375	0.46	0.494	0.31	0.794	0.502	0.606592	0.541382	0.460166	0.935001	0.93342	0.934018	0.92194	0	1	0
ENSP00000326366	5663	PSEN1	1.786e-05	FALSE	NA	0.997601	0.46	0.48	0.371	0.896	0.437	0.0989321	-0.347557	2.05884	0.709776	0.690694	0.743025	0.642937	0	0.436045	87.3634
ENSP00000242480	1959	EGR2	2.535e-05	TRUE	5	0.619543	0.46	0.46	0.209	0.677	0.494	0.46749	0.454449	0.412593	0.933058	0.931474	0.939658	0.933233	0	1	8.72387
ENSP00000336712	3842	TNPO1	3.268e-05	FALSE	NA	0.999999	0.46	0.444	0.616	0.712	0.493	0.390384	-0.0368537	0.490125	0.938461	0.93539	0.927735	0.937316	0	1	23.8945
ENSP00000392147	5537	PPP6C	1.235e-05	FALSE	NA	0.988609	0.46	0.436	0.442	0.438	0.572	0.440773	0.254193	0.478276	0.918061	0.914502	0.930701	0.917395	0	0.641959	79.7747
ENSP00000370719	6453	ITSN1	7.02e-05	FALSE	NA	1	0.46	0.434	0.785	0.875	0.521	0.20223	-0.224455	2.99379	0.785822	0.753542	0.65215	0.943623	0	0.283759	31.5404
ENSP00000331692	83482	SCRT1	1.851e-05	FALSE	NA	0.294251	0.46	0.422	0.15	0.328	0.495	0.255893	0.22016	2.04177	0.69941	0.693827	0.744405	1	0	1	0
ENSP00000363124	51230	PHF20	3.91e-05	FALSE	NA	0.975739	0.46	0.402	0.901	0.826	0.412	0.515007	0.451912	0.461416	0.941921	0.93799	0.933785	0.939427	0	0.541015	59.7514
ENSP00000220809	5327	PLAT	3.11e-05	FALSE	NA	0.00019718	0.46	0.38	0.249	0.12	0.447	0.0396737	0.177422	4.8183	0.607573	0.596388	0.560975	0.936656	0	1	6.63742
ENSP00000272427	23233	EXOC6B	3.024e-05	TRUE		0.666298	0.46	0.332	0.723	0.618	0.447	0.209825	0.222971	4.28722	0.729195	0.610381	0.583281	0.936179	0	1	0
ENSP00000372199	9875	URB1	8.98e-05	FALSE	NA	NA	0.46	0.312	0.779	0.836	0.447	0.0696829	0.390842	0.571483	0.536447	0.517877	0.910754	1	0	1	0
ENSP00000362283	11122	PTPRT	7.09e-05	TRUE		0.999999	0.46	0.302	0.623	0.429	0.626	0.552666	0.331464	0.284501	0.950539	0.945572	0.946093	0.944184	0	0.696914	80.4942
ENSP00000368872	387755	INSC	2.838e-05	FALSE	NA	1.34273e-09	0.46	0.272	0.154	0	0.484	0.00876125	-0.262307	12.1298	0.434387	0.415107	0.358236	0.943947	0	1	0
ENSP00000315945	283316	CD163L1	5.85e-05	FALSE	NA	2.21694e-17	0.46	0.082	0.141	0.008	0.456	0.0186902	-0.145691	19.8365	0.375662	0.356659	0.280643	0.938795	0	1	0
ENSP00000281537	7082	TJP1	6.92e-05	FALSE	NA	1	0.459519	0.498765	0.429342	0.708645	0.493	0.258556	0.159397	0.252762	0.948478	0.946118	0.947059	0.943524	0	1	32.8414
ENSP00000219837	400506	KNOP1	NA	FALSE	NA	3.16682e-05	0.45898	0.611794	0.38806	0.638593	0.362	NA	NA	NA	NA	NA	NA	NA	0	1	0
ENSP00000392028	55636	CHD7	0.000119	TRUE	S	1	0.458	0.656	0.15	0.643	0.571	0.248655	0.0201887	0.905992	0.941569	0.93766	0.872293	0.896811	0	1	0
ENSP00000344818	7316	UBC	2.954e-05	FALSE	NA	0.704157	0.458	0.544	0.348	0.891	0.491	0.425288	0.0709622	0.449652	0.938671	0.93693	0.93568	0.935798	0	1	1.47728
ENSP00000339353	29894	CPSF1	8.12e-05	FALSE	NA	0.00110445	0.458	0.502	0.475	0.865	0.5	0.142645	0.312563	0.197318	0.949306	0.947171	0.948551	0.944846	0	1	20.3841
ENSP00000263360	8726	EED	1.495e-05	FALSE	NA	0.997671	0.458	0.48	0.435	0.907	0.54	0.4664	0.280178	0.464282	0.921899	0.919236	0.933269	0.921931	0	1	0
ENSP00000360493	860	RUNX2	2.558e-05	FALSE	NA	0.995959	0.458	0.446	0.152	0.376	0.611	0.341263	0.113959	0.317631	0.945305	0.941905	0.944846	0.933451	0	1	0
ENSP00000366513	22883	CLSTN1	5.23e-05	FALSE	NA	0.844214	0.458	0.422	0.439	0.357	0.497	0.29227	0.284059	0.304798	0.946693	0.944256	0.945366	0.942178	0	0.590591	31.2692
ENSP00000273482	7220	TRPC1	2.92e-05	FALSE	NA	0.784922	0.458	0.416	0.496	0.351	0.496	0.520391	0.502431	0.394794	0.937177	0.934059	0.941106	0.935635	0	1	3.44459
ENSP00000354739	6136	RPL12	7.15e-06	FALSE	NA	0.164356	0.458	0.368	0.232	0.229	0.111	0.0173967	-0.366849	10.1281	0.350156	0.338269	0.40581	1	0	1	0
ENSP00000348722	54517	PUS7	2.396e-05	FALSE	NA	2.16505e-05	0.458	0.352	0.593	0.251	0.08	0.0793897	0.398897	1.16131	0.582573	0.566993	0.846324	0.666615	0	1	0
ENSP00000393183	9730	VPRBP	5.57e-05	FALSE	NA	NA	0.458	0.316	0.86	0.814	0.425	0.1034	0.539852	3.63563	0.713632	0.692023	0.617509	0.94264	0	1	4.79396
ENSP00000462337	7716	VEZF1	1.928e-05	FALSE	NA	0.943032	0.458	0.28	0.529	0.174	0.608	0.208044	-0.118452	2.63399	0.700047	0.693501	0.678144	0.927715	0	0.241519	8.99887
ENSP00000313881	7681	MKRN3	2.341e-05	FALSE	NA	0.0235775	0.456	0.606	0.246	0.608	0.495	0.00729142	-0.329769	0.418551	0.939221	0.937439	0.939174	0.931696	0	1	5.61861
ENSP00000307858	57659	ZBTB4	5.31e-05	FALSE	NA	0.99849	0.456	0.494	0.46	0.876	0.511	0.100575	-0.410705	0.397035	0.94381	0.941777	0.940938	0.942285	0	0.489133	62.4751
ENSP00000366843	6311	ATXN2	4.42e-05	FALSE	NA	0.999862	0.456	0.48	0.576	0.915	0.495	0.325935	0.160942	1.29638	0.861153	0.850191	0.832228	0.940667	0	1	10.0651
ENSP00000334280	10579	TACC2	0.0001261	FALSE	NA	3.52233e-19	0.456	0.47	0.582	0.868	0.571	0.0330022	0.247795	0.389557	0.948422	0.945851	0.941442	0.946518	0	1	17.0285
ENSP00000333012	26039	SS18L1	2.339e-05	FALSE	NA	0.812233	0.456	0.466	0.782	0.826	0.532	0.123611	-0.0817226	0.32474	0.943476	0.94146	0.94458	0.749831	0	1	23.1328
ENSP00000354394	6772	STAT1	3.017e-05	TRUE	5	0.999994	0.456	0.462	0.281	0.638	0.337	0.563392	0.141107	0.509591	0.748919	0.743009	0.922551	0.684894	0	1	15.4948
ENSP00000259154	51133	KCTD3	2.857e-05	FALSE	NA	0.986866	0.456	0.45	0.292	0.624	0.447	0.490056	0.3704	0.517732	0.746236	0.737662	0.920033	0.681389	0	1	0
ENSP00000303830	3643	INSR	7.27e-05	FALSE	NA	0.186548	0.456	0.448	0.912	0.866	0.45	0.356646	0.431027	0.242275	0.921367	0.914864	0.947395	0.788821	0	1	1.09793
ENSP00000434359	22827	PUF60	2.672e-05	FALSE	NA	0.849325	0.456	0.372	0.21	0.126	0.529	0.395132	0.0999304	2.39823	0.7349	0.731129	0.698854	0.934217	0	1	42.5283
ENSP00000357196	5796	PTPRK	5.73e-05	FALSE	NA	0.980389	0.456	0.338	0.678	0.327	0.569	0.387021	0.160678	1.65383	0.892501	0.838662	0.779788	0.594132	0	0.641521	99.6582
ENSP00000354522	7150	TOP1	2.793e-05	TRUE	5	0.999999	0.456	0.314	0.687	0.649	0.57	0.709844	0.43116	0.40118	0.936656	0.933208	0.94064	0.934912	0	0.79973	101.536
ENSP00000327585	4991	OR1D2	1.101e-05	FALSE	NA	0.00238256	0.456	0.114	0.036	0	0.496	NA	NA	2.66013	0.37743	0.370522	0.675724	0.540252	0	1	0
ENSP00000307264	53838	C11orf24	2.125e-05	FALSE	NA	0.0307663	0.455724	0.175983	0.420195	0.219957	0.341	0.0219354	0.0713061	0.432113	0.433089	0.425936	0.93792	0.394454	0	0.768529	25.0801
ENSP00000217289	55612	FERMT1	2.74e-05	FALSE	NA	7.5685e-07	0.455508	0.319328	0.0790043	0.308791	0.427	NA	NA	2.07702	0.450461	0.445051	0.741114	0.661388	0	1	3.13502
ENSP00000328939	7404	UTY	NA	FALSE	NA	0.632058	0.454	0.706	0.222	0.668	0.496	0.0603137	0.0436984	NA	NA	NA	NA	NA	0	1	0
ENSP00000377969	2962	GTF2F1	3.19e-05	FALSE	NA	0.0287353	0.454	0.5	0.509	0.892	0.496	0.0567572	0.226613	0.343558	0.943523	0.941565	0.943912	0.882976	0	1	12.5864
ENSP00000405963	5923	RASGRF1	6.82e-05	FALSE	NA	0.999614	0.454	0.482	0.201	0.715	0.611	0.633275	0.25077	0.198009	0.949151	0.946914	0.948536	0.943438	0	1	0
ENSP00000378201	22890	ZBTB1	2.123e-05	FALSE	NA	0.973424	0.454	0.426	0.403	0.308	0.49	0.506729	0.319104	2.02642	0.752422	0.746193	0.745519	0.929774	0	1	0
ENSP00000353904	1456	CSNK1G3	1.596e-05	FALSE	NA	0.996752	0.454	0.406	0.66	0.487	0.494	0.579022	0.53127	0.455356	0.937447	0.934009	0.934847	0.923423	0	0.635104	67.3651
ENSP00000298767	23063	WAPAL	4.08e-05	FALSE	NA	0.999998	0.454	0.366	0.717	0.594	0.492	0.283967	0.0227677	2.76796	0.731965	0.719529	0.666881	0.939858	0	0.25992	31.1831
ENSP00000342295	79722	ANKRD55	2.56e-05	FALSE	NA	2.43501e-07	0.454	0.276	0.253	0.005	0.495	0.0120662	-0.268963	3.83394	0.636394	0.620746	0.607131	0.781906	0	1	3.83942
ENSP00000378167	285331	CCDC66	2.608e-05	FALSE	NA	8.98686e-28	0.454	0.154	0.424	0.142	0.446	0.0225673	0.260439	0.682909	0.390239	0.374098	0.89197	0.243126	0	1	0
ENSP00000262383	23090	ZNF423	7.34e-05	FALSE	NA	0.990469	0.45279	0.333333	0.0599572	0.358065	0.503	0.0534824	-0.686364	5.3305	0.656809	0.609518	0.540848	0.94434	0	0.752988	36.2034
ENSP00000375067	54828	BCAS3	3.98e-05	FALSE	NA	0.998848	0.452	0.55	0.415	0.913	0.447	0.360352	0.216636	0.21524	0.949825	0.945834	0.948137	0.937852	0	1	23.7648
ENSP00000301459	283248	RCOR2	1.978e-05	FALSE	NA	0.115754	0.452	0.536	0.312	0.843	0.447	0.0593057	0.0247958	0.439501	0.705774	0.701829	0.937088	0.651533	0	1	8.17748
ENSP00000302961	3308	HSPA4	2.801e-05	FALSE	NA	0.999958	0.452	0.454	0.694	0.754	0.431	0.38917	0.33261	0.522099	0.935114	0.932623	0.918698	0.879332	0	0.135798	101.126
ENSP00000248070	58513	EPS15L1	4.12e-05	FALSE	NA	0.970003	0.452	0.43	0.669	0.698	0.495	0.29839	0.17722	0.211579	0.94837	0.945979	0.948218	0.939958	0	0.528656	16.5624
ENSP00000349959	253260	RICTOR	5.97e-05	FALSE	NA	1	0.452	0.326	0.708	0.551	0.569	0.54444	0.357592	0.283189	0.858218	0.847758	0.946136	0.753223	0	0.747253	57.0499
ENSP00000236959	471	ATIC	2.439e-05	FALSE	NA	2.48609e-13	0.452	0.268	0.383	0.017	0.327	0.0144467	-0.0451457	0.549581	0.388565	0.380184	0.913228	0.352597	0	1	33.6142
ENSP00000264651	192666	KRT24	2.228e-05	FALSE	NA	5.09328e-13	0.452	0.19	0.079	0.006	0.472	0.00898778	-0.239497	14.3419	0.358084	0.34775	0.335283	0.93833	0	1	0
ENSP00000369566	3446	IFNA10	5.84e-06	FALSE	NA	0.00187253	0.452	0.188	0.023	0.001	0.499	NA	NA	0.509707	0.340802	0.327008	0.92251	0.186355	0	1	0
ENSP00000233057	5610	EIF2AK2	1.918e-05	FALSE	NA	0.0515534	0.451193	0.369565	0.534958	0.355748	0.408	0.0115698	-0.352188	0.438579	0.486427	0.47388	0.937174	0.383155	0	1	0
ENSP00000436786	4297	KMT2A	NA	TRUE	1	1	0.450777	0.474138	0.891534	0.747312	0.611	NA	NA	NA	NA	NA	NA	NA	0	1	0
ENSP00000376910	84125	LRRIQ1	5.14e-05	FALSE	NA	6.84987e-19	0.450526	0.282427	0.0423913	0.377317	0.49	NA	NA	7.5069	0.573276	0.536165	0.484863	0.945945	0	0.728341	31.8245
ENSP00000354490	477	ATP1A2	5.18e-05	FALSE	NA	0.60022	0.45	0.56	0.286	0.762	0.526	0.226602	-0.0940536	0.2368	0.947866	0.945811	0.947534	0.942095	0	0.833813	23.1868
ENSP00000308944	6596	HLTF	3.399e-05	FALSE	NA	6.80799e-20	0.45	0.542	0.645	0.99	0.501	0.0624279	0.335281	0.771615	0.912177	0.905977	0.882771	0.905243	0	1	2.71411
ENSP00000216277	10914	PAPOLA	7.25e-06	FALSE	NA	0.999972	0.45	0.532	0.581	0.935	0.565	0.0559576	-0.732414	0.506449	0.906574	0.89936	0.923385	0.903522	0	0.662832	109.838
ENSP00000302456	51621	KLF13	1.126e-05	FALSE	NA	0.629114	0.45	0.432	0.534	0.573	0.496	0.505782	0.485096	0.484238	0.914837	0.911925	0.929228	0.914702	0	1	6.19735
ENSP00000349594	1996	ELAVL4	1.602e-05	FALSE	NA	0.976913	0.45	0.418	0.646	0.448	0.605	0.320488	0.0446923	0.458713	0.929057	0.920786	0.934267	0.92354	0	0.613089	107.655
ENSP00000265132	259	AMBP	1.738e-05	FALSE	NA	4.48295e-10	0.45	0.404	0.222	0.426	0.446	0.0117962	-0.183985	0.460313	0.472179	0.465042	0.93398	0.214764	0	1	1.48328
ENSP00000312834	22877	MLXIP	4.02e-05	FALSE	NA	0.975748	0.45	0.354	0.665	0.344	0.464	0.277378	0.0931831	1.63868	0.117515	0.815422	0.781301	0.939707	0	0.733543	78.2571
ENSP00000368759	4739	NEDD9	3.79e-05	FALSE	NA	0.534981	0.45	0.338	0.446	0.106	0.486	0.0532401	-0.124642	0.357841	0.515814	0.496479	0.943245	0.450696	0	1	0
ENSP00000261441	54665	RSBN1	3.87e-05	FALSE	NA	0.80514	0.45	0.316	0.719	0.768	0.62	0.6188	0.623347	0.177566	0.948709	0.946536	0.948963	0.942149	0	0.368554	182.563
ENSP00000308620	5897	RAG2	1.686e-05	FALSE	NA	0.0105193	0.45	0.316	0.103	0.036	0.492	0.0323636	0.17712	4.23489	0.604035	0.593894	0.587234	0.924656	0	1	2.77033
ENSP00000216540	6554	SLC10A1	1.353e-05	FALSE	NA	8.44088e-16	0.45	0.246	0.256	0.001	0.494	0.00565013	-0.0792778	5.18458	0.559802	0.548816	0.546341	0.883189	0	1	0
ENSP00000262144	79726	WDR59	4.61e-05	FALSE	NA	3.44164e-11	0.448	0.592	0.393	0.786	0.479	0.0446446	0.111386	0.228275	0.948072	0.945778	0.947782	0.945265	0	1	0
ENSP00000311825	1488	CTBP2	6.01e-05	FALSE	NA	0.655185	0.448	0.582	0.531	0.799	0.549	0.0733105	-0.207357	0.36585	0.944743	0.943158	0.942818	0.931773	0	1	0
ENSP00000349205	30849	PIK3R4	4.99e-05	FALSE	NA	0.707146	0.448	0.458	0.323	0.636	0.483	0.403373	0.44544	0.276661	0.947112	0.944848	0.946347	0.943546	0	0.29929	39.2308
ENSP00000272298	801	CALM1	5.96e-06	FALSE	NA	0.89482	0.448	0.446	0.469	0.575	0.572	0.501786	0.34827	0.509005	0.895258	0.894363	0.922736	0.94315	0	1	0
ENSP00000379228	23072	HECW1	8.58e-05	FALSE	NA	1	0.448	0.4	0.648	0.377	0.579	0.566939	0.324887	0.319599	0.948891	0.945491	0.944794	0.946151	0	0.772122	36.7528
ENSP00000339086	57496	MKL2	4.18e-05	TRUE	4	0.999938	0.448	0.386	0.238	0.191	0.448	0.452057	0.536082	3.10254	0.734552	0.703779	0.642793	0.940138	0	0.794675	67.6908
ENSP00000219476	7249	TSC2	0.0001007	TRUE	S	1	0.448	0.338	0.57	0.27	0.449	0.38799	0.347922	0.975289	0.733267	0.727117	0.865684	0.550201	0	1	0
ENSP00000403400	9236	CCPG1	2.483e-05	FALSE	NA	0.962563	0.448	0.288	0.317	0.132	0.015	0.125551	-0.0208608	0.541695	0.452232	0.442709	0.914165	0.410232	0	1	1.15335
ENSP00000378312	374786	EFCAB5	4.81e-05	FALSE	NA	7.41784e-16	0.448	0.086	0.522	0.114	0.487	NA	NA	7.95772	0.55446	0.525009	0.468259	1	0	1	0
ENSP00000264345	8916	HERC3	3.63e-05	FALSE	NA	0.719742	0.447826	0.307216	0.8	0.452202	0.489	0.478967	0.483162	0.475311	0.940018	0.936878	0.931294	0.938569	0	0.67702	94.8795
ENSP00000407130	57862	ZNF410	1.656e-05	FALSE	NA	0.661706	0.447034	0.326964	0.170394	0.424865	0.491	0.025854	-0.56519	4.97125	0.577798	0.563338	0.553249	0.86067	1	0.0338978	32.5972
ENSP00000343535	7874	USP7	4.58e-05	TRUE	2	1	0.446429	0.440171	0.596859	0.353247	0.568	0.746972	0.349193	0.428851	0.942408	0.940112	0.938256	0.935117	0	1	19.9112
ENSP00000296417	3015	H2AFZ	7.04e-06	FALSE	NA	0.855327	0.446	0.516	0.101	0.466	0.633	0.418993	0.216284	0.502733	0.898989	0.898431	0.924404	1	0	0.420796	48.9453
ENSP00000367030	1787	TRDMT1	1.24e-05	FALSE	NA	1.67245e-06	0.446	0.492	0.314	0.769	0.447	0.00433995	-0.411286	2.88026	0.669264	0.658306	0.655621	0.542034	0	1	17.5039
ENSP00000263934	23095	KIF1B	7.45e-05	FALSE	NA	1	0.446	0.406	0.899	0.826	0.57	0.301678	-0.100265	0.370471	0.946841	0.943951	0.942588	0.938896	0	0.661877	18.2148
ENSP00000234160	26003	GORASP2	1.68e-05	FALSE	NA	0.891064	0.446	0.386	0.382	0.083	0.412	0.247042	0.150436	2.07017	0.746862	0.739833	0.742266	0.553043	0	0.103442	59.8201
ENSP00000360252	51361	HOOK1	2.156e-05	FALSE	NA	4.1567e-05	0.446	0.332	0.521	0.171	0.49	0.103744	0.543884	3.46828	0.64552	0.631928	0.624256	0.930125	0	1	0
ENSP00000330862	4978	OPCML	1.627e-05	FALSE	NA	0.578156	0.446	0.32	0.653	0.356	0.615	0.375864	0.4495	0.458525	0.949154	0.921071	0.934308	0.935726	0	0.758531	113.261
ENSP00000292199	79671	NLRX1	5.22e-05	FALSE	NA	9.83506e-22	0.446	0.302	0.17	0.053	0.311	0.032791	0.0601807	2.84481	0.438209	0.432973	0.659864	0.476955	0	1	0
ENSP00000348550	122786	FRMD6	2.571e-05	FALSE	NA	0.438404	0.446	0.262	0.284	0.006	0.487	0.148535	0.427331	3.2816	0.682894	0.649414	0.632084	0.939366	0	1	3.18105
ENSP00000359334	2556	GABRA3	2.031e-05	TRUE		0.273214	0.444	0.568	0.707	0.903	0.506	0.132801	0.181944	1.22347	0.858806	0.832985	0.8401	0.928794	0	1	26.0002
ENSP00000265734	1021	CDK6	1.727e-05	FALSE	NA	0.923677	0.444	0.514	0.051	0.397	0.499	0.386572	0.137869	0.452171	0.933109	0.922927	0.935275	0.9252	0	0.697394	74.808
ENSP00000325326	63925	ZNF335	6.82e-05	FALSE	NA	0.006503	0.444	0.494	0.532	0.831	0.494	0.0437631	0.22852	0.158714	0.949597	0.947431	0.949322	0.94523	0	0.712286	18.8518
ENSP00000297689	4783	NFIL3	1.812e-05	FALSE	NA	0.9486	0.444	0.454	0.553	0.767	0.495	0.355447	0.279647	0.448181	0.92548	0.924106	0.935874	0.926281	0	1	0
ENSP00000269122	1213	CLTC	6.1e-05	FALSE	NA	1	0.444	0.428	0.507	0.586	0.503	0.81982	0.306924	0.787234	0.929171	0.924934	0.881544	0.943337	0	1	21.646
ENSP00000341289	10383	TUBB4B	2.782e-05	FALSE	NA	0.929541	0.444	0.378	0.404	0.135	0.599	0.329814	-0.178096	0.397055	0.741314	0.737553	0.940934	0.678045	0	1	0
ENSP00000285381	761	CA3	1.119e-05	FALSE	NA	4.68814e-05	0.444	0.322	0.086	0.088	0.456	0.0105651	-0.2714	0.48626	0.305587	0.290389	0.928738	0.598817	0	1	2.9086
ENSP00000408295	5985	RFC5	1.263e-05	FALSE	NA	0.0147103	0.444	0.306	0.299	0.201	0.422	0.0992353	0.399804	2.87626	0.666823	0.658949	0.655909	0.563035	0	1	1.69751
ENSP00000379394	89797	NAV2	0.0001189	TRUE	3	0.997517	0.444	0.304	0.745	0.77	0.515	0.294575	0.189004	0.777073	0.910003	0.799281	0.882365	0.52374	1	0.0381262	68.6133
ENSP00000257408	152831	KLB	5.07e-05	FALSE	NA	0.0944731	0.444	0.216	0.283	0.003	0.477	0.0514895	-0.0549452	0.413146	0.538511	0.524132	0.939606	0.355345	0	0.522508	36.0514
ENSP00000346389	4205	MEF2A	1.407e-05	FALSE	NA	0.73717	0.442	0.508	0.471	0.841	0.491	0.443011	0.645647	0.469925	0.926051	0.917671	0.932267	0.920673	0	1	7.36184
ENSP00000408405	284252	KCTD1	1.303e-05	FALSE	NA	0.934856	0.442	0.498	0.201	0.71	0.495	0.431217	0.366185	0.475244	0.925223	0.915604	0.931323	0.918716	0	1	2.71878
ENSP00000259119	6498	SKIL	2.205e-05	FALSE	NA	0.459268	0.442	0.484	0.71	0.905	0.494	0.213988	0.50642	0.874098	0.872436	0.869623	0.875331	0.930545	0	0.144788	130.648
ENSP00000379258	2737	GLI3	8.9e-05	FALSE	NA	0.999995	0.442	0.48	0.019	0.273	0.468	0.224343	0.0136968	4.70404	0.733149	0.692846	0.566417	0.945197	0	0.695317	33.8287
ENSP00000382004	1500	CTNND1	4.39e-05	FALSE	NA	0.995313	0.442	0.46	0.541	0.7	0.488	0.34454	0.212194	0.331438	0.945212	0.942953	0.944337	0.940592	0	1	0
ENSP00000231668	662	BNIP1	1.11e-05	FALSE	NA	0.00143693	0.442	0.458	0.193	0.635	0.366	0.00926596	-0.396103	0.444718	0.469522	0.459687	0.936346	0.551341	0	1	4.39787
ENSP00000256707	57498	KIDINS220	6.97e-05	FALSE	NA	0.0290446	0.442	0.446	0.867	0.891	0.557	0.0598978	0.170436	0.0982617	0.950324	0.948053	0.950244	0.944952	0	1	0
ENSP00000357644	57459	GATAD2B	2.456e-05	FALSE	NA	0.998595	0.442	0.402	0.88	0.827	0.568	0.634224	0.445104	1.17847	0.850808	0.843507	0.844889	0.932632	0	1	20.458
ENSP00000360154	4952	OCRL	3.336e-05	TRUE	S	0.999918	0.442	0.35	0.597	0.247	0.495	0.581314	0.418376	0.37761	0.93852	0.936104	0.942193	0.941216	0	0.30705	104.142
ENSP00000262982	1434	CSE1L	3.345e-05	FALSE	NA	0.999982	0.442	0.348	0.631	0.215	0.498	0.489043	0.377275	0.376046	0.938572	0.936218	0.942281	0.937644	0	0.512405	123.247
ENSP00000382269	25831	HECTD1	9.51e-05	FALSE	NA	1	0.442	0.308	0.805	0.767	0.45	0.728118	0.472496	0.148061	0.802697	0.78768	0.949514	0.533663	0	1	3.48999
ENSP00000376293	114880	OSBPL6	3.63e-05	FALSE	NA	0.999012	0.442	0.186	0.615	0.078	0.495	0.162967	-0.0837134	3.39235	0.6937	0.661075	0.629391	0.887027	0	1	2.77367
ENSP00000351446	11091	WDR5	1.658e-05	FALSE	NA	0.998702	0.44186	0.589372	0.57721	0.7884	0.328	0.560972	0.334424	0.450841	0.923053	0.921963	0.935499	1	0	1	0
ENSP00000353643	9643	MORF4L2	1.034e-05	FALSE	NA	0.636395	0.44	0.612	0.404	0.806	0.478	0.19557	0.173734	0.484083	0.910993	0.909146	0.929271	0.912338	0	1	25.9815
ENSP00000306772	9079	LDB2	1.203e-05	FALSE	NA	0.976068	0.44	0.528	0.356	0.894	0.569	0.429871	0.275504	0.625246	0.932537	0.911348	0.903111	0.916731	0	1	0
ENSP00000276072	6872	TAF1	7.55e-05	TRUE	S	1	0.44	0.506	0.788	0.878	0.437	0.740217	0.346453	0.310022	0.947694	0.945282	0.945154	0.944491	0	1	0
ENSP00000340281	1982	EIF4G2	3.52e-05	FALSE	NA	NA	0.44	0.484	0.441	0.89	0.495	0.0150714	-0.157533	0.369494	0.766332	0.763575	0.942636	1	0	1	6.28091
ENSP00000311344	5519	PPP2R1B	2.451e-05	TRUE	4	2.18829e-07	0.44	0.482	0.314	0.801	0.366	0.0166982	-0.165405	3.45546	0.654131	0.643817	0.624953	0.609551	0	0.552765	37.9889
ENSP00000332118	2049	EPHB3	5.57e-05	FALSE	NA	0.95654	0.44	0.48	0.109	0.328	0.506	0.431876	0.141494	0.291779	0.946831	0.94477	0.94583	0.942633	0	1	0
ENSP00000257981	23416	KCNH3	6.56e-05	FALSE	NA	0.99989	0.44	0.428	0.149	0.288	0.492	0.699605	0.38262	0.264515	0.946264	0.94419	0.946713	0.944745	0	1	3.87307
ENSP00000256194	9645	MICAL2	5.28e-05	FALSE	NA	0.132224	0.44	0.344	0.103	0.004	0.493	0.0626014	0.182215	0.406147	0.532272	0.515603	0.940242	1	0	1	6.10214
ENSP00000380998	5119	CHMP1A	1.048e-05	TRUE	3	0.252037	0.44	0.332	0.388	0.032	0.496	0.0334383	-0.132117	1.38735	0.493818	0.487954	0.817296	0.767818	0	1	0
ENSP00000370213	1183	CLCN4	4.11e-05	FALSE	NA	0.988788	0.44	0.302	0.692	0.65	0.567	0.579028	0.241535	0.346039	0.941436	0.939035	0.943785	0.939926	0	0.678993	96.5004
ENSP00000321627	162282	ANKFN1	2.883e-05	FALSE	NA	4.03102e-06	0.44	0.252	0.076	0.002	0.471	NA	NA	0.707345	0.442591	0.372309	0.888716	0.453388	0	1	26.7887
ENSP00000427772	23286	WWC1	4.92e-05	FALSE	NA	0.0183845	0.438178	0.43659	0.531317	0.565916	0.496	0.0407205	0.0546474	0.158816	0.949427	0.947125	0.949318	0.94046	0	0.764377	112.933
ENSP00000258648	29079	MED4	1.001e-05	FALSE	NA	0.06162	0.438	0.712	0.408	0.869	0.493	0.022287	-0.139656	1.39029	0.805212	0.801308	0.816848	0.911421	0	1	11.7543
ENSP00000310006	9975	NR1D2	2.035e-05	FALSE	NA	0.631422	0.438	0.568	0.376	0.829	0.495	0.0645303	-0.104286	0.433365	0.938163	0.936236	0.937775	0.928847	0	1	8.26039
ENSP00000453144	321	APBA2	4.14e-05	TRUE	4	0.073527	0.438	0.558	0.394	0.901	0.608	0.047075	-0.00291804	1.61364	0.83565	0.819776	0.785116	0.940028	0	1	0
ENSP00000337088	4221	MEN1	3.55e-05	FALSE	NA	0.99919	0.438	0.49	0.47	0.857	0.489	0.495624	0.109316	0.368354	0.938685	0.936933	0.942697	0.938342	0	1	2.913
ENSP00000320566	54556	ING3	1.488e-05	FALSE	NA	0.993603	0.438	0.482	0.413	0.847	0.498	0.360014	0.207412	0.606276	0.919541	0.917531	0.905874	0.921829	0	1	0
ENSP00000263773	23360	FNBP4	3.153e-05	FALSE	NA	0.999993	0.438	0.458	0.56	0.73	0.492	0.547774	0.55047	0.786115	0.905651	0.899796	0.881623	0.944476	0	1	4.26215
ENSP00000269141	1000	CDH2	3.57e-05	FALSE	NA	0.897441	0.438	0.456	0.705	0.763	0.614	0.10278	-0.19719	0.36364	0.944707	0.94127	0.942924	0.938403	0	0.632836	28.0664
ENSP00000344055	8943	AP3D1	6.43e-05	FALSE	NA	0.798003	0.438	0.454	0.54	0.755	0.491	0.393605	0.40842	1.15234	0.861761	0.857633	0.847104	0.764903	0	0.490344	46.0524
ENSP00000250894	23162	MAPK8IP3	8.86e-05	FALSE	NA	1	0.438	0.408	0.476	0.345	0.497	0.491475	0.175686	0.0862323	0.947611	0.945373	0.950405	0.811834	0	0.123457	57.4977
ENSP00000083182	10513	APPBP2	2.109e-05	FALSE	NA	0.999071	0.438	0.394	0.533	0.28	0.568	0.354451	0.0600843	0.43303	0.931627	0.927749	0.937794	0.929581	0	0.168781	184.581
ENSP00000387739	154810	AMOTL1	4.44e-05	FALSE	NA	0.311228	0.438	0.382	0.548	0.311	0.441	0.0430982	-0.034063	0.329249	0.576073	0.55546	0.944403	0.939246	0	0.745171	67.3455
ENSP00000258198	1783	DYNC1LI2	2.147e-05	FALSE	NA	0.798419	0.438	0.298	0.329	0.368	0.495	0.346923	0.32812	2.55965	0.716268	0.708429	0.68262	0.930022	0	1	0
ENSP00000276173	92129	RIPPLY1	5.18e-06	FALSE	NA	0.00780582	0.438	0.258	0.033	0.002	0.476	NA	NA	0.513588	0.336441	0.323489	0.921358	0.283242	0	1	0
ENSP00000295878	57577	KIAA1407	3.253e-05	FALSE	NA	3.28847e-23	0.438	0.15	0.2	0.014	0.468	0.0288511	0.0325687	8.55602	0.51492	0.497415	0.447961	0.946174	0	0.697746	20.5426
ENSP00000251020	6299	SALL1	5.75e-05	FALSE	NA	0.994674	0.436	0.566	0.102	0.521	0.6	0.152403	-0.0421359	0.287495	0.944913	0.942917	0.945991	0.942885	0	0.810643	32.1722
ENSP00000295101	3760	KCNJ3	2.488e-05	FALSE	NA	0.989708	0.436	0.52	0.229	0.759	0.571	0.65138	0.31204	0.98664	0.870052	0.861781	0.864351	1	0	0.650856	20.0154
ENSP00000229330	29915	HCFC2	2.875e-05	FALSE	NA	0.994468	0.436	0.498	0.584	0.9	0.367	0.748618	0.616162	0.397216	0.936071	0.933782	0.940922	0.879997	1	0.0317229	44.2257
ENSP00000348799	80063	ATF7IP2	2.239e-05	FALSE	NA	0.797518	0.436	0.466	0.275	0.693	0.41	0.0536754	0.0448011	3.41076	0.655922	0.635503	0.62838	0.938368	0	1	2.95588
ENSP00000407552	8522	GAS7	2.692e-05	FALSE	NA	0.0255296	0.436	0.412	0.48	0.3	0.599	0.287107	0.653626	0.401464	0.94258	0.938804	0.940613	0.934327	0	1	20.7442
ENSP00000444856	8453	CUL2	2.817e-05	FALSE	NA	0.999998	0.436	0.38	0.52	0.452	0.499	0.550525	0.316074	0.4006	0.936512	0.933335	0.940664	0.935074	0	0.651204	111.549
ENSP00000451263	4293	MAP3K9	5.24e-05	FALSE	NA	0.923395	0.436	0.38	0.476	0.383	0.587	0.374039	0.33549	0.233779	0.948148	0.945896	0.947626	0.860727	0	0.457458	38.767
ENSP00000258874	10588	MTHFS	6.39e-06	FALSE	NA	0.0406511	0.435518	0.337474	0.0758397	0.553398	0.367	0.0153461	-0.211446	11.7428	0.383492	0.368718	0.369064	0.927775	0	1	0
ENSP00000225916	2648	KAT2A	3.79e-05	FALSE	NA	0.408332	0.434	0.688	0.354	0.809	0.409	0.339412	0.293836	2.09027	0.773293	0.770168	0.739291	0.939049	0	1	0
ENSP00000262138	27092	CACNG4	2.143e-05	FALSE	NA	0.215774	0.434	0.61	0.263	0.588	0.546	0.065295	-0.0795682	1.22068	0.839699	0.835668	0.840468	0.870527	0	0.267111	49.7897
ENSP00000364591	64061	TSPYL2	2.83e-05	FALSE	NA	0.874636	0.434	0.596	0.113	0.528	0.568	0.265992	0.267655	0.520394	0.934407	0.932804	0.919234	0.935159	0	1	20.8938
ENSP00000384273	5970	RELA	2.686e-05	FALSE	NA	0.998828	0.434	0.568	0.344	0.733	0.555	0.273062	-0.0741644	0.528515	0.933345	0.931888	0.916771	0.939407	0	1	7.06809
ENSP00000310332	200933	FBXO45	8.93e-06	FALSE	NA	0.857973	0.434	0.532	0.744	0.952	0.445	0.537726	0.464846	0.497347	0.905771	0.904646	0.925887	0.908407	0	1	0
ENSP00000299333	55800	SCN3B	1.115e-05	FALSE	NA	0.347297	0.434	0.476	0.625	0.923	0.613	0.0755811	0.0686315	0.633319	0.909035	0.908659	0.901501	0.914392	0	1	19.7953
ENSP00000345436	57524	CASKIN1	6.65e-05	FALSE	NA	0.999956	0.434	0.46	0.371	0.714	0.491	0.311246	0.0544766	0.261282	0.946423	0.944353	0.946796	0.943809	0	0.531826	59.917
ENSP00000286332	23118	TAB2	2.381e-05	FALSE	NA	0.999758	0.434	0.44	0.575	0.733	0.496	0.311442	0.214384	0.546873	0.933191	0.929403	0.913491	0.938815	0	1	0
ENSP00000346667	65267	WNK3	6.16e-05	TRUE	4	0.999998	0.434	0.426	0.808	0.863	0.495	NA	NA	0.361275	0.946373	0.943377	0.943042	0.944473	0	0.400623	119.678
ENSP00000296518	2982	GUCY1A3	2.567e-05	FALSE	NA	1.41369e-06	0.434	0.408	0.605	0.422	0.517	0.0285108	0.156848	0.534983	0.734668	0.727477	0.915252	0.806842	0	0.801984	50.6272
ENSP00000304133	7857	SCG2	2.138e-05	FALSE	NA	0.898323	0.434	0.408	0.329	0.355	0.571	0.15288	0.173792	0.561438	0.710932	0.708145	0.911853	0.929948	0	0.764692	93.8934
ENSP00000306522	23261	CAMTA1	8.8e-05	TRUE	5	1	0.434	0.356	0.537	0.306	0.601	0.543795	0.294306	0.427622	0.950131	0.943545	0.938367	0.94619	0	1	14.0897
ENSP00000233607	10297	APC2	9.54e-05	FALSE	NA	0.999981	0.434	0.308	0.671	0.501	0.575	0.603337	0.256828	0.250088	0.929565	0.928021	0.947155	0.860556	0	0.303042	57.6971
ENSP00000350716	286319	TUSC1	4.74e-06	FALSE	NA	0.324672	0.434	0.112	0.318	0.081	0.445	0.0638469	-0.0267531	0.522201	0.329717	0.319906	0.918675	0.280943	0	1	0
ENSP00000373474	57721	METTL14	1.687e-05	FALSE	NA	0.847166	0.432609	0.171548	0.616792	0.366337	0.413	0.300731	0.164692	2.71672	0.689283	0.681874	0.671762	0.914511	1	0.0085288	130.798
ENSP00000331310	10933	MORF4L1	1.293e-05	FALSE	NA	0.802941	0.432	0.628	0.341	0.7	0.493	0.169473	0.0268995	0.475143	0.917957	0.915512	0.931337	0.918516	0	1	0
ENSP00000428426	6917	TCEA1	1.106e-05	FALSE	NA	0.342255	0.432	0.474	0.338	0.701	0.495	0.0437267	-0.16134	2.27864	0.721099	0.710405	0.717494	0.914125	0	1	0
ENSP00000253363	9584	RBM39	2.057e-05	FALSE	NA	0.999997	0.432	0.438	0.622	0.729	0.569	0.428499	0.0257815	0.575516	0.927811	0.925247	0.910199	0.929078	0	1	19.637
ENSP00000301962	84132	USP42	5.53e-05	FALSE	NA	0.998682	0.432	0.418	0.68	0.471	0.494	0.454501	0.601201	0.297428	0.944626	0.942402	0.945641	0.92722	0	1	0
ENSP00000265362	10371	SEMA3A	2.966e-05	FALSE	NA	0.988433	0.432	0.382	0.694	0.441	0.501	0.336194	0.283922	0.388709	0.943466	0.939713	0.94148	0.93587	0	0.808995	65.2357
ENSP00000313158	167465	ZNF366	3.99e-05	FALSE	NA	0.50482	0.432	0.29	0.34	0.274	0.49	NA	NA	4.46863	0.630722	0.619922	0.572664	0.604725	0	1	0
ENSP00000345023	119391	GSTO2	9.33e-06	FALSE	NA	1.66971e-07	0.432	0.228	0.195	0.005	0.41	0.00407211	-0.560186	12.0065	0.380058	0.369624	0.362377	0.942925	0	1	0
ENSP00000252590	83483	PLVAP	2.388e-05	FALSE	NA	0.000801227	0.432	0.166	0.247	0.085	0.447	0.0338989	0.0622177	10.8521	0.443827	0.436685	0.391173	0.874038	0	1	0
ENSP00000286544	145483	FAM161B	2.663e-05	FALSE	NA	9.86041e-11	0.432	0.158	0.7	0.22	0.447	NA	NA	8.28998	0.509558	0.498352	0.456362	0.674877	0	1	0
ENSP00000290902	10417	SPON2	1.986e-05	FALSE	NA	1.08812e-06	0.432	0.136	0.214	0.045	0.395	0.0212875	-0.0873792	11.1303	0.372049	0.360451	0.384086	0.928355	0	1	0
ENSP00000358022	4170	MCL1	2.336e-05	FALSE	NA	0.950093	0.43133	0.310427	0.329004	0.377875	0.579	0.245152	0.0185887	1.98093	0.75544	0.753068	0.749506	0.93164	0	1	5.09818
ENSP00000270458	59283	CACNG8	1.69e-05	FALSE	NA	NA	0.43	0.638	0.585	0.951	0.477	0.0111947	-0.261562	0.454236	0.924199	0.922309	0.935003	1	0	1	1.11806
ENSP00000258106	2016	EMX1	1.378e-05	FALSE	NA	0.710215	0.43	0.516	0.293	0.783	0.511	0.367069	0.29782	0.470346	0.919165	0.917331	0.932205	1	0	1	0
ENSP00000252891	9253	NUMBL	2.588e-05	FALSE	NA	0.751917	0.43	0.47	0.623	0.92	0.479	0.403354	0.343443	0.410479	0.933586	0.931829	0.939839	0.933663	0	1	1.19567
ENSP00000285896	9337	CNOT8	9.75e-06	FALSE	NA	0.675126	0.43	0.42	0.414	0.285	0.495	0.360997	0.414047	0.492922	0.909466	0.907263	0.927033	0.837816	0	0.326775	71.0992
ENSP00000287239	23522	KAT6B	8.19e-05	FALSE	NA	1	0.43	0.408	0.855	0.815	0.569	0.637636	0.606158	0.220497	0.948606	0.94601	0.948	0.944887	0	1	0
ENSP00000381567	7110	TMF1	3.66e-05	FALSE	NA	2.83911e-06	0.43	0.4	0.824	0.785	0.421	0.0352978	0.218032	0.548547	0.747999	0.741009	0.913335	0.702434	0	0.6939	85.9622
ENSP00000253108	8666	EIF3G	1.942e-05	TRUE	4	0.983422	0.43	0.396	0.098	0.032	0.487	0.139385	-0.290833	2.60237	0.698449	0.694638	0.680517	0.649925	1	0.00530969	95.8333
ENSP00000379908	3382	ICA1	1.877e-05	TRUE	4	0.00495037	0.43	0.38	0.392	0.127	0.567	0.0579752	0.342026	2.08262	0.749528	0.738752	0.739946	0.927072	0	1	3.35546
ENSP00000416445	90060	CCDC120	2.222e-05	FALSE	NA	0.691311	0.43	0.328	0.466	0.224	0.453	0.226034	0.417666	0.428619	0.719512	0.714927	0.938283	0.660795	0	0.5459	36.2966
ENSP00000421853	202151	RANBP3L	1.489e-05	FALSE	NA	1.13183e-10	0.43	0.256	0.178	0	0.493	0.0201372	-0.00683132	4.36179	0.603441	0.588488	0.578295	0.787409	0	0.744932	34.5033
ENSP00000329210	127069	OR2T10	1.124e-05	TRUE	4	0.000155749	0.43	0.09	0.021	0	0.447	NA	NA	0.988359	0.268794	0.259492	0.864044	0.287737	0	1	0
ENSP00000173229	9423	NTN1	3.02e-05	FALSE	NA	NA	0.428	0.502	0.065	0.415	0.492	0.0146524	-0.167417	1.10605	0.615307	0.589773	0.850613	0.685141	0	1	1.1209
ENSP00000385551	2115	ETV1	1.87e-05	FALSE	NA	0.996674	0.428	0.496	0.292	0.769	0.635	0.245294	0.225081	2.03655	0.927704	0.924943	0.745025	0.926987	0	1	0
ENSP00000397566	9569	GTF2IRD1	5.42e-05	FALSE	NA	0.996434	0.428	0.488	0.455	0.879	0.484	0.615926	0.508844	0.298468	0.847619	0.834763	0.94559	0.743511	0	1	0
ENSP00000377047	5803	PTPRZ1	7.84e-05	FALSE	NA	0.994708	0.428	0.48	0.495	0.881	0.527	0.116442	0.0102156	0.266893	0.948613	0.946161	0.946648	0.944683	0	1	39.4569
ENSP00000401277	79872	CBLL1	1.806e-05	FALSE	NA	0.997785	0.428	0.474	0.734	0.894	0.414	0.425904	0.390644	0.449296	0.925712	0.923963	0.935724	0.926194	0	0.252633	26.9987
ENSP00000226067	3131	HLF	1.468e-05	FALSE	NA	0.877862	0.428	0.468	0.084	0.338	0.602	0.574696	0.555061	0.465712	0.921284	0.918799	0.933068	0.921562	0	1	29.9844
ENSP00000283928	221895	JAZF1	1.259e-05	FALSE	NA	0.958302	0.428	0.398	0.64	0.343	0.494	0.490984	0.304031	0.367578	0.943549	0.938356	0.942743	0.917819	0	0.755846	49.0617
ENSP00000265854	8379	MAD1L1	3.91e-05	FALSE	NA	2.03781e-10	0.428	0.396	0.36	0.141	0.493	0.00644187	-0.400126	5.09973	0.651398	0.593266	0.550623	0.944585	0	1	0
ENSP00000294129	51517	NCKIPSD	3.051e-05	FALSE	NA	0.00713136	0.428	0.394	0.098	0.027	0.494	0.0435782	0.189339	3.62847	0.643099	0.636758	0.618228	0.936358	0	1	0
ENSP00000246548	10054	UBA2	2.491e-05	FALSE	NA	0.999673	0.428	0.388	0.382	0.08	0.508	0.561329	0.411662	0.410875	0.940399	0.938094	0.939791	0.932914	0	0.75484	135.251
ENSP00000411099	9874	TLK1	2.785e-05	FALSE	NA	0.999995	0.428	0.374	0.385	0.093	0.527	0.604958	0.356707	2.36352	0.765555	0.735227	0.703764	0.934869	0	1	5.78777
ENSP00000343526	7398	USP1	2.345e-05	FALSE	NA	0.993181	0.428	0.348	0.459	0.223	0.526	0.30641	0.376511	0.420746	0.931803	0.930047	0.938997	0.931751	0	0.423932	128.625
ENSP00000353375	4134	MAP4	4.23e-05	FALSE	NA	0.998849	0.428	0.334	0.25	0.064	0.448	0.138451	0.0497728	4.87624	0.644072	0.612376	0.558444	0.743814	0	1	0
ENSP00000325941	60626	RIC8A	2.798e-05	FALSE	NA	0.000378553	0.428	0.326	0.389	0.084	0.448	0.0372768	0.0911695	3.72808	0.640643	0.632699	0.613881	0.663152	0	1	11.23
ENSP00000357748	56647	BCCIP	1.219e-05	FALSE	NA	0.00165486	0.428	0.288	0.256	0.029	0.297	0.0366274	0.205654	1.54888	0.512691	0.499762	0.791725	0.523115	0	1	0
ENSP00000258991	55852	TEX2	4.62e-05	FALSE	NA	0.44098	0.428	0.228	0.464	0.095	0.39	0.0129622	-0.656076	7.88325	0.550957	0.529787	0.473495	0.943177	0	1	7.00369
ENSP00000263270	1175	AP2S1	7.81e-06	FALSE	NA	0.919496	0.427332	0.339545	0.222703	0.0570506	0.616	0.069634	-0.605592	0.498312	0.647902	0.641424	0.925648	0.604278	0	1	0
ENSP00000304360	114826	SMYD4	3.51e-05	FALSE	NA	2.00564e-11	0.426	0.63	0.555	0.912	0.447	0.0168685	-0.0190126	0.204629	0.94805	0.945914	0.948389	0.908365	0	1	3.88985
ENSP00000355778	3021	H3F3B	9.64e-06	FALSE	NA	0.809725	0.426	0.59	0.249	0.561	0.603	NA	NA	0.487975	0.907146	0.907067	0.928328	1	0	0.76392	26.8541
ENSP00000405620	22907	DHX30	6.29e-05	FALSE	NA	0.999999	0.426	0.528	0.473	0.88	0.492	0.792013	0.37244	0.77235	0.929953	0.926967	0.882693	0.933862	0	1	0
ENSP00000318313	55626	AMBRA1	5.65e-05	FALSE	NA	0.999972	0.426	0.496	0.648	0.946	0.447	0.591513	0.400701	0.28828	0.947719	0.944884	0.945954	0.942752	0	1	12.1877
ENSP00000256001	57180	ACTR3B	1.979e-05	FALSE	NA	0.997547	0.426	0.488	0.461	0.882	0.494	0.370372	0.0277207	0.439498	0.931173	0.92626	0.937091	0.928268	0	1	0
ENSP00000261900	904	CCNT1	2.737e-05	FALSE	NA	0.995809	0.426	0.4	0.749	0.781	0.483	0.645841	0.694786	0.399664	0.941015	0.938983	0.940753	0.934583	0	0.77313	50.2956
ENSP00000360310	23626	SPO11	1.403e-05	FALSE	NA	0.0003563	0.426	0.27	0.088	0.002	0.493	0.0245744	0.101885	6.00132	0.536862	0.525446	0.518476	0.853726	0	1	0
ENSP00000349022	23237	ARC	2.767e-05	FALSE	NA	0.920766	0.424	0.578	0.15	0.582	0.456	0.694499	0.521479	0.40196	0.934499	0.933112	0.940564	1	0	1	3.17011
ENSP00000330320	84679	SLC9A7	3.24e-05	FALSE	NA	0.9537	0.424	0.548	0.409	0.903	0.492	NA	NA	0.497386	0.939378	0.935186	0.925878	0.937224	0	1	2.00831
ENSP00000410943	23270	TSPYL4	1.467e-05	FALSE	NA	0.00261867	0.424	0.522	0.559	0.876	0.492	0.0741935	0.317186	0.60833	0.917887	0.917074	0.905574	0.921557	0	1	73.6111
ENSP00000304308	7764	ZNF217	4.91e-05	FALSE	NA	0.995448	0.424	0.506	0.425	0.892	0.504	0.0940976	-0.248567	0.41244	0.942841	0.94097	0.939673	0.941656	0	0.653738	63.6508
ENSP00000339769	57223	SMEK2	2.844e-05	FALSE	NA	0.811197	0.424	0.458	0.674	0.79	0.448	0.329666	0.403595	1.7829	0.797578	0.786969	0.76688	0.940106	0	0.650586	127.502
ENSP00000331201	9146	HGS	4.51e-05	FALSE	NA	0.131425	0.424	0.442	0.458	0.542	0.612	0.0432609	-0.0400207	0.43529	0.941663	0.939786	0.937531	0.940843	0	1	10.9955
ENSP00000352702	6539	SLC6A12	2.491e-05	FALSE	NA	7.9005e-07	0.424	0.442	0.181	0.44	0.499	0.0173828	-0.200784	2.14416	0.750534	0.746092	0.733319	0.939136	0	1	11.1773
ENSP00000254029	54521	WDR44	3.228e-05	FALSE	NA	0.999844	0.424	0.422	0.617	0.511	0.474	0.459257	0.271072	0.381791	0.938896	0.93564	0.941939	0.940967	0	1	26.0138
ENSP00000262415	1659	DHX8	5.18e-05	FALSE	NA	0.934509	0.424	0.406	0.705	0.587	0.446	0.634385	0.272475	0.406132	0.943595	0.941391	0.940247	0.945254	0	0.557629	63.3311
ENSP00000265310	56302	TRPV5	3.29e-05	FALSE	NA	4.66126e-10	0.424	0.394	0.133	0.033	0.493	NA	NA	1.04451	0.583916	0.575145	0.856592	0.445164	0	1	0
ENSP00000303147	4144	MAT2A	1.555e-05	FALSE	NA	0.73323	0.424	0.376	0.356	0.166	0.494	0.355862	0.199909	2.14093	0.732203	0.728668	0.734017	1	0	0.621828	16.9571
ENSP00000324422	7791	ZYX	3e-05	FALSE	NA	7.73889e-06	0.424	0.344	0.367	0.06	0.569	0.012685	-0.159918	0.800328	0.648609	0.645232	0.88027	0.684646	0	1	2.72254
ENSP00000411409	90850	ZNF598	4.75e-05	FALSE	NA	0.201673	0.424	0.318	0.502	0.244	0.442	0.0510966	0.258927	0.248933	0.621633	0.612659	0.947196	0.462499	0	1	0
ENSP00000020673	5662	PSD	5.19e-05	FALSE	NA	0.987334	0.424	0.304	0.362	0.182	0.532	0.483801	0.374948	0.306666	0.943818	0.941814	0.945307	0.942117	0	0.765631	78.2418
ENSP00000262919	8455	ATRN	4.95e-05	FALSE	NA	1	0.424	0.294	0.688	0.565	0.494	0.493592	0.387615	0.410339	0.944253	0.941081	0.939854	0.944646	1	0.0100114	25.3557
ENSP00000328487	55231	CCDC87	3.81e-05	FALSE	NA	3.05913e-06	0.424	0.128	0.355	0.317	0.47	0.0184153	-0.0603167	0.852903	0.348114	0.33498	0.876849	0.436584	0	1	0.989296
ENSP00000223293	26157	GIMAP2	1.081e-05	FALSE	NA	0.00122833	0.424	0.106	0.194	0.003	0.456	NA	NA	10.0184	0.432435	0.426592	0.410094	0.795627	0	1	0
ENSP00000362300	26523	AGO1	NA	FALSE	NA	0.999999	0.422	0.546	0.466	0.929	0.492	NA	NA	NA	NA	NA	NA	NA	0	1	0
ENSP00000362820	6428	SRSF3	8.6e-06	FALSE	NA	0.976175	0.422	0.524	0.274	0.743	0.602	0.476127	0.174861	0.493821	0.904789	0.903632	0.926822	1	0	1	0
ENSP00000280684	3742	KCNA6	3.23e-05	FALSE	NA	0.961133	0.422	0.462	0.673	0.746	0.541	0.425307	0.0416143	1.0803	0.860539	0.858754	0.853128	0.937185	0	1	5.70447
ENSP00000332706	5813	PURA	1.945e-05	FALSE	NA	0.845099	0.422	0.444	0.309	0.554	0.596	0.65332	0.366842	0.441372	0.927178	0.925918	0.936845	1	0	1	0
ENSP00000350170	8087	FXR1	2.134e-05	FALSE	NA	0.999992	0.422	0.444	0.563	0.659	0.493	0.411865	0.121792	0.43181	0.931395	0.927961	0.937969	0.929898	0	1	25.2726
ENSP00000174618	4335	MNT	2.689e-05	TRUE	4	0.96048	0.422	0.404	0.76	0.812	0.569	0.2981	0.216466	0.405608	0.934186	0.932509	0.940289	0.934311	0	0.580723	33.667
ENSP00000364204	65018	PINK1	2.617e-05	FALSE	NA	4.08354e-07	0.422	0.388	0.148	0.034	0.469	0.0243812	0.00413226	0.537635	0.452816	0.446219	0.914717	0.470652	0	1	0
ENSP00000255448	9201	DCLK1	3.52e-05	FALSE	NA	0.961272	0.422	0.342	0.693	0.487	0.648	0.703998	0.381975	0.367551	0.945484	0.941094	0.942745	0.938243	0	1	18.3591
ENSP00000260600	109	ADCY3	6.34e-05	TRUE	3	0.0013793	0.422	0.324	0.333	0.356	0.492	0.0967664	0.187478	3.86491	0.709338	0.692188	0.605587	0.934176	0	1	1.14187
ENSP00000296870	3562	IL3	7.86e-06	FALSE	NA	3.72136e-09	0.422	0.322	0.019	0.143	0.496	0.0195452	-0.0933744	0.499007	0.42643	0.42194	0.925447	0.195866	0	1	0
ENSP00000271385	92235	DUSP27	5.2e-05	FALSE	NA	2.04584e-15	0.422	0.314	0.107	0.037	0.486	0.0144944	0.0301584	6.819	0.56574	0.554691	0.501503	0.943738	0	1	0
ENSP00000276569	55156	ARMC1	1.143e-05	FALSE	NA	0.876352	0.422	0.276	0.524	0.154	0.492	0.337514	0.312825	0.629575	0.503216	0.909598	0.902258	0.899302	0	0.623946	50.4893
ENSP00000363003	26147	PHF19	2.779e-05	FALSE	NA	0.995642	0.42	0.676	0.048	0.557	0.426	0.16031	-0.361416	1.81488	0.74391	0.737443	0.763364	0.677784	0	1	14.1518
ENSP00000350333	79595	SAP130	4.38e-05	FALSE	NA	0.998573	0.42	0.556	0.703	0.945	0.449	0.436857	0.19652	1.57338	0.833332	0.825557	0.788905	0.940567	0	0.112593	17.365
ENSP00000384109	8450	CUL4B	2.989e-05	FALSE	NA	0.999847	0.42	0.508	0.83	0.863	0.413	0.192463	-0.288934	0.387932	0.937089	0.934411	0.94153	1	0	0.620724	76.5109
ENSP00000349960	60	ACTB	2.492e-05	FALSE	NA	0.935803	0.42	0.48	0.537	0.85	0.492	0.513869	0.0280958	0.41023	0.932631	0.931116	0.939871	1	0	1	0
ENSP00000398880	51755	CDK12	6.03e-05	FALSE	NA	0.999992	0.42	0.468	0.854	0.925	0.33	0.544854	0.389091	1.4791	0.855603	0.848716	0.799893	0.946276	0	1	0
ENSP00000245838	57187	THOC2	5.28e-05	FALSE	NA	1	0.42	0.464	0.565	0.706	0.448	0.761769	0.437417	0.300866	0.944948	0.941981	0.94549	0.942248	0	1	2.14497
ENSP00000262186	3757	KCNH2	5.71e-05	FALSE	NA	0.996051	0.42	0.426	0.418	0.327	0.602	0.330324	-0.129158	0.288126	0.947038	0.944932	0.94596	0.942835	0	1	2.02566
ENSP00000439856	10523	CHERP	4.54e-05	FALSE	NA	0.999988	0.42	0.392	0.681	0.372	0.486	0.649193	0.302604	0.429517	0.942004	0.940036	0.938208	0.940905	0	0.700889	55.5539
ENSP00000462701	1006	CDH8	3.33e-05	TRUE	4	0.997464	0.42	0.372	0.392	0.072	0.614	0.462266	0.310747	0.3794	0.942788	0.935971	0.942103	0.884255	0	0.763371	33.7548
ENSP00000377061	5361	PLXNA1	0.0001217	FALSE	NA	0.999998	0.42	0.334	0.862	0.709	0.495	0.633396	0.266699	2.84909	0.848431	0.844734	0.659028	0.946115	0	0.835222	31.3487
ENSP00000268099	10066	SCAMP2	1.309e-05	FALSE	NA	0.383701	0.42	0.33	0.138	0.046	0.367	0.0260083	-0.329356	0.473781	0.38688	0.376736	0.931614	0.336328	0	1	3.4435
ENSP00000264122	868	CBLB	3.77e-05	FALSE	NA	0.913125	0.42	0.28	0.669	0.284	0.495	0.34038	0.357037	0.367032	0.941722	0.937399	0.942772	0.888393	0	0.397291	98.0271
ENSP00000419199	142686	ASB14	1.061e-05	FALSE	NA	6.07961e-10	0.42	0.28	0.394	0.04	0.45	0.0131509	-0.0733273	5.35839	0.552913	0.54196	0.539162	0.489752	0	1	0
ENSP00000462333	64772	ENGASE	3.81e-05	FALSE	NA	8.06055e-21	0.42	0.212	0.468	0.086	0.332	0.0308871	0.101822	7.98824	0.518916	0.508627	0.46672	0.872955	0	1	0
ENSP00000315664	7566	ZNF18	1.889e-05	TRUE		0.000238202	0.42	0.208	0.455	0.079	0.412	0.0982473	0.511753	4.14001	0.610767	0.600977	0.593579	0.927269	0	1	1.27024
ENSP00000338345	6622	SNCA	4.49e-06	FALSE	NA	0.841962	0.418	0.43	0.303	0.525	0.601	0.318093	0.386651	0.523587	0.902152	0.887566	0.918267	1	0	0.812351	17.4502
ENSP00000340329	4076	CAPRIN1	2.973e-05	TRUE	3	0.999768	0.418	0.42	0.828	0.719	0.447	0.466993	0.39953	0.592478	0.930666	0.927813	0.907739	0.881078	0	0.690438	107.929
ENSP00000430846	9312	KCNB2	4.05e-05	FALSE	NA	0.954616	0.418	0.418	0.773	0.741	0.555	NA	NA	0.348261	0.94459	0.938843	0.943696	0.939775	0	0.320309	160.171
ENSP00000335083	5522	PPP2R2C	2.567e-05	FALSE	NA	0.56445	0.418	0.382	0.182	0.051	0.56	0.526237	0.509765	0.469338	0.93902	0.935357	0.9324	0.943729	0	0.789788	116.845
ENSP00000386764	376940	ZC3H6	3.66e-05	FALSE	NA	0.938246	0.418	0.336	0.886	0.691	0.448	0.389805	0.529541	0.473493	0.939734	0.937022	0.931673	0.938688	0	0.238307	55.6812
ENSP00000424595	221823	PRPS1L1	1.25e-05	FALSE	NA	NA	0.418	0.32	0.351	0.202	0.495	0.0207174	-0.0456893	1.35427	0.531013	0.517424	0.823313	1	0	1	0
ENSP00000322609	127254	C1orf173	5.25e-05	FALSE	NA	4.16253e-32	0.418	0.234	0.422	0.025	0.532	0.018446	0.263952	2.70103	0.75163	0.738861	0.673264	0.942526	0	0.798954	80.1914
ENSP00000328737	147719	LYPD4	1.011e-05	FALSE	NA	3.41494e-05	0.418	0.228	0.003	0.001	0.491	0.015638	-0.100196	9.68904	0.440718	0.436069	0.420267	0.941247	0	1	0
ENSP00000383599	22911	WDR47	3.195e-05	FALSE	NA	0.905662	0.418	0.124	0.74	0.301	0.499	0.469941	0.370979	0.500391	0.937755	0.93496	0.925045	0.835319	0	0.664903	81.2358
ENSP00000256379	10001	MED6	8.34e-06	FALSE	NA	0.0149679	0.416	0.714	0.536	0.896	0.411	0.0288312	0.0104037	2.34994	0.701309	0.695442	0.706223	0.906839	0	1	0
ENSP00000381590	6314	ATXN7	3.78e-05	TRUE	5	0.928556	0.416	0.554	0.596	0.948	0.449	0.245521	0.253936	0.358452	0.944544	0.941596	0.943193	0.888535	0	1	9.11049
ENSP00000201031	7022	TFAP2C	2.217e-05	FALSE	NA	0.939951	0.416	0.542	0.013	0.519	0.492	0.449464	0.217629	0.427466	0.930382	0.928859	0.93838	0.930633	0	0.295557	42.3166
ENSP00000371936	9037	SEMA5A	5.65e-05	TRUE	3	0.000979594	0.416	0.542	0.335	0.821	0.531	0.0930743	0.330555	0.596326	0.943826	0.935213	0.907201	0.942756	0	1	0
ENSP00000259271	2572	GAD2	2.732e-05	FALSE	NA	0.898627	0.416	0.51	0.234	0.707	0.641	0.317053	0.246912	1.14148	0.855654	0.849685	0.847874	0.934559	0	1	1.23422
ENSP00000270722	63976	PRDM16	8.01e-05	FALSE	NA	0.999843	0.416	0.5	0.221	0.737	0.491	0.367975	0.2019	0.224031	0.948728	0.945879	0.947891	0.944788	0	1	6.90678
ENSP00000325313	55201	MAP1S	5.69e-05	FALSE	NA	0.637852	0.416	0.474	0.579	0.823	0.514	0.219388	0.282148	0.290099	0.944783	0.942765	0.945889	0.906706	0	1	0
ENSP00000346762	27044	SND1	4.44e-05	TRUE	4	0.999917	0.416	0.44	0.536	0.644	0.447	0.471313	0.219069	1.4806	0.852692	0.802382	0.799762	0.718052	0	0.697615	72.3395
ENSP00000360371	23648	SSBP3	1.619e-05	FALSE	NA	0.999756	0.416	0.422	0.625	0.542	0.495	0.518968	0.319444	0.457704	0.928286	0.921138	0.934461	0.923777	0	1	10.6163
ENSP00000297954	65268	WNK2	0.000105	FALSE	NA	0.792762	0.416	0.412	0.594	0.396	0.491	0.416802	0.379647	0.198703	0.949763	0.947477	0.948521	0.946061	0	0.776703	47.8938
ENSP00000324463	56252	YLPM1	8.58e-05	FALSE	NA	0.999933	0.416	0.386	0.873	0.778	0.495	0.296246	0.275972	2.50638	0.821071	0.812284	0.686513	0.944758	0	0.669988	30.8376
ENSP00000442656	91	ACVR1B	2.364e-05	FALSE	NA	0.998904	0.416	0.382	0.856	0.787	0.586	0.67154	0.444057	0.420724	0.932446	0.93004	0.939	0.931899	0	1	10.1485
ENSP00000319343	126129	CPT1C	4.52e-05	FALSE	NA	0.000284628	0.416	0.318	0.424	0.1	0.494	0.0787854	0.241643	0.921045	0.655253	0.646637	0.871196	0.803013	0	1	3.32017
ENSP00000293925	57585	CRAMP1L	4.77e-05	FALSE	NA	0.954542	0.416	0.286	0.871	0.725	0.479	0.576986	0.573378	0.323105	0.942993	0.940797	0.944644	0.941379	0	0.708121	25.1434
ENSP00000362836	222658	KCTD20	1.645e-05	FALSE	NA	0.399322	0.416	0.252	0.656	0.17	0.417	0.181562	0.358007	3.16448	0.659001	0.646404	0.638341	0.732379	0	1	0
ENSP00000302716	140453	MUC17	0.000164455	FALSE	NA	NA	0.416	0.206	0.074	0.025	0.448	NA	NA	9.43046	0.634864	0.626429	0.426105	0.065375	0	1	8.95003
ENSP00000349465	9463	PICK1	2.361e-05	FALSE	NA	0.555069	0.414	0.612	0.414	0.852	0.448	0.267332	0.25665	0.549496	0.930952	0.929122	0.913242	0.931868	0	1	0
ENSP00000373354	6419	SETMAR	1.526e-05	FALSE	NA	0.00213128	0.414	0.55	0.436	0.942	0.441	0.0308131	0.255752	0.324073	0.728951	0.94068	0.944606	0.935206	0	1	4.53706
ENSP00000324693	29841	GRHL1	2.336e-05	FALSE	NA	0.983151	0.414	0.548	0.408	0.902	0.448	0.460255	0.412683	0.417685	0.939531	0.937513	0.939238	0.931637	0	1	0
ENSP00000340271	83860	TAF3	3.78e-05	FALSE	NA	0.995125	0.414	0.494	0.662	0.943	0.449	0.621973	0.57461	0.358613	0.94173	0.9379	0.943184	0.939026	0	1	0
ENSP00000339764	56978	PRDM8	2.495e-05	FALSE	NA	NA	0.414	0.486	0.481	0.877	0.515	0.0720525	0.403269	0.414337	0.932659	0.931174	0.939484	0.932952	0	0.787632	28.1605
ENSP00000304370	51362	CDC40	2.074e-05	FALSE	NA	0.973128	0.414	0.482	0.442	0.888	0.456	0.588003	0.471794	0.436149	0.929988	0.927115	0.937444	0.929217	0	0.308191	94.7811
ENSP00000370200	6619	SNAPC3	1.583e-05	FALSE	NA	5.53901e-05	0.414	0.468	0.57	0.797	0.415	0.0341675	0.295426	0.456089	0.743696	0.736783	0.93469	0.730692	0	1	44.1196
ENSP00000316589	57610	RANBP10	2.909e-05	FALSE	NA	0.951824	0.414	0.46	0.535	0.704	0.459	0.483759	0.452862	0.395849	0.937122	0.933938	0.941022	0.943814	0	1	1.96193
ENSP00000347088	9215	LARGE	4.11e-05	FALSE	NA	0.958481	0.414	0.428	0.429	0.387	0.616	0.41866	0.237104	1.14506	0.930189	0.859354	0.847638	0.942484	0	1	1.46189
ENSP00000344789	31	ACACA	9.24e-05	FALSE	NA	1	0.414	0.374	0.647	0.31	0.571	0.788126	0.293999	0.495351	0.950186	0.947695	0.926439	0.945787	0	0.738841	41.7736
ENSP00000379138	174	AFP	1.991e-05	FALSE	NA	4.89579e-05	0.414	0.324	0.135	0.135	0.478	0.0173519	0.0248665	2.31631	0.445051	0.439727	0.710255	0.652171	0	1	0
ENSP00000440374	23263	MCF2L	6.76e-05	FALSE	NA	0.795541	0.414	0.318	0.723	0.71	0.569	0.539393	0.597419	0.137047	0.949904	0.947672	0.949702	0.945789	0	0.455759	42.8978
ENSP00000330284	2831	NPBWR1	2.81e-05	FALSE	NA	0.000132407	0.414	0.306	0.15	0.015	0.449	NA	NA	9.0824	0.487925	0.479547	0.43552	0.935021	0	1	0
ENSP00000360170	27329	ANGPTL3	1.451e-05	FALSE	NA	2.12016e-07	0.414	0.288	0.184	0.012	0.493	0.00584132	-0.334754	5.08798	0.565374	0.555076	0.552197	0.921311	0	0.776472	34.7935
ENSP00000363313	9128	PRPF4	2.229e-05	FALSE	NA	0.999643	0.412	0.554	0.589	0.963	0.359	0.539806	0.397484	0.428289	0.930374	0.92879	0.938325	0.930736	0	1	1.46259
ENSP00000263923	3791	KDR	5.41e-05	FALSE	NA	0.984488	0.412	0.542	0.218	0.795	0.494	0.155462	-0.0094481	0.297972	0.837517	0.834865	0.945619	0.73137	0	0.667293	4.65133
ENSP00000345055	56479	KCNQ5	3.69e-05	FALSE	NA	0.999535	0.412	0.494	0.188	0.612	0.495	0.620232	0.301542	1.02578	0.928427	0.866321	0.858885	0.938781	0	0.555054	42.0144
ENSP00000332296	5915	RARB	1.765e-05	FALSE	NA	0.999318	0.412	0.482	0.091	0.35	0.606	0.374735	0.1345	0.451392	0.937375	0.923342	0.935388	0.92569	0	0.764759	9.16247
ENSP00000419923	1316	KLF6	1.483e-05	FALSE	NA	0.925053	0.412	0.472	0.493	0.741	0.538	0.284745	0.0713419	0.606622	0.918296	0.91732	0.905795	0.921742	0	1	7.51898
ENSP00000303315	3726	JUNB	1.939e-05	FALSE	NA	0.585015	0.412	0.448	0.168	0.444	0.569	0.408809	0.429869	0.441772	0.927022	0.925784	0.936778	0.927823	0	1	1.33382
ENSP00000254958	182	JAG1	6.12e-05	FALSE	NA	1	0.412	0.442	0.147	0.347	0.496	0.359055	-0.0115838	0.277024	0.945582	0.943538	0.946323	0.943361	0	1	0
ENSP00000402515	23049	SMG1	0.0001317	FALSE	NA	1	0.412	0.414	0.923	0.758	0.491	0.534412	0.384143	0.101556	0.950567	0.94828	0.950197	0.946236	0	1	0
ENSP00000361536	64834	ELOVL1	1.142e-05	FALSE	NA	0.223415	0.412	0.312	0.135	0.05	0.494	0.026089	-0.327954	2.23476	0.665585	0.657659	0.723125	0.619163	1	0.00218389	20.6538
ENSP00000369729	401667	OR51A2	1.001e-05	FALSE	NA	0.645582	0.412	0.09	0.128	0.001	0.447	NA	NA	9.79408	0.36841	0.363246	0.418277	0.911436	0	1	0
ENSP00000251900	10389	SCML2	2.507e-05	FALSE	NA	0.998434	0.41	0.594	0.622	0.931	0.478	0.191646	-0.110117	0.414304	0.935539	0.931201	0.939487	0.933042	0	1	1.34076
ENSP00000307183	3622	ING2	1.112e-05	FALSE	NA	0.28338	0.41	0.566	0.614	0.885	0.425	0.118539	0.210971	0.374082	0.939557	0.937711	0.942405	0.914299	0	1	27.9044
ENSP00000217420	140679	SLC32A1	4.13e-05	FALSE	NA	NA	0.41	0.56	0.23	0.741	0.511	0.0422957	0.208436	0.345103	0.9409	0.939114	0.943839	0.940001	0	1	0
ENSP00000336687	11335	CBX3	5.79e-06	FALSE	NA	0.6332	0.41	0.484	0.439	0.901	0.611	0.118026	-0.0375453	0.515612	0.894678	0.89343	0.920715	0.899325	0	1	14.5981
ENSP00000362186	27328	PCDH11X	5.13e-05	TRUE	4	0.925742	0.41	0.464	0.669	0.772	0.579	NA	NA	0.309423	0.948743	0.941636	0.945178	0.937695	0	0.747441	26.3308
ENSP00000265801	11178	LZTS1	3.39e-05	FALSE	NA	0.525971	0.41	0.426	0.769	0.806	0.557	NA	NA	0.378095	0.937832	0.936157	0.942173	0.941311	0	0.385305	38.8944
ENSP00000422533	23284	LPHN3	4.55e-05	FALSE	NA	0.999993	0.41	0.42	0.719	0.647	0.619	0.288495	0.150988	0.677182	0.942204	0.927146	0.893244	0.940934	0	0.742616	40.4307
ENSP00000286548	2776	GNAQ	1.654e-05	FALSE	NA	0.98439	0.41	0.374	0.766	0.726	0.589	0.635031	0.408823	0.456193	0.934939	0.921603	0.934678	1	0	0.64261	14.4678
ENSP00000321845	9632	SEC24C	4.43e-05	FALSE	NA	0.999992	0.41	0.302	0.801	0.752	0.493	0.414456	0.379503	0.332334	0.942121	0.940061	0.944295	0.940698	0	0.329258	31.4303
ENSP00000334685	374900	ZNF568	2.087e-05	FALSE	NA	4.90823e-09	0.41	0.17	0.637	0.163	0.451	NA	NA	8.78241	0.498569	0.47699	0.443605	0.922142	0	1	0.863212
ENSP00000353458	11177	BAZ1A	5.56e-05	FALSE	NA	1	0.408	0.618	0.18	0.62	0.36	0.267733	-0.0223915	0.291044	0.871986	0.864663	0.945854	0.775583	0	0.790184	112.652
ENSP00000353331	84063	KIRREL2	3.94e-05	FALSE	NA	8.95381e-06	0.408	0.56	0.377	0.898	0.49	NA	NA	1.83405	0.80314	0.800384	0.761813	0.696024	0	1	0
ENSP00000258796	80727	TTYH3	2.543e-05	FALSE	NA	0.979599	0.408	0.518	0.53	0.832	0.492	0.252991	0.188351	0.538312	0.932319	0.930667	0.914634	0.933311	0	0.0865691	30.6143
ENSP00000421380	11267	SNF8	1.213e-05	FALSE	NA	0.290874	0.408	0.474	0.283	0.688	0.445	0.0143345	-0.473712	3.82363	0.616144	0.605744	0.607898	0.937248	0	1	6.87372
ENSP00000331057	6938	TCF12	2.608e-05	FALSE	NA	0.9739	0.408	0.468	0.283	0.725	0.609	0.155438	-0.00673467	0.416344	0.943942	0.938021	0.939342	0.943539	0	0.669282	12.4213
ENSP00000264903	246175	CNOT6L	2.077e-05	FALSE	NA	0.954497	0.408	0.466	0.669	0.862	0.447	0.669746	0.505888	0.435451	0.932032	0.927316	0.93752	0.929248	0	1	34.2855
ENSP00000354964	24149	ZNF318	7.68e-05	FALSE	NA	0.053783	0.408	0.462	0.898	0.858	0.49	0.0125685	-0.0695466	0.89339	0.930299	0.928279	0.873496	0.939561	0	0.710337	20.4647
ENSP00000263925	84708	LNX1	3.183e-05	FALSE	NA	0.00724363	0.408	0.45	0.375	0.618	0.494	0.00546495	-0.394684	0.498933	0.76176	0.748302	0.925488	0.584391	0	1	0
ENSP00000252854	10439	OLFM1	2.632e-05	FALSE	NA	0.935994	0.408	0.438	0.165	0.363	0.766	0.395795	0.11512	0.531562	0.932607	0.931454	0.915988	0.933968	0	1	3.548
ENSP00000264718	11321	GPN1	1.515e-05	FALSE	NA	0.00490359	0.408	0.43	0.565	0.582	0.471	0.0129083	-0.230316	0.530849	0.711363	0.705255	0.916171	0.67541	0	0.569331	75.2423
ENSP00000261845	5597	MAPK6	2.341e-05	FALSE	NA	0.533146	0.408	0.422	0.693	0.621	0.571	0.0870989	0.058934	0.421475	0.932572	0.929896	0.938922	0.931693	0	0.686573	179.091
ENSP00000338413	7317	UBA1	5.15e-05	FALSE	NA	0.999991	0.408	0.414	0.522	0.362	0.595	0.560614	0.315903	0.308744	0.943761	0.941688	0.945221	0.942051	0	1	0
ENSP00000381066	5609	MAP2K7	2.423e-05	FALSE	NA	0.98572	0.408	0.344	0.418	0.048	0.478	0.453477	0.18363	0.417932	0.727599	0.724685	0.939212	0.667466	0	1	0
ENSP00000351908	4217	MAP3K5	5.33e-05	FALSE	NA	0.995108	0.408	0.336	0.242	0.081	0.565	0.657821	0.497826	0.393183	0.945335	0.941887	0.941203	0.94384	0	0.785125	29.0162
ENSP00000307634	116987	AGAP1	5.29e-05	TRUE	4	0.999356	0.408	0.286	0.52	0.231	0.571	0.49591	0.360802	0.619608	0.845056	0.747102	0.904019	0.766858	0	0.734594	37.8607
ENSP00000365643	23348	DOCK9	8.11e-05	FALSE	NA	0.999999	0.408	0.258	0.709	0.354	0.571	0.51118	0.439048	0.196997	0.949721	0.947173	0.948562	1	0	0.770645	58.7085
ENSP00000360247	1573	CYP2J2	2.053e-05	FALSE	NA	4.51202e-12	0.408	0.236	0.12	0	0.465	0.0104536	-0.253726	9.66504	0.461356	0.456379	0.422227	0.939917	0	1	1.72793
ENSP00000374183	157922	CAMSAP1	7.19e-05	FALSE	NA	0.753664	0.408	0.172	0.824	0.491	0.564	0.407645	0.506825	1.03944	0.919639	0.913377	0.857099	0.786453	0	0.360298	19.116
ENSP00000365877	6839	SUV39H1	2.371e-05	FALSE	NA	0.936945	0.406	0.604	0.275	0.63	0.366	0.571196	0.362397	0.415867	0.931879	0.930167	0.93937	0.873888	0	1	0
ENSP00000380692	80853	JHDM1D	3.407e-05	FALSE	NA	0.998694	0.406	0.548	0.424	0.944	NA	0.652235	0.551979	0.488296	0.938856	0.935995	0.928218	0.937876	0	1	0
ENSP00000417686	7884	SLBP	7.56e-06	FALSE	NA	0.515659	0.406	0.516	0.424	0.89	0.603	0.0585664	-0.0511083	0.505241	0.902019	0.900283	0.923702	0.904376	0	1	2.08576
ENSP00000369075	1059	CENPB	3.92e-05	FALSE	NA	0.973451	0.406	0.496	0.269	0.686	0.491	0.567286	0.251728	0.353313	0.940232	0.938453	0.943464	0.939454	0	1	0
ENSP00000339007	2885	GRB2	1.059e-05	FALSE	NA	0.549681	0.406	0.49	0.48	0.856	0.496	0.252806	0.198092	0.488209	0.917094	0.909939	0.92825	1	0	0.652868	19.233
ENSP00000218364	27336	HTATSF1	2.935e-05	FALSE	NA	0.973207	0.406	0.452	0.429	0.659	0.491	0.598136	0.570338	0.39029	0.935962	0.934161	0.941409	0.935705	0	1	0
ENSP00000273854	2044	EPHA5	4.01e-05	FALSE	NA	0.00039007	0.406	0.326	0.758	0.667	0.545	0.0335806	0.056101	0.346533	0.946319	0.9422	0.943763	0.939675	0	0.22424	115.043
ENSP00000157812	5704	PSMC4	2.141e-05	FALSE	NA	0.605977	0.406	0.306	0.3	0.204	0.602	0.206132	-0.0448562	0.427438	0.76167	0.758418	0.938385	0.657173	0	1	10.0516
ENSP00000384524	2116	ETV2	1.526e-05	FALSE	NA	0.0328968	0.406	0.276	0.262	0.005	0.447	0.0142217	-0.422149	9.22552	0.392723	0.386086	0.431822	0.922285	0	1	0
ENSP00000405289	197320	ZNF778	3.132e-05	FALSE	NA	1.63414e-15	0.406	0.228	0.807	0.503	0.493	0.00175905	-0.461192	2.44272	0.736739	0.734102	0.695177	0.942143	0	1	3.49116
ENSP00000365473	394263	MUC21	2.092e-05	FALSE	NA	0.331419	0.406	0.1	0.068	0.003	0.444	NA	NA	1.03177	0.275513	0.266559	0.858025	0.392471	0	1	0
ENSP00000302177	129642	MBOAT2	1.676e-05	FALSE	NA	0.71697	0.405172	0.300207	0.646486	0.452202	0.562	0.0890229	-0.139706	2.1347	0.751729	0.732968	0.734848	0.924532	0	1	6.33466
ENSP00000279575	5545	PRB4	8.27e-06	FALSE	NA	8.8527e-08	0.404711	0.161826	0.0289389	0.028169	0.458	NA	NA	0.443132	0.387722	0.381884	0.936586	0.0685013	0	1	0
ENSP00000251871	9440	MED17	2.318e-05	FALSE	NA	3.88512e-06	0.404	0.688	0.39	0.818	0.468	0.0723371	0.324594	0.655062	0.918228	0.916566	0.897258	0.943269	0	1	1.16596
ENSP00000340737	57117	INTS12	1.548e-05	FALSE	NA	0.687399	0.404	0.618	0.264	0.593	0.414	0.303002	0.473534	0.460839	0.922387	0.92014	0.933887	0.922629	0	0.651993	47.4243
ENSP00000261917	10021	HCN4	5.57e-05	FALSE	NA	0.234598	0.404	0.538	0.403	0.892	0.567	NA	NA	0.971774	0.898538	0.894407	0.866043	0.942635	0	0.694854	45.1422
ENSP00000336725	8653	DDX3Y	NA	FALSE	NA	0.7731	0.404	0.5	0.499	0.879	0.495	0.243501	0.217916	NA	NA	NA	NA	NA	0	1	0
ENSP00000349893	65989	DLK2	1.816e-05	FALSE	NA	0.685774	0.404	0.442	0.526	0.664	0.495	0.31263	0.379771	0.582772	0.92418	0.922949	0.909215	0.926329	0	1	0
ENSP00000263208	7290	HIRA	4.98e-05	FALSE	NA	0.999998	0.404	0.422	0.575	0.507	0.446	0.660305	0.422842	1.79245	0.943787	0.941176	0.765989	0.941762	0	0.549714	49.439
ENSP00000286827	7074	TIAM1	7.9e-05	FALSE	NA	0.999932	0.404	0.416	0.138	0.26	0.603	0.642649	0.618005	0.225436	0.949656	0.946711	0.94785	0.944315	0	1	1.62125
ENSP00000418447	5515	PPP2CA	1.334e-05	FALSE	NA	0.985509	0.404	0.416	0.45	0.264	0.765	0.525092	0.190839	0.46778	0.91912	0.916499	0.932725	0.919398	0	0.590108	72.0585
ENSP00000264436	119	ADD2	3.33e-05	FALSE	NA	0.999175	0.404	0.412	0.725	0.635	0.521	0.484911	0.371293	1.24483	0.851223	0.844908	0.837881	0.934691	0	0.582007	53.7458
ENSP00000340944	5781	PTPN11	2.581e-05	TRUE	4	0.999877	0.404	0.4	0.351	0.228	0.454	0.332359	0.00970157	0.410646	0.743374	0.730781	0.939821	0.672725	0	1	4.81666
ENSP00000335614	8541	PPFIA3	7.01e-05	FALSE	NA	1	0.404	0.38	0.639	0.335	0.512	0.844493	0.47087	0.32926	0.946806	0.944641	0.944399	0.944124	0	1	29.9572
ENSP00000347754	3359	HTR3A	2.5e-05	TRUE	4	1.02839e-09	0.404	0.36	0.28	0.3	0.498	0.00968188	-0.230714	3.32258	0.653905	0.647103	0.631074	0.939178	0	1	0
ENSP00000406738	23098	SARM1	2.163e-05	FALSE	NA	9.18623e-09	0.404	0.354	0.382	0.109	0.496	0.0272978	-0.213895	1.02306	0.599833	0.586542	0.859152	0.882495	0	1	3.22252
ENSP00000326200	27107	ZBTB11	4.19e-05	FALSE	NA	0.269451	0.404	0.32	0.833	0.684	0.492	0.291265	0.601261	0.338908	0.944633	0.94256	0.944049	0.899802	0	0.768381	107.333
ENSP00000229416	2729	GCLC	2.436e-05	FALSE	NA	0.815078	0.404	0.306	0.316	0.201	0.447	0.45813	0.413663	0.543597	0.725351	0.721698	0.913907	0.568399	0	1	0
ENSP00000354610	280	AMY2B	1.796e-05	FALSE	NA	7.64544e-09	0.404	0.304	0.115	0.013	0.407	NA	NA	4.89387	0.582236	0.570577	0.556908	0.701137	0	1	8.12913
ENSP00000400500	168451	THAP5	6.98e-06	FALSE	NA	0.00279204	0.404	0.296	0.312	0.254	0.44	NA	NA	0.449809	0.456279	0.450244	0.935659	0.386345	0	1	0
ENSP00000321821	66002	CYP4F12	2.591e-05	FALSE	NA	1.17932e-09	0.404	0.256	0.136	0.015	0.413	0.00490955	-0.433421	11.8204	0.425749	0.421265	0.367749	0.61589	0	1	0
ENSP00000359489	2334	AFF2	4.92e-05	TRUE	4	0.998761	0.404	0.114	0.612	0.085	0.766	0.400577	0.373294	0.905229	0.934686	0.898675	0.872424	0.941667	0	0.63566	83.1435
ENSP00000265350	9477	MED20	9.53e-06	FALSE	NA	0.488943	0.402	0.73	0.305	0.794	0.324	0.0819862	0.0297477	0.380793	0.938928	0.937042	0.941992	0.83672	0	1	3.78402
ENSP00000293190	2905	GRIN2C	4.59e-05	FALSE	NA	0.00393765	0.402	0.704	0.083	0.651	0.491	0.0581893	0.0273623	0.207969	0.948312	0.946219	0.948299	0.943144	0	1	0
ENSP00000251287	610	HCN2	4.18e-05	FALSE	NA	0.832343	0.402	0.506	0.028	0.348	0.495	0.366083	-0.208004	0.343134	0.795224	0.792734	0.943925	0.713185	0	1	0
ENSP00000368797	84078	KBTBD7	3.205e-05	FALSE	NA	0.223861	0.402	0.49	0.744	0.924	0.447	0.284612	0.48882	0.781931	0.902389	0.901544	0.882003	0.883118	0	0.355348	102.937
ENSP00000295736	9497	SLC4A7	4.33e-05	FALSE	NA	0.697708	0.402	0.44	0.635	0.757	0.494	0.308688	0.401006	0.799698	0.920031	0.911618	0.880319	0.903701	0	1	1.87368
ENSP00000369681	9960	USP3	2.154e-05	FALSE	NA	0.98438	0.402	0.438	0.418	0.438	0.455	0.449692	0.361099	0.430027	0.93227	0.928261	0.938155	0.930082	0	0.236846	181.79
ENSP00000280557	8562	DENR	4.54e-06	TRUE	3	0.846253	0.402	0.432	0.608	0.702	0.456	0.107639	-0.120703	2.4436	0.63512	0.626162	0.694552	0.895196	0	1	0
ENSP00000228307	5829	PXN	2.764e-05	FALSE	NA	0.00656841	0.402	0.392	0.193	0.077	0.492	0.0279454	-0.0471476	4.14446	0.624065	0.612942	0.593164	0.934753	0	1	0
ENSP00000318486	8851	CDK5R1	1.987e-05	FALSE	NA	0.738441	0.402	0.382	0.851	0.781	0.6	0.607667	0.564358	0.439476	0.927596	0.926344	0.937093	0.928366	0	1	8.50031
ENSP00000348984	6651	SON	9.64e-05	FALSE	NA	1	0.402	0.38	0.843	0.752	0.594	0.385967	0.352166	0.187997	0.949654	0.947474	0.948737	0.945804	0	1	0
ENSP00000308369	23592	LEMD3	3.34e-05	FALSE	NA	0.998968	0.402	0.348	0.59	0.223	0.498	0.625921	0.533421	1.69642	0.767275	0.758059	0.774899	0.884342	0	0.764383	20.2508
ENSP00000006053	6376	CX3CL1	2.211e-05	FALSE	NA	0.963378	0.402	0.312	0.223	0.201	0.571	0.357593	0.328031	0.425499	0.938601	0.936855	0.938572	0.943122	0	0.752921	68.6269
ENSP00000287936	3156	HMGCR	3.275e-05	FALSE	NA	0.999837	0.402	0.3	0.585	0.508	0.5	0.415816	0.0713423	0.375578	0.942535	0.940569	0.942313	0.937357	0	0.285103	55.4604
ENSP00000355536	4548	MTR	4.97e-05	TRUE	5	2.84377e-07	0.402	0.286	0.602	0.286	0.324	0.0446283	0.00359117	1.05793	0.643343	0.627488	0.855514	0.534269	0	0.480564	11.3525
ENSP00000309036	26262	TSPAN17	1.607e-05	TRUE	4	1.31978e-05	0.402	0.112	0.158	0	0.415	0.00873653	-0.390127	9.03985	0.47059	0.46557	0.436435	0.446556	0	1	3.20006
ENSP00000321348	1730	DIAPH2	3.653e-05	FALSE	NA	0.999119	0.400862	0.357741	0.416488	0.125137	0.494	0.501701	0.483137	0.364284	0.948216	0.937348	0.942895	0.941786	0	0.427396	52.5076
ENSP00000256339	57578	UNC79	0.0001036	FALSE	NA	1	0.400862	0.112971	0.79329	0.441335	0.496	0.246631	-0.194299	0.233634	0.765121	0.714792	0.947632	0.54732	0	1	0
ENSP00000366404	5987	TRIM27	2.633e-05	FALSE	NA	0.878752	0.4	0.58	0.52	0.823	0.446	0.464509	0.177924	0.408144	0.933875	0.93213	0.940062	0.933977	0	1	0
ENSP00000394033	3776	KCNK2	1.844e-05	FALSE	NA	0.339843	0.4	0.424	0.472	0.408	0.569	0.108223	0.0912635	0.441765	0.940302	0.935378	0.93678	0.864592	0	0.341801	43.2847
ENSP00000360034	26135	SERBP1	2.227e-05	FALSE	NA	0.999863	0.4	0.412	0.446	0.241	0.495	0.713739	0.57591	0.557158	0.929881	0.927998	0.912347	0.930717	0	0.677835	143.593
ENSP00000341483	8498	RANBP3	3.14e-05	FALSE	NA	0.999905	0.4	0.404	0.498	0.376	0.495	0.567796	0.476577	0.502276	0.93718	0.934708	0.924533	0.936822	0	1	13.6897
ENSP00000155858	29850	TRPM5	5.55e-05	FALSE	NA	7.63576e-17	0.4	0.336	0.254	0.049	0.449	0.0176435	0.00227354	4.91199	0.627016	0.61937	0.55535	0.474448	0	1	0
ENSP00000349365	246778	IL27	1.115e-05	FALSE	NA	0.927793	0.4	0.188	0.028	0.001	0.45	0.0150745	-0.158413	12.5947	0.36933	0.365082	0.352623	0.914379	0	1	1.92046
ENSP00000381631	129852	C2orf73	9.13e-06	FALSE	NA	0.000860168	0.4	0.134	0.068	0.003	0.487	0.0114713	-0.00897381	3.96562	0.605808	0.594208	0.601271	0.138631	0	1	28.9086
ENSP00000252032	25943	C20orf194	4.22e-05	FALSE	NA	0.00600469	0.4	0.106	0.647	0.101	0.441	0.0271059	0.0358891	8.88731	0.527183	0.502102	0.440952	0.88117	0	1	0
ENSP00000259050	64844	MARCH7	NA	FALSE	NA	0.977026	0.398	0.594	0.518	0.892	NA	0.142333	0.157192	NA	NA	NA	NA	NA	0	1	0
ENSP00000342886	8970	HIST1H2BJ	8.94e-06	FALSE	NA	0.478842	0.398	0.524	0.021	0.45	0.446	NA	NA	0.383163	0.755728	0.752878	0.941841	0.503063	0	1	4.93336
ENSP00000364831	1188	CLCNKB	3.41e-05	FALSE	NA	7.80836e-12	0.398	0.524	0.092	0.513	0.496	0.0622967	0.281873	0.207279	0.947851	0.945798	0.948328	0.718434	0	1	14.7716
ENSP00000263202	7353	UFD1L	1.377e-05	FALSE	NA	0.997407	0.398	0.47	0.175	0.549	0.571	0.597802	0.458446	0.950892	0.859122	0.85584	0.868109	0.920154	0	0.459989	22.173
ENSP00000312856	55885	LMO3	6.12e-06	FALSE	NA	0.434209	0.398	0.422	0.338	0.381	0.611	0.228895	0.340466	0.396136	0.938095	0.935593	0.941005	0.900238	0	1	29.0008
ENSP00000358765	7162	TPBG	2.406e-05	FALSE	NA	0.123234	0.398	0.42	0.092	0.207	0.499	0.108934	0.209034	2.47848	0.723053	0.719915	0.688967	0.932238	0	1	0
ENSP00000363023	22839	DLGAP4	5.88e-05	FALSE	NA	0.991953	0.398	0.388	0.611	0.274	0.569	0.60566	0.421954	0.280965	0.947765	0.945163	0.946201	0.94306	0	0.601957	20.1697
ENSP00000378735	9829	DNAJC6	3.42e-05	FALSE	NA	0.999188	0.398	0.32	0.508	0.273	0.607	0.484394	0.488351	0.490439	0.939429	0.935889	0.927668	0.937895	0	0.828303	45.4042
ENSP00000255608	55643	BTBD2	2.97e-05	FALSE	NA	0.987679	0.398	0.302	0.559	0.397	0.502	0.188272	-0.195021	0.392899	0.749122	0.744459	0.941237	0.683901	0	1	4.68218
ENSP00000261588	23247	KIAA0556	8.02e-05	FALSE	NA	1.30821e-17	0.398	0.25	0.506	0.126	0.438	0.0422045	0.216443	6.07658	0.644797	0.613507	0.517854	0.944158	0	1	0
ENSP00000352841	285753	CEP57L1	1.406e-05	FALSE	NA	4.26476e-09	0.398	0.102	0.436	0.118	0.438	0.0365114	0.271705	5.11078	0.570791	0.552362	0.550094	0.807066	0	1	0
ENSP00000238112	51692	CPSF3	2.586e-05	FALSE	NA	3.45705e-05	0.396	0.582	0.318	0.669	0.343	0.120346	0.244141	0.262803	0.946037	0.943778	0.946753	0.876762	0	0.261445	90.7276
ENSP00000363944	81887	LAS1L	2.815e-05	FALSE	NA	0.892096	0.396	0.578	0.397	0.764	0.331	0.550522	0.518415	0.399895	0.935374	0.933414	0.94072	0.935056	0	1	0
ENSP00000231509	2908	NR3C1	2.658e-05	FALSE	NA	0.311618	0.396	0.474	0.168	0.525	0.593	0.16366	0.359142	0.4063	0.936015	0.932428	0.940227	0.934137	0	0.434216	33.5252
ENSP00000355208	7179	TPTE	2.169e-05	FALSE	NA	5.11404e-31	0.396	0.474	0.216	0.729	0.492	0.0295885	0.0135735	0.170133	0.660729	0.638496	0.949098	0.940218	0	1	0
ENSP00000356832	6446	SGK1	2.183e-05	FALSE	NA	0.986448	0.396	0.474	0.296	0.737	0.492	0.405677	0.36518	0.489659	0.937098	0.93316	0.927852	0.930349	0	1	0
ENSP00000403946	54799	MBTD1	1.403e-05	FALSE	NA	0.99518	0.396	0.47	0.634	0.91	0.447	0.574692	0.462198	0.469172	0.922202	0.917676	0.932431	0.920582	0	1	24.6357
ENSP00000266269	23598	PATZ1	3.89e-05	FALSE	NA	0.992716	0.396	0.444	0.292	0.529	0.493	0.455322	0.0802248	0.356672	0.940207	0.938203	0.94331	0.93935	0	1	0
ENSP00000322977	23635	SSBP2	1.319e-05	FALSE	NA	0.976773	0.396	0.414	0.683	0.471	0.498	0.547746	0.425326	0.473714	0.932958	0.916196	0.931631	0.919101	0	0.598639	25.3419
ENSP00000251413	7283	TUBG1	2.285e-05	FALSE	NA	0.975923	0.396	0.398	0.52	0.34	0.491	0.445795	0.00363168	1.9331	0.721885	0.718494	0.753674	1	0	1	1.50704
ENSP00000312001	54674	LRRN3	2.314e-05	FALSE	NA	0.686452	0.396	0.342	0.616	0.175	0.599	0.205273	0.297697	0.425866	0.931696	0.929292	0.938535	0.87313	0	0.762103	61.8685
ENSP00000312411	22843	PPM1E	2.693e-05	FALSE	NA	0.973417	0.396	0.294	0.682	0.534	0.61	0.349387	0.0951183	0.528311	0.938227	0.931875	0.916847	0.934333	0	0.677545	93.7765
ENSP00000340610	23784	POTEH	1.392e-05	FALSE	NA	NA	0.396	0.286	0.029	0.009	0.447	NA	NA	9.25143	0.393547	0.383564	0.429943	0.853261	0	1	0
ENSP00000347714	2204	FCAR	1.242e-05	FALSE	NA	0.000228787	0.396	0.198	0.14	0.018	0.493	NA	NA	0.977089	0.58591	0.577888	0.865492	0.624314	1	0.000317233	30.981
ENSP00000390158	8925	HERC1	0.00017755	FALSE	NA	1	0.395699	0.318627	0.826183	0.58217	0.499	0.677444	0.467304	0.272952	0.950071	0.947685	0.94647	0.946495	0	0.435655	7.10601
ENSP00000354006	140803	TRPM6	7.26e-05	FALSE	NA	0.588345	0.395652	0.31405	0.212834	0.0790899	0.49	0.0145358	-0.688416	0.376372	0.601043	0.570934	0.942272	0.33149	0	1	1.01097
ENSP00000364293	90121	TSR2	8.25e-06	FALSE	NA	0.76061	0.395349	0.334021	0.154516	0.233405	0.467	0.114945	-0.0426269	2.30315	0.648138	0.644054	0.713428	0.605615	0	1	2.69875
ENSP00000260129	96764	TGS1	2.874e-05	FALSE	NA	1.02458e-07	0.394	0.612	0.623	0.956	0.333	0.0588576	0.565942	1.12609	0.856419	0.852479	0.849129	0.935403	0	1	4.36331
ENSP00000264867	10891	PPARGC1A	3.255e-05	FALSE	NA	0.999661	0.394	0.528	0.345	0.82	0.505	0.161041	-0.0235107	0.494845	0.937784	0.935393	0.926553	0.941009	0	1	2.65029
ENSP00000263665	5067	CNTN3	3.74e-05	TRUE		0.0141418	0.394	0.526	0.669	0.978	0.495	0.0901212	0.410024	1.02472	0.885501	0.866647	0.858982	0.936884	0	1	0
ENSP00000359531	2959	GTF2B	1.185e-05	FALSE	NA	0.489079	0.394	0.524	0.388	0.895	0.495	0.100115	-0.0822424	0.199731	0.947149	0.945052	0.948501	0.916269	0	1	22.325
ENSP00000345731	1739	DLG1	3.366e-05	TRUE		0.998742	0.394	0.516	0.326	0.762	0.452	0.476705	0.478338	0.493302	0.941058	0.935694	0.926965	0.937704	0	1	2.8937
ENSP00000357067	3765	KCNJ9	2.237e-05	FALSE	NA	0.583029	0.394	0.448	0.123	0.256	0.569	0.608884	0.47717	0.426808	0.930419	0.929002	0.938425	0.930814	0	1	0
ENSP00000257749	60468	BACH2	4.15e-05	FALSE	NA	0.87404	0.394	0.37	0.685	0.364	0.586	0.368738	0.230281	0.449228	0.944124	0.938837	0.935727	0.940057	0	0.633177	25.6961
ENSP00000377344	55601	DDX60	5.85e-05	FALSE	NA	3.67466e-10	0.394	0.36	0.173	0.189	0.411	0.0298805	0.097855	0.335371	0.594271	0.573405	0.944176	0.461228	0	1	1.18366
ENSP00000401508	93100	NAPRT1	2.247e-05	FALSE	NA	9.84204e-13	0.394	0.36	0.181	0.194	0.403	0.00730039	-0.305774	3.50613	0.639902	0.632185	0.622504	0.173088	0	1	5.08806
ENSP00000393379	3800	KIF5C	3.45e-05	TRUE		0.999516	0.394	0.348	0.664	0.296	0.613	0.617343	0.429207	0.377704	0.941455	0.936277	0.942184	0.938016	0	0.674312	14.7382
ENSP00000367787	3980	LIG3	4.33e-05	FALSE	NA	2.83468e-06	0.394	0.33	0.598	0.224	0.41	0.0563932	0.212052	0.168252	0.688763	0.682053	0.949154	0.306484	0	1	0.887911
ENSP00000228945	397	ARHGDIB	8.25e-06	FALSE	NA	0.000280474	0.394	0.324	0.131	0.122	0.454	0.0370246	0.164002	4.00163	0.601945	0.591367	0.600077	0.906545	0	1	2.29733
ENSP00000339659	23321	TRIM2	3.6e-05	FALSE	NA	0.894264	0.394	0.282	0.826	0.612	0.607	0.389176	0.128692	0.748616	0.923319	0.912934	0.884907	0.938503	0	0.786886	55.2675
ENSP00000376865	80310	PDGFD	1.607e-05	FALSE	NA	0.0159483	0.394	0.23	0.222	0.063	0.492	0.00262496	-0.796702	2.78261	0.71321	0.674685	0.665298	0.636643	0	0.735239	46.5808
ENSP00000283357	153643	FAM81B	1.558e-05	FALSE	NA	5.11791e-06	0.394	0.226	0.033	0.001	0.489	0.0163017	-0.0714617	6.86891	0.52503	0.508158	0.499555	0.942202	0	1	4.50708
ENSP00000280605	84076	TKTL2	2.781e-05	FALSE	NA	8.54253e-05	0.394	0.188	0.433	0.069	0.492	0.018205	-0.0471779	1.32077	0.559046	0.550003	0.8286	0.435108	0	1	1.49645
ENSP00000353652	84436	ZNF528	2.119e-05	FALSE	NA	1.01445e-13	0.394	0.162	0.469	0.195	0.447	NA	NA	5.51843	0.560928	0.549213	0.534602	0.747372	0	1	14.3498
ENSP00000362588	5090	PBX3	1.962e-05	FALSE	NA	0.592665	0.392936	0.502451	0.0557377	0.56087	0.567	0.0482386	-0.372703	2.02277	0.73708	0.699222	0.745765	0.928112	0	1	0
ENSP00000393453	150572	SMYD1	2.375e-05	FALSE	NA	0.00024789	0.392	0.658	0.13	0.611	0.459	0.00651064	-0.363234	0.857847	0.627549	0.618816	0.87647	0.567865	0	1	0
ENSP00000350310	493	ATP2B4	5.11e-05	FALSE	NA	0.521756	0.392	0.576	0.4	0.758	0.494	0.170897	0.154815	0.874434	0.915302	0.906876	0.875296	0.921727	0	1	1.23515
ENSP00000329170	5454	POU3F2	2.426e-05	TRUE	5	NA	0.392	0.522	0.543	0.844	0.575	0.0257545	0.0312366	1.18752	0.843953	0.841924	0.843988	1	0	0.781516	20.3544
ENSP00000290810	8883	NAE1	1.804e-05	FALSE	NA	1.90379e-07	0.392	0.494	0.312	0.786	0.496	0.0751085	0.385691	0.34536	0.942156	0.940096	0.94383	0.926162	0	1	1.50548
ENSP00000343126	10620	ARID3B	2.453e-05	FALSE	NA	0.964041	0.392	0.474	0.648	0.913	0.447	0.26369	-0.00178414	2.28372	0.740767	0.731822	0.716494	0.932588	0	1	0
ENSP00000384179	23414	ZFPM2	4.19e-05	FALSE	NA	0.999956	0.392	0.46	0.31	0.691	0.57	0.131234	0.0241401	1.51431	0.851635	0.793516	0.795018	0.612969	0	0.5972	86.2776
ENSP00000261427	3093	UBE2K	7.73e-06	FALSE	NA	0.962613	0.392	0.446	0.616	0.721	0.496	0.409385	0.143459	0.657585	0.906205	0.897041	0.896718	1	0	1	0
ENSP00000371297	9751	SNPH	2.454e-05	FALSE	NA	0.796091	0.392	0.438	0.234	0.604	0.565	0.32892	0.278751	0.415737	0.932926	0.930891	0.939378	0.932606	0	1	0
ENSP00000254442	23335	WDR7	6.08e-05	FALSE	NA	1	0.392	0.346	0.517	0.216	0.494	0.507043	0.397397	0.281184	0.947422	0.943364	0.946195	0.94331	0	0.506353	54.8939
ENSP00000236877	6543	SLC8A2	5.77e-05	FALSE	NA	NA	0.392	0.31	0.428	0.144	0.61	0.0549798	0.303599	0.816823	0.712077	0.703482	0.8792	0.749687	0	1	0
ENSP00000439287	140730	RIMS4	1.547e-05	FALSE	NA	0.952765	0.392	0.164	0.66	0.201	0.566	0.622387	0.433013	0.461682	0.923145	0.920046	0.933753	0.922601	0	0.549277	85.1509
ENSP00000322898	1879	EBF1	3.21e-05	FALSE	NA	0.996264	0.39	0.544	0.041	0.524	0.493	0.298236	-0.0633648	0.38312	0.942773	0.935506	0.941848	0.937087	0	1	1.59485
ENSP00000220509	57617	VPS18	5.08e-05	FALSE	NA	0.939243	0.39	0.494	0.487	0.864	0.446	0.431038	0.339732	1.79697	0.822359	0.82106	0.765491	0.760609	0	1	6.73697
ENSP00000370410	8777	MPDZ	7.23e-05	FALSE	NA	NA	0.39	0.486	0.383	0.891	0.511	0.0485129	0.258038	0.915715	0.931699	0.924673	0.871501	0.800869	0	0.535353	33.9527
ENSP00000265602	54806	AHI1	3.94e-05	TRUE	S	3.25663e-14	0.39	0.456	0.454	0.673	0.538	0.0359096	0.33821	0.154672	0.934019	0.925695	0.949387	0.814567	0	1	10.8375
ENSP00000338190	3983	ABLIM1	3.51e-05	FALSE	NA	0.951992	0.39	0.446	0.462	0.588	0.493	0.315479	0.189085	0.753136	0.925079	0.911182	0.884336	0.872669	0	0.0674677	52.1674
ENSP00000365301	2259	FGF14	9.28e-06	FALSE	NA	0.724526	0.39	0.412	0.578	0.388	0.586	0.426119	0.478731	1.40179	0.87508	0.798444	0.814716	0.909329	0	0.534096	42.2631
ENSP00000354207	4916	NTRK3	2.922e-05	TRUE	4	0.978536	0.39	0.382	0.53	0.343	0.786	0.429955	0.28809	0.19967	0.948844	0.945796	0.948507	0.935651	0	0.690894	36.1514
ENSP00000368411	6339	SCNN1D	3.4e-05	FALSE	NA	2.82187e-15	0.39	0.278	0.094	0	0.485	NA	NA	0.298115	0.567562	0.558501	0.94561	0.259065	0	1	1.6861
ENSP00000344566	755	C21orf2	1.422e-05	FALSE	NA	0.0135304	0.39	0.238	0.167	0	0.446	0.0185567	-0.0165613	0.705811	0.342928	0.328172	0.888923	0.348376	0	1	0
ENSP00000318674	146330	FBXL16	2.97e-05	FALSE	NA	0.951557	0.39	0.182	0.104	0.001	0.493	0.675945	0.472172	2.31097	0.745607	0.740902	0.711503	0.935896	0	1	37.2258
ENSP00000258526	10154	PLXNC1	6.59e-05	FALSE	NA	0.999715	0.39	0.136	0.575	0.172	0.5	0.514009	0.136945	0.265871	0.946601	0.944175	0.946668	0.943774	0	0.7319	100.335
ENSP00000332995	387893	SETD8	1.605e-05	FALSE	NA	0.945359	0.388769	0.59601	0.60152	0.824223	0.411	0.21796	-0.053549	0.459176	0.923169	0.920825	0.934208	0.935612	0	1	0
ENSP00000262953	7089	TLE2	4.25e-05	FALSE	NA	0.000766445	0.388	0.646	0.115	0.56	0.482	0.0499483	0.187646	0.463141	0.940545	0.938475	0.933485	0.901416	0	1	0
ENSP00000231498	9631	NUP155	4.85e-05	FALSE	NA	0.990594	0.388	0.506	0.669	0.929	0.338	0.246917	0.244718	0.222333	0.948292	0.945997	0.947946	1	0	0.684882	46.0475
ENSP00000264657	6774	STAT3	3.262e-05	FALSE	NA	0.999989	0.388	0.496	0.342	0.789	0.496	0.315868	-0.233074	0.495737	0.938104	0.935303	0.926333	0.937309	0	1	1.48148
ENSP00000423563	9555	H2AFY	1.77e-05	FALSE	NA	0.79509	0.388	0.428	0.285	0.432	0.513	0.420167	0.306681	0.449748	0.927034	0.923593	0.935668	0.925735	0	0.36016	43.7811
ENSP00000312435	1605	DAG1	4.31e-05	FALSE	NA	0.940922	0.388	0.416	0.541	0.318	0.494	0.372673	0.348563	0.440286	0.941913	0.939365	0.936991	0.940397	0	1	0
ENSP00000281043	4613	MYCN	2.679e-05	FALSE	NA	0.913862	0.388	0.414	0.466	0.331	0.598	0.608799	0.468661	0.406112	0.934026	0.932483	0.940249	0.934253	0	1	0
ENSP00000263666	23024	PDZRN3	5.75e-05	FALSE	NA	0.908376	0.388	0.404	0.426	0.226	0.495	0.426002	0.377673	0.284763	0.947753	0.945042	0.946082	0.942881	0	1	1.99496
ENSP00000305785	10655	DMRT2	3.62e-06	FALSE	NA	0.460939	0.388	0.376	0.131	0.039	0.496	0.0204191	-0.0546993	2.4687	0.629142	0.622112	0.690935	0.892182	0	1	14.569
ENSP00000356438	5743	PTGS2	2.186e-05	TRUE	4	0.999033	0.388	0.372	0.137	0.056	0.495	0.552611	0.405311	0.429689	0.929599	0.928513	0.938195	0.391466	0	1	4.8578
ENSP00000353564	149371	EXOC8	3.71e-05	FALSE	NA	0.987113	0.388	0.36	0.803	0.831	0.452	0.708605	0.56607	0.361525	0.939386	0.937612	0.943024	0.936755	0	0.761419	66.4867
ENSP00000284000	1054	CEBPG	6.77e-06	FALSE	NA	0.0693755	0.388	0.306	0.636	0.411	0.491	0.00611813	-0.461343	0.509842	0.641628	0.634234	0.922474	0.600656	0	1	16.2621
ENSP00000343966	55269	PSPC1	2.719e-05	FALSE	NA	0.992607	0.386	0.5	0.527	0.862	0.468	0.586007	0.243749	0.248085	0.946787	0.944383	0.947228	0.934469	0	1	0
ENSP00000265741	5218	CDK14	1.688e-05	FALSE	NA	0.47626	0.386	0.45	0.357	0.626	0.605	0.0881895	0.0468052	2.13112	0.828078	0.733309	0.735123	0.938894	0	1	0
ENSP00000279463	53942	CNTN5	4.11e-05	TRUE	3	0.00135406	0.386	0.426	0.393	0.335	0.496	NA	NA	2.7398	0.943388	0.721951	0.669475	0.879978	0	0.652204	65.762
ENSP00000366233	2550	GABBR1	4.36e-05	FALSE	NA	0.99997	0.386	0.418	0.218	0.623	0.604	0.360077	-0.127647	0.336932	0.941682	0.939751	0.944131	0.940538	0	1	14.0799
ENSP00000329097	84295	PHF6	1.167e-05	FALSE	NA	0.972401	0.386	0.408	0.632	0.433	0.492	0.411083	0.236482	0.47678	0.917974	0.913028	0.931014	1	0	0.278411	133.139
ENSP00000312741	10645	CAMKK2	3.28e-05	FALSE	NA	0.503476	0.386	0.404	0.19	0.215	0.57	0.427751	0.686864	0.495645	0.9376	0.935369	0.926368	0.937379	0	1	2.19449
ENSP00000329867	51400	PPME1	1.478e-05	FALSE	NA	0.924894	0.386	0.396	0.509	0.439	0.545	0.442519	0.439598	0.606524	0.922611	0.917385	0.90583	0.921684	0	0.552188	77.4802
ENSP00000254950	27183	VPS4A	1.9e-05	FALSE	NA	0.912321	0.386	0.364	0.312	0.317	0.447	0.249046	-0.0351285	2.03705	0.700206	0.6964	0.744777	0.647308	0	1	12.6549
ENSP00000269554	8396	PIP4K2B	2.323e-05	FALSE	NA	0.989205	0.386	0.306	0.789	0.789	0.57	0.589348	0.370721	0.422534	0.931613	0.929672	0.93884	0.931544	0	0.666873	18.1166
ENSP00000316891	22998	LIMCH1	4.64e-05	FALSE	NA	0.999638	0.386	0.238	0.666	0.162	0.529	0.195566	0.117975	2.92112	0.76486	0.725785	0.654179	0.84203	0	1	5.51509
ENSP00000356584	163590	TOR1AIP2	1.59e-05	FALSE	NA	4.03605e-05	0.386	0.18	0.486	0.114	0.439	0.013064	-0.182854	0.45898	0.401593	0.392635	0.934233	0.319511	0	1	0
ENSP00000311196	266743	NPAS4	3.45e-05	FALSE	NA	0.424264	0.384449	0.479339	0.0459402	0.241158	0.503	0.278506	0.506277	0.372451	0.938306	0.936548	0.942487	0.938019	0	1	0
ENSP00000362306	192670	AGO4	NA	FALSE	NA	0.990044	0.384	0.5	0.745	0.895	0.471	NA	NA	NA	NA	NA	NA	NA	0	1	0
ENSP00000370990	6473	SHOX	1.609e-05	TRUE	3	0.738458	0.384	0.478	0.061	0.329	0.583	0.016423	-0.394237	0.458636	0.692696	0.681695	0.934286	0.637	0	1	0
ENSP00000327255	5494	PPM1A	1.414e-05	FALSE	NA	0.98545	0.384	0.448	0.428	0.548	0.492	0.299451	0.113707	0.463534	0.921393	0.91788	0.933426	1	0	0.700376	111.65
ENSP00000025301	11215	AKAP11	6.15e-05	FALSE	NA	0.896373	0.384	0.426	0.551	0.467	0.531	0.245984	0.506888	0.360441	0.945539	0.943394	0.943096	0.943392	0	1	0
ENSP00000260983	57520	HECW2	6.88e-05	TRUE	3	0.999996	0.384	0.412	0.598	0.401	0.495	0.698959	0.573341	0.254615	0.90731	0.865581	0.947005	0.777635	0	1	0
ENSP00000380252	4780	NFE2L2	2.021e-05	FALSE	NA	0.686008	0.384	0.4	0.195	0.17	0.488	0.0558101	-0.154768	3.48456	0.640396	0.628806	0.623207	0.928684	0	1	15.8166
ENSP00000235372	7799	PRDM2	6.95e-05	FALSE	NA	0.995041	0.384	0.398	0.733	0.69	0.508	0.35122	0.352622	0.333168	0.946984	0.944553	0.944266	0.945836	0	1	0
ENSP00000354045	6238	RRBP1	4.98e-05	FALSE	NA	0.000136332	0.384	0.368	0.29	0.15	0.447	0.0091061	-0.258916	8.7778	0.532692	0.513758	0.444478	0.946348	0	1	0
ENSP00000356905	8876	VNN1	1.926e-05	FALSE	NA	2.35466e-07	0.384	0.32	0.096	0.054	0.416	0.00342712	-0.525677	10.8732	0.431122	0.422612	0.390012	0.91984	0	1	0
ENSP00000277225	58499	ZNF462	0.0001082	TRUE	4	1	0.384	0.292	0.665	0.532	0.494	0.535587	0.320659	3.18472	0.804726	0.784798	0.636718	0.945826	0	0.801715	40.4992
ENSP00000259407	570	BAAT	1.52e-05	FALSE	NA	7.96375e-06	0.384	0.272	0.189	0.002	0.49	0.0253471	0.136939	4.33371	0.598	0.586868	0.580586	0.922194	0	1	0
ENSP00000363999	54534	MRPL50	5.96e-06	FALSE	NA	0.00031841	0.384	0.244	0.238	0.018	0.27	0.00367334	-0.51568	1.98158	0.446267	0.442117	0.749387	0.598354	0	0.390349	57.1546
ENSP00000164024	1951	CELSR3	0.000189408	FALSE	NA	0.999656	0.384	0.226	0.828	0.562	0.614	0.663364	0.210176	0.064734	0.950739	0.948449	0.950592	0.946556	0	0.569263	15.8165
ENSP00000344503	199953	TMEM201	2.231e-05	FALSE	NA	0.841904	0.384	0.192	0.567	0.167	0.413	0.394574	0.490182	0.427834	0.720176	0.715462	0.938351	0.661684	0	1	0
ENSP00000372169	93589	CACNA2D4	5.57e-05	FALSE	NA	4.57168e-22	0.382	0.664	0.204	0.676	0.447	0.0107484	-0.245271	0.330056	0.946092	0.94377	0.944375	0.631177	0	1	11.0631
ENSP00000314520	3737	KCNA2	1.927e-05	FALSE	NA	0.884174	0.382	0.558	0.077	0.694	0.497	0.437502	0.183326	0.442048	0.927671	0.92569	0.936752	0.927686	0	1	0
ENSP00000354478	1745	DLX1	1.608e-05	TRUE	5	0.926719	0.382	0.504	0.161	0.614	0.498	0.509877	0.312562	1.29761	0.823289	0.822202	0.832113	0.923621	0	1	4.40526
ENSP00000376792	143187	VTI1A	1.074e-05	FALSE	NA	0.413424	0.382	0.446	0.714	0.754	0.437	0.0568468	0.0291075	1.37863	0.325063	0.804069	0.8191	0.776776	0	1	0
ENSP00000290101	5909	RAP1GAP	3.72e-05	FALSE	NA	0.974157	0.382	0.436	0.141	0.289	0.567	0.551539	0.437677	1.69507	0.809548	0.805206	0.775258	0.938866	0	1	11.64
ENSP00000314067	5062	PAK2	1.981e-05	FALSE	NA	0.938689	0.382	0.426	0.737	0.76	0.491	0.565288	0.365095	0.572703	0.928744	0.925118	0.910585	0.928286	0	0.0813968	17.2323
ENSP00000317985	9475	ROCK2	4.82e-05	FALSE	NA	1	0.382	0.426	0.431	0.356	0.5	0.75028	0.548856	0.903832	0.915403	0.897537	0.872499	0.916718	0	0.305717	2.99875
ENSP00000263576	29118	DDX25	1.552e-05	FALSE	NA	4.23434e-09	0.382	0.334	0.455	0.155	0.571	0.0267404	0.0386969	0.357911	0.941105	0.93921	0.943236	0.922713	0	0.193661	116.313
ENSP00000265069	51663	ZFR	3.9e-05	FALSE	NA	1	0.382	0.322	0.67	0.41	0.493	0.743054	0.541854	0.354853	0.940993	0.938303	0.943397	0.939393	0	0.508283	37.2567
ENSP00000415030	134285	TMEM171	1.474e-05	FALSE	NA	0.000165604	0.382	0.242	0.393	0.01	0.452	0.0123697	-0.15002	8.81727	0.47479	0.468182	0.442724	0.92164	0	1	0
ENSP00000378935	51535	PPHLN1	1.806e-05	FALSE	NA	7.58103e-05	0.382	0.212	0.295	0.048	0.421	0.0327779	0.0843733	4.89423	0.590789	0.568792	0.556391	0.926198	0	0.680664	45.6198
ENSP00000324510	8938	BAIAP3	6.4e-05	FALSE	NA	2.2093e-19	0.382	0.152	0.278	0.011	0.544	0.0214775	0.0827267	3.41214	0.714888	0.711102	0.628041	0.945848	0	1	3.10087
ENSP00000312368	169166	SNX31	1.792e-05	FALSE	NA	1.95703e-10	0.382	0.096	0.158	0	0.487	0.0264033	0.11225	4.89151	0.581559	0.568075	0.557933	0.939217	0	1	0
ENSP00000346886	2551	GABPA	1.667e-05	FALSE	NA	0.973789	0.38	0.482	0.582	0.922	0.328	0.366849	0.00862446	0.455175	0.924538	0.92207	0.934884	0.924403	0	0.710685	163.257
ENSP00000255224	6860	SYT4	1.434e-05	FALSE	NA	0.127605	0.38	0.47	0.538	0.795	0.534	0.0555277	0.263989	0.467348	0.919513	0.91824	0.932812	0.921082	0	0.79701	40.2307
ENSP00000427562	27	ABL2	4.43e-05	FALSE	NA	0.00970258	0.38	0.456	0.843	0.869	0.449	0.150976	0.551834	0.131348	0.938415	0.934635	0.949791	0.706883	0	1	2.01864
ENSP00000322020	79751	SLC25A22	1.955e-05	FALSE	NA	0.568406	0.38	0.446	0.415	0.486	0.502	0.312203	0.499239	0.900502	0.8674	0.865746	0.87287	0.928028	0	0.0961603	8.16116
ENSP00000316426	4302	MLLT6	4.93e-05	FALSE	NA	0.998762	0.38	0.444	0.428	0.527	0.45	0.560554	0.411886	0.411018	0.943043	0.94103	0.939766	0.941685	0	1	0
ENSP00000317334	6950	TCP1	2.041e-05	FALSE	NA	0.989086	0.38	0.424	0.546	0.45	0.601	0.39503	0.269746	1.23786	0.835122	0.832846	0.838641	0.928913	0	1	14.5462
ENSP00000377086	164832	LONRF2	2.785e-05	FALSE	NA	0.851045	0.38	0.418	0.695	0.514	0.495	0.42607	0.359888	1.14048	0.852934	0.85035	0.847933	0.934866	0	0.686709	10.4088
ENSP00000384048	22976	PAXIP1	3.37e-05	FALSE	NA	0.999932	0.38	0.416	0.567	0.375	0.492	0.400686	0.261221	0.374167	0.94297	0.94072	0.942398	0.937731	0	1	1.92011
ENSP00000218348	8237	USP11	4.96e-05	FALSE	NA	0.998323	0.38	0.392	0.584	0.31	0.548	0.572275	0.27564	0.315646	0.943229	0.941284	0.944926	0.941729	0	1	14.7143
ENSP00000263277	30846	EHD2	3.86e-05	FALSE	NA	0.531641	0.38	0.36	0.206	0.251	0.288	0.10961	-0.0293307	3.24068	0.693199	0.685756	0.634085	0.706047	0	0.0895385	38.5515
ENSP00000366557	51340	CRNKL1	3.78e-05	FALSE	NA	0.881981	0.38	0.358	0.615	0.337	0.49	0.368233	0.391274	0.213719	0.947844	0.945791	0.948166	0.941998	0	0.107503	149.971
ENSP00000217130	57473	ZNF512B	4.43e-05	FALSE	NA	0.999557	0.38	0.322	0.692	0.574	0.495	0.527179	0.460891	0.335364	0.941803	0.939915	0.944178	0.939235	0	1	22.8162
ENSP00000430684	3551	IKBKB	3.3e-05	FALSE	NA	0.998787	0.38	0.314	0.311	0.207	0.414	0.585699	0.424193	0.501888	0.758747	0.749096	0.924628	0.697378	0	1	2.38453
ENSP00000346627	129450	TYW5	1.067e-05	FALSE	NA	2.19729e-07	0.38	0.306	0.265	0.063	0.447	0.0215971	0.0655275	0.37586	0.502293	0.492235	0.942292	0.447943	0	1	0
ENSP00000269439	494470	RNF165	1.757e-05	FALSE	NA	0.971099	0.38	0.304	0.832	0.748	0.57	0.581374	0.527562	0.920863	0.868513	0.862742	0.871234	0.925605	0	0.763266	61.2051
ENSP00000446132	89795	NAV3	8.71e-05	FALSE	NA	0.999999	0.38	0.264	0.762	0.476	0.68	0.420536	0.524438	0.238017	0.949562	0.946714	0.947508	0.933949	0	0.68014	25.2761
ENSP00000366390	387778	SPDYC	1.321e-05	FALSE	NA	0.00185515	0.38	0.252	0.158	0	0.43	NA	NA	0.477006	0.38434	0.374982	0.930978	0.416187	0	1	0
ENSP00000386171	2104	ESRRG	1.939e-05	FALSE	NA	0.936611	0.378	0.562	0.129	0.639	0.614	0.21271	-0.111404	0.576275	0.942867	0.924491	0.910075	0.927815	0	1	1.08918
ENSP00000394390	79047	KCTD15	1.446e-05	FALSE	NA	0.130646	0.378	0.526	0.506	0.911	0.495	0.00711862	-0.700655	0.466929	0.919656	0.918487	0.932869	0.921256	0	1	0
ENSP00000268058	5371	PML	5.17e-05	FALSE	NA	0.937511	0.378	0.49	0.674	0.925	0.327	0.348017	0.171675	0.631198	0.934709	0.932363	0.901867	0.922502	0	1	5.64411
ENSP00000217244	1457	CSNK2A1	1.59e-05	FALSE	NA	0.999647	0.378	0.474	0.665	0.911	0.446	0.71573	0.523464	0.459524	0.924371	0.920612	0.934126	1	0	1	0
ENSP00000381840	121536	AEBP2	1.115e-05	FALSE	NA	0.950983	0.378	0.456	0.465	0.699	0.492	0.71727	0.575299	0.484839	0.917788	0.911683	0.929075	0.914372	0	1	0
ENSP00000263373	57731	SPTBN4	0.0001147	FALSE	NA	NA	0.378	0.454	0.562	0.763	0.566	0.0984555	0.521035	0.17999	0.950004	0.947749	0.948923	0.945833	0	1	0
ENSP00000261574	3843	IPO5	4.14e-05	FALSE	NA	0.999999	0.378	0.428	0.674	0.647	0.447	0.504802	0.336406	0.975072	0.878332	0.87275	0.865705	0.940558	0	0.671379	85.3024
ENSP00000352516	1786	DNMT1	8.72e-05	FALSE	NA	1	0.378	0.428	0.564	0.519	0.491	0.828936	0.495771	0.209583	0.948566	0.94636	0.948264	0.934004	0	1	2.18373
ENSP00000254066	5914	RARA	2.403e-05	FALSE	NA	0.934197	0.378	0.42	0.442	0.305	0.491	0.223188	-0.150478	1.90223	0.732084	0.72407	0.756245	0.666899	0	1	0
ENSP00000355884	4139	MARK1	3.119e-05	TRUE	4	0.990826	0.378	0.412	0.708	0.552	0.607	0.463616	0.291375	0.508297	0.93826	0.934316	0.922908	0.936718	0	1	0
ENSP00000377941	87	ACTN1	4.82e-05	FALSE	NA	0.999931	0.378	0.412	0.205	0.409	0.5	0.683089	0.476852	0.318844	0.943286	0.941017	0.944813	0.941465	0	1	0
ENSP00000425133	9887	SMG7	3.79e-05	FALSE	NA	0.999981	0.378	0.392	0.793	0.737	0.482	0.555997	0.559316	0.46673	0.940388	0.937556	0.932895	0.888724	1	0.0234974	19.9741
ENSP00000369419	79689	STEAP4	1.608e-05	FALSE	NA	1.49862e-05	0.378	0.378	0.185	0.063	0.447	0.0242125	-0.0175546	4.27921	0.604627	0.59105	0.584169	0.942272	0	0.724026	40.4399
ENSP00000320543	22905	EPN2	3.079e-05	FALSE	NA	0.177427	0.378	0.358	0.416	0.233	0.549	0.100946	0.298855	2.28833	0.757343	0.744562	0.71599	0.936494	0	1	0
ENSP00000320337	11145	PLA2G16	8.14e-06	FALSE	NA	1.19317e-05	0.378	0.314	0.175	0.039	0.364	0.0105889	-0.316043	9.92228	0.433739	0.423282	0.415262	0.90623	0	1	0
ENSP00000298552	7248	TSC1	4.87e-05	TRUE	S	0.999978	0.378	0.298	0.718	0.726	0.509	0.594858	0.439367	0.647267	0.932882	0.930481	0.898735	0.941553	0	0.50903	73.9049
ENSP00000252593	684	BST2	9.07e-06	FALSE	NA	0.000608699	0.378	0.276	0.18	0	0.416	0.0104535	-0.397153	0.495828	0.363769	0.355693	0.926297	0.312204	0	1	0
ENSP00000322568	6664	SOX11	2.77e-05	FALSE	NA	0.343767	0.378	0.23	0.513	0.108	0.631	0.270539	0.279783	0.40231	0.934575	0.933048	0.94054	1	0	0.650196	54.0273
ENSP00000341342	89857	KLHL6	3.3e-05	FALSE	NA	3.42667e-06	0.378	0.19	0.17	0	0.449	0.0499002	0.12118	4.81467	0.612771	0.599766	0.561975	0.937452	0	1	4.14866
ENSP00000335247	10809	STARD10	1.809e-05	FALSE	NA	0.0510371	0.378	0.158	0.096	0.002	0.448	0.0489561	0.0473794	0.586594	0.408544	0.398157	0.908725	0.329833	0	1	0
ENSP00000363869	11326	VSIG4	1.277e-05	TRUE	4	0.000110511	0.378	0.098	0.185	0	0.447	0.00988395	-0.0417405	0.620891	0.381778	0.371416	0.903787	0.510025	0	1	4.43605
ENSP00000384886	10437	IFI30	8.86e-06	FALSE	NA	2.6017e-05	0.377682	0.329167	0.150215	0.00762527	0.446	0.00219559	-0.701974	0.648784	0.356142	0.344659	0.898477	0.396404	0	1	0
ENSP00000328879	90665	TBL1Y	NA	FALSE	NA	NA	0.376	0.628	0.06	0.596	0.492	NA	NA	NA	NA	NA	NA	NA	0	1	0
ENSP00000263574	334	APLP2	3.272e-05	FALSE	NA	0.521618	0.376	0.53	0.58	0.923	0.569	0.0930061	0.181318	0.779835	0.909144	0.902604	0.882161	0.937345	0	1	0
ENSP00000420321	6091	ROBO1	6.46e-05	TRUE	5	3.04029e-08	0.376	0.506	0.483	0.848	0.506	0.0291706	0.102699	0.312921	0.837072	0.94473	0.945031	0.943047	0	1	14.243
ENSP00000247986	57576	KIF17	5.93e-05	FALSE	NA	3.34364e-13	0.376	0.486	0.179	0.589	0.495	0.114469	0.470872	0.375262	0.944834	0.942865	0.942334	0.937236	0	1	20.0808
ENSP00000334061	10013	HDAC6	5.35e-05	TRUE		0.999921	0.376	0.484	0.338	0.756	0.435	0.547724	0.40197	0.302258	0.944158	0.942085	0.945444	0.943863	0	1	0
ENSP00000388996	8907	AP1M1	2.701e-05	FALSE	NA	0.84235	0.376	0.484	0.523	0.882	0.462	0.445628	0.178745	0.404954	0.934777	0.932607	0.940338	0.939718	0	1	0.852957
ENSP00000261211	5128	CDK17	1.779e-05	FALSE	NA	0.988843	0.376	0.436	0.45	0.468	0.494	0.643561	0.59136	0.449944	0.929785	0.923623	0.935629	0.925853	0	1	0
ENSP00000261167	51729	WBP11	2.508e-05	FALSE	NA	0.999928	0.376	0.424	0.533	0.446	0.493	0.459797	0.230852	0.413833	0.933082	0.931242	0.93954	0.933048	0	1	4.96216
ENSP00000396722	50863	NTM	1.772e-05	FALSE	NA	0.525366	0.376	0.424	0.719	0.703	0.487	0.331796	0.509105	0.451034	0.948133	0.923337	0.935454	0.925764	0	1	15.0468
ENSP00000320949	23019	CNOT1	8.81e-05	FALSE	NA	1	0.376	0.418	0.742	0.718	0.445	0.87116	0.508516	1.12803	0.924394	0.917794	0.848926	0.809851	1	0.0173478	77.9498
ENSP00000344233	254050	LRRC43	3.6e-05	FALSE	NA	6.70342e-14	0.376	0.296	0.102	0.034	0.446	NA	NA	2.21859	0.462458	0.454158	0.725438	0.460589	0	1	0
ENSP00000359699	58511	DNASE2B	1.079e-05	FALSE	NA	3.78799e-14	0.376	0.286	0.273	0.019	0.493	0.0124968	-0.163672	3.12333	0.642119	0.633979	0.640903	0.787882	0	0.665316	42.3064
ENSP00000359787	10964	IFI44L	1.484e-05	FALSE	NA	2.21842e-10	0.376	0.194	0.157	0	0.445	0.0100669	-0.0746778	0.708295	0.347086	0.329326	0.888661	0.16625	0	1	0
ENSP00000251645	3881	KRT31	2.252e-05	FALSE	NA	0.928538	0.376	0.182	0.204	0.014	0.494	0.124972	-0.0930777	1.99429	0.753892	0.750177	0.747834	0.930932	0	1	3.3691
ENSP00000354558	2475	MTOR	0.0001114	TRUE	3	1	0.374	0.508	0.54	0.796	0.445	0.823601	0.335636	1.0383	0.934433	0.928848	0.857251	0.944931	0	1	6.92675
ENSP00000338157	7704	ZBTB16	3.56e-05	TRUE		0.980087	0.374	0.47	0.099	0.293	0.494	0.410842	0.0910319	0.47909	0.939661	0.936609	0.930513	0.941621	0	1	5.03079
ENSP00000266503	56938	ARNTL2	2.043e-05	FALSE	NA	2.37205e-06	0.374	0.436	0.343	0.42	0.447	0.0657361	0.413284	2.38808	0.728338	0.716394	0.700254	0.942896	0	0.731693	113.178
ENSP00000228284	9733	SART3	4.61e-05	FALSE	NA	0.991709	0.374	0.434	0.678	0.711	0.416	0.419461	0.429813	0.494549	0.939777	0.937658	0.926631	0.941073	0	1	0
ENSP00000005558	3475	IFRD1	1.802e-05	FALSE	NA	0.105462	0.374	0.428	0.508	0.584	0.445	0.111917	0.344798	2.11294	0.742186	0.735897	0.737029	0.936691	0	0.562699	65.8609
ENSP00000450337	8499	PPFIA2	4.3e-05	FALSE	NA	0.999976	0.374	0.324	0.699	0.529	0.604	0.555021	0.420875	0.691553	0.940313	0.924657	0.890692	0.919713	0	0.798564	59.071
ENSP00000242104	654231	OCM	5.14e-06	FALSE	NA	5.57373e-06	0.374	0.296	0.333	0.432	0.482	NA	NA	4.14844	0.588855	0.58126	0.592748	0.885955	0	1	0
ENSP00000262096	51201	ZDHHC2	1.008e-05	FALSE	NA	0.00703301	0.374	0.232	0.477	0.061	0.368	0.0159933	-0.00316508	4.64488	0.579859	0.567355	0.56835	0.911637	0	1	8.19633
ENSP00000263464	330	BIRC3	2.14e-05	FALSE	NA	0.886667	0.374	0.228	0.24	0.009	0.447	0.0471149	-0.436704	8.59865	0.435671	0.425276	0.447092	0.929962	0	1	0
ENSP00000217971	10857	PGRMC1	1.321e-05	FALSE	NA	0.622397	0.374	0.208	0.437	0.057	0.489	0.130894	0.0993099	0.468474	0.674033	0.667864	0.93257	0.62548	0	1	11.8702
ENSP00000354061	55681	SCYL2	2.93e-05	FALSE	NA	0.931829	0.374	0.194	0.696	0.238	0.352	0.304771	0.329528	2.3189	0.751133	0.739725	0.709715	0.935687	1	0.0408728	85.9455
ENSP00000412673	2569	GABRR1	1.955e-05	FALSE	NA	2.12254e-07	0.372	0.608	0.009	0.522	0.498	0.0223431	-0.0866363	0.339827	0.942469	0.940494	0.944023	0.937341	0	1	0
ENSP00000348827	7068	THRB	2.04e-05	FALSE	NA	0.994542	0.372	0.532	0.209	0.743	0.572	0.241214	-0.0820124	0.4322	0.942321	0.936279	0.93791	0.928903	0	1	67.3407
ENSP00000227378	3312	HSPA8	2.5e-05	FALSE	NA	0.997883	0.372	0.482	0.369	0.879	0.491	0.683055	0.359841	0.846568	0.875652	0.87393	0.877295	0.875679	0	1	19.8527
ENSP00000335153	3320	HSP90AA1	3.38e-05	FALSE	NA	0.676748	0.372	0.456	0.37	0.692	0.547	0.171308	0.126921	0.187433	0.904041	0.89664	0.948748	0.588331	0	1	0
ENSP00000360626	3755	KCNG1	4.05e-05	FALSE	NA	0.27458	0.372	0.452	0.359	0.692	0.496	0.253733	0.141184	0.348474	0.940655	0.938826	0.94369	0.939777	0	1	1.15893
ENSP00000324804	5518	PPP2R1A	2.819e-05	FALSE	NA	0.719604	0.372	0.42	0.362	0.352	0.571	0.509179	0.269552	0.520917	0.934371	0.932756	0.919065	0.935087	0	1	8.5448
ENSP00000317214	827	CAPN6	2.438e-05	FALSE	NA	0.984532	0.372	0.404	0.056	0.308	0.495	0.340251	0.223307	1.95971	0.763187	0.75779	0.75138	0.932469	0	1	0
ENSP00000263780	25978	CHMP2B	7.59e-06	FALSE	NA	0.0130803	0.372	0.398	0.327	0.221	0.481	0.0327938	0.114574	2.36968	0.698771	0.691361	0.702801	0.828598	1	0.0237192	83.8095
ENSP00000355261	23381	SMG5	4.4e-05	FALSE	NA	0.99818	0.372	0.356	0.256	0.199	0.492	0.422697	0.366573	0.334738	0.941988	0.939913	0.944189	0.940627	0	0.461365	54.0189
ENSP00000397181	5999	RGS4	7.5e-06	FALSE	NA	1.593e-05	0.372	0.342	0.081	0.042	0.616	0.03089	0.064571	2.38036	0.695356	0.69036	0.701829	0.767699	0	1	0
ENSP00000263800	4058	LTK	3.94e-05	FALSE	NA	4.12009e-21	0.372	0.326	0.064	0.151	0.454	0.0475987	0.305837	1.38278	0.546204	0.534052	0.818034	0.712189	0	1	0
ENSP00000374359	79364	ZXDC	2.95e-05	FALSE	NA	0.000818652	0.372	0.318	0.779	0.718	0.348	0.138566	0.45026	0.396901	0.746654	0.742067	0.940948	0.57782	0	1	0
ENSP00000348912	80332	ADAM33	3.66e-05	FALSE	NA	1.31263e-11	0.372	0.314	0.101	0.037	0.446	0.0313147	0.0274653	4.05183	0.632807	0.626959	0.59767	0.205523	0	1	0
ENSP00000264828	50509	COL5A3	7.71e-05	FALSE	NA	7.11903e-07	0.372	0.308	0.112	0.015	0.481	0.00672321	-0.414647	0.355784	0.601343	0.590093	0.94337	0.21775	0	0.517829	6.85898
ENSP00000448689	7786	MAP3K12	3.68e-05	FALSE	NA	0.999982	0.372	0.294	0.603	0.448	0.579	0.553596	0.380036	0.363158	0.9395	0.937451	0.942942	0.887449	0	0.8011	23.3237
ENSP00000316543	65059	RAPH1	4.75e-05	FALSE	NA	0.957851	0.372	0.29	0.844	0.719	0.493	0.366271	0.368395	0.318099	0.946142	0.943599	0.944829	0.914917	0	0.675785	10.574
ENSP00000419195	79012	CAMKV	2.278e-05	FALSE	NA	0.996846	0.372	0.276	0.626	0.196	0.57	0.656243	0.382105	0.424842	0.931033	0.929328	0.938635	0.694886	0	1	0
ENSP00000304192	22990	PCNX	8.81e-05	FALSE	NA	1	0.372	0.244	0.917	0.694	0.452	0.434886	0.46505	1.53358	0.894538	0.869854	0.792597	0.744115	1	0.0251288	2.191
ENSP00000296564	23379	KIAA0947	7.72e-05	FALSE	NA	0.999998	0.372	0.174	0.799	0.428	0.494	0.352252	0.510944	2.79808	0.787793	0.776817	0.66423	0.924826	0	1	0
ENSP00000370077	203238	CCDC171	4.53e-05	FALSE	NA	NA	0.372	0.166	0.84	0.532	0.493	0.0163499	-0.128972	0.165286	0.756396	0.689519	0.949219	0.540846	0	1	0
ENSP00000411593	2741	GLRA1	1.865e-05	FALSE	NA	0.0764925	0.37	0.612	0.04	0.521	0.5	0.00808639	-0.562119	1.71554	0.788793	0.772442	0.771962	0.936962	0	1	1.21881
ENSP00000261600	9984	THOC1	2.099e-05	FALSE	NA	0.87167	0.37	0.534	0.353	0.898	0.417	0.285021	0.177233	0.334242	0.943137	0.940874	0.94422	0.93789	0	1	14.2038
ENSP00000319060	818	CAMK2G	2.592e-05	FALSE	NA	0.994506	0.37	0.526	0.139	0.731	0.57	0.426575	0.0671317	1.15979	0.85288	0.846307	0.846475	0.876862	0	1	1.60725
ENSP00000323588	6657	SOX2	2.467e-05	FALSE	NA	0.396697	0.37	0.518	0.03	0.444	0.615	0.155091	-0.0124383	0.415894	0.932379	0.930959	0.939365	0.932739	0	1	16.1584
ENSP00000352438	5094	PCBP2	1.638e-05	FALSE	NA	0.98703	0.37	0.508	0.479	0.84	0.449	0.429495	0.0543354	0.456783	0.923888	0.921466	0.934585	1	0	0.798175	51.6649
ENSP00000327652	1812	DRD1	1.902e-05	TRUE		0.896432	0.37	0.466	0.14	0.495	0.575	0.452858	0.400784	0.443362	0.926239	0.9253	0.936551	0.927413	0	1	0
ENSP00000358795	9148	NEURL	2.818e-05	FALSE	NA	0.53757	0.37	0.462	0.201	0.695	NA	0.448259	0.494085	0.398879	0.93641	0.933499	0.940821	0.935079	0	0.439657	26.0554
ENSP00000452454	2957	GTF2A1	1.18e-05	FALSE	NA	0.956765	0.37	0.454	0.777	0.819	0.413	0.294754	0.16523	0.481543	0.916986	0.913135	0.929948	0.91617	0	0.237371	104.166
ENSP00000363998	83737	ITCH	3.02e-05	FALSE	NA	0.99999	0.37	0.44	0.41	0.449	0.451	0.453429	0.212335	0.391362	0.938714	0.934525	0.941348	0.936154	0	1	20.7987
ENSP00000384610	375775	PNPLA7	7.76e-05	FALSE	NA	6.22824e-27	0.37	0.358	0.088	0.199	0.445	0.00925429	-0.34612	0.814658	0.478378	0.461311	0.879349	0.42276	0	1	2.54433
ENSP00000449629	56899	ANKS1B	4.51e-05	TRUE		0.992772	0.37	0.338	0.418	0.044	0.518	0.50363	0.410038	0.429745	0.950201	0.939988	0.938185	0.940841	1	0.0279575	13.3354
ENSP00000256997	53	ACP2	2.343e-05	FALSE	NA	0.000525977	0.37	0.322	0.474	0.209	0.332	0.0169402	-0.242399	3.94507	0.625679	0.618262	0.602458	0.664605	0	1	11.1256
ENSP00000384053	1439	CSF2RB	4.21e-05	FALSE	NA	0.00186665	0.37	0.26	0.209	0.009	0.444	0.0256862	0.0447872	6.84442	0.557145	0.54722	0.500208	0.942616	0	1	0
ENSP00000413405	80235	PIGZ	2.686e-05	FALSE	NA	0.000159853	0.37	0.224	0.186	0	0.492	0.0133356	-0.166272	3.78882	0.630459	0.623474	0.610547	0.934289	0	0.136343	76.6069
ENSP00000352821	79683	ZDHHC14	2.788e-05	FALSE	NA	0.982367	0.37	0.206	0.383	0.057	0.489	0.547729	0.379778	0.522126	0.48442	0.932603	0.918693	0.934882	0	1	3.03645
ENSP00000369218	84991	RBM17	1.714e-05	FALSE	NA	0.998602	0.369099	0.475789	0.395879	0.486457	0.412	0.274567	-0.0870008	0.453196	0.518472	0.92257	0.93516	1	0	1	2.7313
ENSP00000358262	9557	CHD1L	2.998e-05	FALSE	NA	1.05042e-20	0.368	0.664	0.121	0.571	0.406	0.0185214	0.0975784	0.378259	0.942212	0.940168	0.942163	0.943594	0	1	10.5969
ENSP00000410294	2263	FGFR2	3.74e-05	FALSE	NA	0.999752	0.368	0.488	0.243	0.666	0.613	0.212609	-0.131828	0.470743	0.940088	0.937294	0.932147	0.938927	0	0.741082	26.5006
ENSP00000232564	59345	GNB4	1.354e-05	FALSE	NA	0.629775	0.368	0.472	0.687	0.855	0.448	0.14509	0.0470989	2.15483	0.736282	0.72855	0.732474	0.852112	0	1	0.914728
ENSP00000261461	5525	PPP2R5A	1.801e-05	FALSE	NA	0.89952	0.368	0.466	0.237	0.724	0.483	0.454716	0.360003	0.448282	0.928322	0.924024	0.93585	0.92613	0	1	71.8571
ENSP00000297229	25862	USP49	3.84e-05	FALSE	NA	0.943537	0.368	0.46	0.626	0.804	0.448	0.374741	0.0739435	0.358408	0.940935	0.938001	0.943195	0.942099	0	1	11.3688
ENSP00000318641	65123	INTS3	4.47e-05	FALSE	NA	0.999997	0.368	0.426	0.44	0.361	0.478	0.631209	0.260338	0.334532	0.94222	0.94001	0.944204	0.94299	0	1	1.08502
ENSP00000249636	8554	PIAS1	2.503e-05	FALSE	NA	0.997024	0.368	0.406	0.718	0.678	0.495	0.657421	0.58173	0.539907	0.935059	0.930425	0.914449	0.933008	0	1	0
ENSP00000381726	23532	PRAME	2.043e-05	FALSE	NA	0.000838035	0.368	0.406	0.064	0.205	0.479	0.00957551	-0.150863	6.56982	0.534781	0.52103	0.506606	0.928931	0	1	0
ENSP00000365807	9630	GNA14	1.682e-05	TRUE	6	6.82393e-10	0.368	0.342	0.125	0.004	0.495	0.0027102	-0.728812	2.00684	0.762921	0.742591	0.74723	0.791755	0	1	0
ENSP00000334910	5138	PDE2A	4.42e-05	FALSE	NA	0.988418	0.368	0.328	0.271	0.077	0.528	0.71452	0.439933	0.436078	0.942017	0.939648	0.937452	0.940678	0	0.270282	32.6386
ENSP00000234256	6509	SLC1A4	2.511e-05	FALSE	NA	0.242898	0.368	0.314	0.581	0.471	0.497	0.0332829	-0.258516	2.83451	0.696341	0.688503	0.660418	0.939203	0	1	1.43591
ENSP00000348793	3899	AFF3	6.18e-05	FALSE	NA	0.998913	0.368	0.296	0.735	0.707	0.601	0.379195	0.212552	0.358576	0.948554	0.943464	0.943189	0.944494	0	1	35.362
ENSP00000352272	58529	MYOZ1	1.171e-05	TRUE		0.0045921	0.368	0.28	0.212	0.032	0.489	0.0246058	0.115971	3.83759	0.614466	0.603972	0.606746	0.84589	0	1	0
ENSP00000380942	23365	ARHGEF12	5.76e-05	FALSE	NA	0.999999	0.368	0.276	0.755	0.516	0.596	0.451204	0.230236	0.375422	0.945632	0.94271	0.942322	0.942905	0	1	15.9036
ENSP00000371051	23140	ZZEF1	0.000126	FALSE	NA	0.999923	0.368	0.272	0.849	0.659	0.451	0.437553	0.452403	0.329775	0.948807	0.946496	0.944381	0.946159	0	0.743567	28.6635
ENSP00000369135	133482	SLCO6A1	2.723e-05	FALSE	NA	2.70905e-06	0.368	0.168	0.117	0.041	0.491	0.0176908	-0.0476829	6.55579	0.551741	0.528061	0.507242	0.930035	0	0.11202	66.4713
ENSP00000266744	429	ASCL1	1.368e-05	FALSE	NA	0.364739	0.366	0.632	0.136	0.631	0.61	0.0593781	-0.237714	0.614481	0.916125	0.915163	0.904796	1	0	1	0
ENSP00000326477	83852	SETDB2	2.312e-05	TRUE	4	0.0437301	0.366	0.604	0.449	0.926	0.411	0.0504983	0.193698	1.19601	0.845086	0.839611	0.843041	0.804258	0	1	13.2923
ENSP00000320025	783	CACNB2	2.816e-05	TRUE	3	0.00182034	0.366	0.592	0.098	0.501	0.752	0.037381	0.126363	0.949146	0.907804	0.867032	0.868271	0.935061	0	1	0
ENSP00000370938	1024	CDK8	1.742e-05	FALSE	NA	0.946653	0.366	0.57	0.573	0.879	0.418	0.284048	-0.100929	1.27754	0.840127	0.825711	0.834368	1	0	0.522958	94.2669
ENSP00000243326	55183	RIF1	8.02e-05	FALSE	NA	1	0.366	0.528	0.767	0.916	0.435	0.169102	0.308504	0.222734	0.949023	0.946785	0.94793	0.944797	0	1	0
ENSP00000339495	25920	NELFB	NA	FALSE	NA	0.748854	0.366	0.508	0.428	0.892	0.497	NA	NA	NA	NA	NA	NA	NA	0	1	0
ENSP00000354588	7003	TEAD1	1.67e-05	FALSE	NA	NA	0.366	0.496	0.114	0.403	0.503	0.00934901	-0.324416	2.08857	0.727723	0.685408	0.739684	1	0	1	0
ENSP00000247001	57794	SUGP1	3.28e-05	FALSE	NA	0.999636	0.366	0.478	0.374	0.885	0.458	0.43389	0.341301	0.494109	0.937808	0.935453	0.926736	0.94108	0	1	0
ENSP00000365576	29979	UBQLN1	2.121e-05	FALSE	NA	0.998753	0.366	0.468	0.578	0.805	0.447	0.407208	0.273921	0.433583	0.930442	0.927711	0.937759	0.92975	0	0.614814	35.2076
ENSP00000327213	8204	NRIP1	3.75e-05	FALSE	NA	0.991172	0.366	0.46	0.593	0.762	0.608	0.192817	0.373403	1.68944	0.816467	0.806174	0.77606	0.94195	0	1	0
ENSP00000419952	7881	KCNAB1	1.698e-05	FALSE	NA	0.0665503	0.366	0.456	0.322	0.624	0.612	0.101274	0.303655	1.7527	0.824496	0.764848	0.76931	0.9148	0	1	12.4387
ENSP00000161863	64848	YTHDC2	5.11e-05	TRUE		1	0.366	0.432	0.635	0.703	0.445	0.382955	0.526199	1.59109	0.844843	0.837539	0.787224	0.737295	0	1	1.86093
ENSP00000261396	55746	NUP133	4.36e-05	TRUE	4	0.0662324	0.366	0.43	0.526	0.568	0.495	0.0857467	0.436558	0.298861	0.946194	0.943862	0.945573	0.94054	0	0.486562	33.8387
ENSP00000295156	7447	VSNL1	7.44e-06	FALSE	NA	0.744968	0.366	0.428	0.111	0.156	0.583	0.362203	0.283846	0.500431	0.912156	0.899947	0.925031	0.904075	0	0.419246	163.832
ENSP00000296783	167153	PAPD4	1.672e-05	FALSE	NA	0.00095687	0.366	0.394	0.442	0.159	0.447	0.0635261	0.32344	2.91656	0.677119	0.660016	0.654756	0.861012	0	1	9.10893
ENSP00000350009	23032	USP33	2.956e-05	FALSE	NA	0.996117	0.366	0.374	0.501	0.443	0.57	0.478293	0.429292	0.393321	0.936992	0.934248	0.941189	0.94183	0	1	1.95778
ENSP00000420714	63931	MRPS14	7.68e-06	FALSE	NA	0.00165874	0.366	0.342	0.092	0.006	0.328	0.0489969	0.207603	4.03425	0.599529	0.589132	0.599277	0.862134	0	0.533688	23.5395
ENSP00000233957	8809	IL18R1	1.912e-05	FALSE	NA	5.02098e-07	0.366	0.326	0.215	0.349	0.448	0.0174178	-0.130461	2.07708	0.240299	0.73951	0.740985	0.919569	0	0.118885	56.4455
ENSP00000263932	943	TNFRSF8	3.03e-05	FALSE	NA	0.845965	0.366	0.284	0.022	0.005	0.447	0.0624824	-0.265031	0.508692	0.479903	0.467663	0.922797	0.430611	0	1	16.4522
ENSP00000251496	64151	NCAPG	3.188e-05	FALSE	NA	0.618144	0.366	0.256	0.159	0	0.324	0.0447345	-0.182293	5.32216	0.585248	0.572703	0.542509	0.769239	0	0.359791	134.582
ENSP00000467556	23131	GPATCH8	5.86e-05	FALSE	NA	0.999495	0.366	0.202	0.686	0.211	0.495	0.372287	0.326163	0.37163	0.945577	0.942899	0.942522	0.943039	0	0.617792	25.0429
ENSP00000259351	9649	RALGPS1	2.317e-05	FALSE	NA	0.999857	0.366	0.152	0.684	0.179	0.582	0.559682	0.379665	0.482361	0.940818	0.934025	0.929754	0.931482	0	1	44.1328
ENSP00000273695	116211	TM4SF19	8.84e-06	TRUE	4	0.0139308	0.366	0.118	0.237	0.02	0.447	NA	NA	0.64839	0.359045	0.345697	0.898574	0.468173	0	1	0
ENSP00000369270	6239	RREB1	9.39e-05	FALSE	NA	0.999968	0.364	0.568	0.121	0.551	0.491	0.179219	0.0740064	0.195599	0.949077	0.946698	0.948584	0.945387	0	1	12.3512
ENSP00000268482	9785	DHX38	6.34e-05	FALSE	NA	1.03801e-06	0.364	0.52	0.722	0.92	0.485	0.122896	0.325957	0.764925	0.929331	0.927726	0.883405	0.938627	0	1	6.06475
ENSP00000307863	11338	U2AF2	3.09e-05	FALSE	NA	0.997189	0.364	0.468	0.324	0.735	0.442	0.707294	0.305302	0.388029	0.936702	0.934933	0.941523	1	0	1	1.79737
ENSP00000271628	10262	SF3B4	1.713e-05	FALSE	NA	0.918007	0.364	0.454	0.461	0.716	0.492	0.504505	0.284611	0.453247	0.923869	0.922574	0.935148	0.925008	0	1	0
ENSP00000339824	2261	FGFR3	4.55e-05	FALSE	NA	0.00290912	0.364	0.444	0.029	0.162	0.524	0.0310605	-0.0436375	2.62224	0.739217	0.735451	0.679336	0.940931	0	1	0
ENSP00000381634	81539	SLC38A1	1.938e-05	FALSE	NA	0.975432	0.364	0.444	0.73	0.799	0.51	0.276064	0.0752937	0.441822	0.928974	0.92578	0.936772	0.927801	0	1	1.35663
ENSP00000383820	57708	MIER1	1.681e-05	FALSE	NA	0.966295	0.364	0.432	0.591	0.677	0.498	0.233676	0.0950307	0.686687	0.910101	0.902717	0.891362	0.861154	0	0.152905	114.327
ENSP00000429986	56943	ENY2	3.59e-06	FALSE	NA	0.79781	0.364	0.43	0.123	0.2	0.497	0.0275917	-0.63701	2.45501	0.680507	0.672771	0.692866	1	0	1	0
ENSP00000347495	7453	WARS	2.194e-05	FALSE	NA	0.994701	0.364	0.424	0.338	0.379	0.48	0.375737	0.257093	0.428887	0.930911	0.92855	0.938251	0.871509	0	0.679258	92.7005
ENSP00000365851	648	BMI1	1.073e-05	FALSE	NA	0.515145	0.364	0.422	0.639	0.557	0.499	NA	NA	0.481929	0.64089	0.910454	0.929864	1	0	1	0
ENSP00000360683	5770	PTPN1	1.877e-05	FALSE	NA	0.697645	0.364	0.406	0.834	0.756	0.485	0.475064	0.500778	0.444788	0.928756	0.92501	0.936337	0.927083	0	1	3.90646
ENSP00000389951	10659	CELF2	2.408e-05	FALSE	NA	0.998786	0.364	0.372	0.849	0.781	0.564	0.820762	0.624521	1.18492	0.861458	0.842075	0.844301	0.932247	0	1	0
ENSP00000404833	6892	TAPBP	2.417e-05	FALSE	NA	0.000393582	0.364	0.262	0.165	0	0.498	0.00898373	-0.461874	2.29092	0.73397	0.731013	0.715483	0.932311	0	0.236345	27.6825
ENSP00000373734	160518	DENND5B	4.36e-05	FALSE	NA	0.999946	0.364	0.242	0.816	0.545	0.49	0.717888	0.634298	0.336252	0.94351	0.939791	0.944158	0.940536	0	1	27.1658
ENSP00000241312	114784	CSMD2	0.000169994	FALSE	NA	NA	0.364	0.238	0.713	0.346	0.494	0.0616691	0.345697	0.292311	0.851744	0.752305	0.945812	0.747518	0	0.782719	109.101
ENSP00000405455	7086	TKT	3.39e-05	FALSE	NA	0.0602835	0.364	0.204	0.458	0.106	0.569	0.0315172	-0.0982174	0.371406	0.942799	0.940834	0.942528	0.941313	0	0.401623	94.156
ENSP00000319974	56987	BBX	3.304e-05	FALSE	NA	0.958098	0.362	0.486	0.31	0.819	0.448	0.32683	0.386845	0.571875	0.938476	0.93064	0.910662	0.944576	0	0.78096	32.7351
ENSP00000263116	9609	RAB36	2.117e-05	FALSE	NA	1.44186e-05	0.362	0.446	0.445	0.521	0.492	0.0340357	-0.00940652	0.278147	0.944885	0.942937	0.946286	0.65625	0	0.163787	31.0881
ENSP00000252137	8220	DGCR14	2.689e-05	FALSE	NA	9.97852e-06	0.362	0.44	0.608	0.766	0.447	0.0453437	0.172592	2.3895	0.734784	0.732396	0.699657	0.675676	0	1	0
ENSP00000229195	4848	CNOT2	1.97e-05	FALSE	NA	0.999869	0.362	0.394	0.652	0.327	0.496	0.578536	0.337504	0.440124	0.931147	0.926136	0.93701	0.920536	0	0.445001	20.6209
ENSP00000261797	3340	NDST1	4.98e-05	FALSE	NA	0.998138	0.362	0.38	0.605	0.33	0.491	0.489691	0.199739	0.31428	0.943416	0.941339	0.94498	0.941766	0	0.735367	50.7504
ENSP00000312107	165324	UBXN2A	9.14e-06	FALSE	NA	0.000588703	0.362	0.376	0.289	0.144	0.412	0.00933959	-0.305716	1.01439	0.578487	0.563705	0.860445	0.537881	0	1	2.33904
ENSP00000252699	81	ACTN4	5.2e-05	TRUE		0.99999	0.362	0.37	0.297	0.195	0.558	0.831292	0.60231	0.306168	0.944268	0.941835	0.945318	0.942128	0	1	12.7933
ENSP00000262483	83394	PITPNM3	5.75e-05	FALSE	NA	0.999504	0.362	0.368	0.255	0.101	0.492	0.683014	0.589043	0.288118	0.945148	0.942896	0.945963	0.942883	0	0.772248	63.6866
ENSP00000357177	9826	ARHGEF11	6.94e-05	FALSE	NA	0.999945	0.362	0.342	0.532	0.146	0.571	0.358293	0.290534	0.53304	0.94215	0.939409	0.915619	0.944936	0	0.734356	21.962
ENSP00000268053	1583	CYP11A1	1.749e-05	FALSE	NA	6.60265e-09	0.362	0.34	0.215	0.226	0.492	0.127283	0.504123	2.47166	0.709192	0.701981	0.690065	0.936399	0	1	0
ENSP00000226004	1845	DUSP3	7.98e-06	FALSE	NA	0.736745	0.362	0.304	0.147	0.014	0.491	0.268831	0.302525	2.33568	0.647428	0.642625	0.707154	0.905718	0	1	0
ENSP00000285667	6782	HSPA13	1.72e-05	FALSE	NA	0.00188637	0.362	0.294	0.54	0.379	0.468	0.0621723	0.280667	2.62805	0.692863	0.68765	0.678622	0.925117	0	0.124101	175.53
ENSP00000252669	81616	ACSBG2	2.605e-05	FALSE	NA	3.48441e-07	0.362	0.284	0.176	0.002	0.496	0.0103984	-0.147139	3.82067	0.631768	0.621839	0.608279	0.941201	0	1	0
ENSP00000074304	3631	INPP4A	4.6e-05	FALSE	NA	0.994886	0.362	0.26	0.595	0.168	0.497	0.638555	0.474808	0.326796	0.943588	0.940475	0.944505	0.941058	0	0.64541	26.761
ENSP00000324101	977	CD151	1.227e-05	FALSE	NA	0.00164311	0.362	0.204	0.199	0.048	0.493	0.00278702	-0.733575	1.35595	0.529322	0.51697	0.823135	0.720321	0	1	3.41952
ENSP00000334853	148254	ZNF555	2.277e-05	FALSE	NA	1.74414e-09	0.362	0.162	0.722	0.315	0.492	NA	NA	0.754349	0.647665	0.641906	0.884215	0.583893	0	1	1.23377
ENSP00000358548	4893	NRAS	7.03e-06	FALSE	NA	0.912773	0.36	0.498	0.576	0.878	0.491	0.121209	-0.230016	0.50279	0.899944	0.898333	0.92438	0.902847	0	0.556489	180.828
ENSP00000254488	6538	SLC6A11	2.995e-05	FALSE	NA	0.364943	0.36	0.482	0.299	0.891	0.496	0.0395992	-0.344942	0.301683	0.945214	0.942827	0.945468	0.936011	0	0.757264	79.3472
ENSP00000348394	23154	NCDN	3.88e-05	FALSE	NA	0.996735	0.36	0.396	0.177	0.062	0.572	0.736369	0.474731	0.355948	0.940113	0.938228	0.943357	0.939315	0	0.3493	13.3027
ENSP00000304985	7543	ZFX	3.169e-05	FALSE	NA	0.986133	0.36	0.382	0.629	0.296	0.496	0.543712	0.373686	0.384523	0.938001	0.935345	0.941755	0.936928	0	1	7.73294
ENSP00000316454	55690	PACS1	4.41e-05	TRUE	S	0.999906	0.36	0.382	0.592	0.317	0.447	0.659621	0.389819	0.334754	0.94333	0.939923	0.944187	0.940647	0	0.491519	69.9008
ENSP00000356520	1660	DHX9	4.64e-05	FALSE	NA	1	0.36	0.378	0.586	0.389	0.485	0.750664	0.365921	1.43848	0.817065	0.810826	0.807708	0.72346	0	1	49.6236
ENSP00000261868	8669	EIF3J	7.37e-06	FALSE	NA	0.859084	0.36	0.376	0.363	0.144	0.447	0.127216	-0.0453098	0.50728	0.646715	0.638002	0.923181	0.532445	0	1	0
ENSP00000351618	117583	PARD3B	4.35e-05	TRUE	3	8.64519e-08	0.36	0.33	0.095	0.016	0.494	0.00333602	-0.395863	0.505369	0.723953	0.489388	0.923667	0.373033	0	1	12.4636
ENSP00000382204	221037	JMJD1C	8.56e-05	TRUE	4	1	0.36	0.328	0.856	0.721	0.497	0.421712	0.462378	0.279409	0.948986	0.946173	0.946247	0.945066	0	1	0
ENSP00000358140	8661	EIF3A	6.42e-05	FALSE	NA	1	0.36	0.294	0.81	0.723	0.486	0.590668	0.296154	0.267655	0.946177	0.94401	0.946616	0.943627	0	0.528395	25.6796
ENSP00000304592	2194	FASN	0.0001435	FALSE	NA	1	0.36	0.288	0.754	0.575	0.565	0.362906	0.171016	0.0717687	0.950664	0.948403	0.950532	0.94571	0	0.642842	46.311
ENSP00000261592	8715	NOL4	2.91e-05	FALSE	NA	0.998788	0.36	0.244	0.663	0.169	0.605	0.725956	0.661663	0.396572	0.941596	0.933891	0.94097	0.93557	0	1	2.33229
ENSP00000301284	84717	HDGFRP2	2.298e-05	FALSE	NA	0.892854	0.36	0.244	0.374	0.022	0.447	0.376988	0.295887	1.92991	0.72408	0.719142	0.754126	0.663443	0	1	0
ENSP00000278174	84280	BTBD10	1.801e-05	FALSE	NA	0.47732	0.36	0.242	0.425	0.035	0.492	0.301388	0.395372	2.10457	0.747381	0.736562	0.738234	0.926126	0	0.666546	20.3939
ENSP00000351684	23271	CAMSAP2	5.13e-05	TRUE		0.999974	0.36	0.134	0.778	0.345	0.612	0.506994	0.407135	0.309228	0.94449	0.941644	0.945193	0.942005	0	1	0
ENSP00000282538	339896	GADL1	1.183e-05	FALSE	NA	5.39099e-09	0.358	0.408	0.28	0.391	0.477	0.0110544	-0.0396963	2.63628	0.69585	0.675442	0.677664	0.944362	0	0.488882	36.3369
ENSP00000306999	157570	ESCO2	1.956e-05	FALSE	NA	0.178964	0.358	0.358	0.023	0.334	0.463	0.0221425	-0.110495	7.14602	0.518029	0.5063	0.491603	0.928039	0	1	0
ENSP00000329002	10456	HAX1	1.206e-05	FALSE	NA	1.10582e-05	0.358	0.276	0.164	0	0.334	0.00317139	-0.74182	7.7728	0.492364	0.485531	0.477822	0.870986	0	1	5.30486
ENSP00000265085	80315	CPEB4	2.955e-05	FALSE	NA	0.996855	0.358	0.238	0.907	0.683	0.57	0.606077	0.391037	0.393447	0.937113	0.934239	0.941182	0.935806	0	1	2.09892
ENSP00000326240	55892	MYNN	2.149e-05	FALSE	NA	0.650144	0.358	0.238	0.301	0.085	0.414	0.178275	0.200053	0.442088	0.7105	0.706131	0.936727	0.657784	0	0.410846	158.816
ENSP00000373420	55680	RUFY2	2.205e-05	FALSE	NA	0.416574	0.358	0.116	0.603	0.092	0.447	0.101599	0.128486	0.646038	0.688239	0.673923	0.899003	0.660198	0	0.767637	54.9071
ENSP00000352849	284759	SIRPB2	1.273e-05	FALSE	NA	0.0145881	0.358	0.104	0.228	0.031	0.449	NA	NA	8.51177	0.478887	0.470781	0.451374	0.849514	0	1	0
ENSP00000178640	5607	MAP2K5	1.525e-05	FALSE	NA	0.475918	0.357895	0.354298	0.37987	0.412022	0.492	0.0905421	0.0240986	2.77705	0.720836	0.672964	0.666355	0.935191	0	1	0
ENSP00000378306	5532	PPP3CB	1.89e-05	FALSE	NA	0.999704	0.356522	0.42029	0.464968	0.442748	0.508	0.585686	0.321369	0.443797	0.928815	0.925205	0.936492	0.927292	0	1	1.11226
ENSP00000261448	845	CASQ2	1.518e-05	FALSE	NA	1.06548e-06	0.356	0.428	0.018	0.151	0.495	0.016349	-0.0210237	2.5375	0.699888	0.690192	0.683778	0.857326	0	1	0.991342
ENSP00000295600	4286	MITF	2.397e-05	FALSE	NA	0.997811	0.356	0.422	0.186	0.445	0.494	0.322098	0.26482	0.326272	0.945022	0.941462	0.944527	0.93885	0	1	0
ENSP00000353344	2114	ETS2	2.283e-05	FALSE	NA	0.99335	0.356	0.412	0.115	0.139	0.549	0.647434	0.583265	0.424248	0.93114	0.929371	0.938689	0.931196	0	1	1.82565
ENSP00000382697	6093	ROCK1	4.44e-05	FALSE	NA	0.999997	0.356	0.402	0.419	0.159	0.492	0.513637	0.116131	0.333593	0.943385	0.940018	0.944242	0.940732	0	0.570206	48.1148
ENSP00000314214	6844	VAMP2	5.68e-06	FALSE	NA	0.837118	0.356	0.388	0.262	0.097	0.636	0.427236	0.390849	0.510645	0.894113	0.893171	0.922199	1	0	0.66698	55.9783
ENSP00000276033	6567	SLC16A2	2.432e-05	FALSE	NA	0.934352	0.356	0.368	0.469	0.352	0.495	0.505826	0.356837	0.417822	0.934829	0.930605	0.93922	0.932445	0	1	24.2528
ENSP00000264639	5709	PSMD3	2.369e-05	FALSE	NA	0.999288	0.356	0.346	0.344	0.121	0.571	0.244905	-0.0689511	2.49057	0.722015	0.718364	0.68808	0.938774	0	1	0
ENSP00000253055	4294	MAP3K10	4.75e-05	FALSE	NA	0.792721	0.356	0.342	0.569	0.278	0.515	0.572052	0.410079	0.322187	0.818561	0.815066	0.944666	0.725809	0	1	4.48678
ENSP00000222002	6822	SULT2A1	9.8e-06	FALSE	NA	1.38584e-07	0.356	0.338	0.053	0.176	0.492	NA	NA	4.32831	0.587553	0.579921	0.581039	0.893852	0	1	0
ENSP00000255688	5920	RARRES3	7.63e-06	FALSE	NA	0.000504117	0.356	0.284	0.188	0.005	0.374	NA	NA	4.70521	0.570077	0.560374	0.56593	0.929116	0	1	1.65759
ENSP00000271332	1952	CELSR2	0.000158781	FALSE	NA	0.999999	0.356	0.274	0.63	0.192	0.585	0.636727	0.42669	0.0988734	0.950598	0.948347	0.950232	0.946413	0	0.688476	33.4417
ENSP00000343140	165904	XIRP1	7.86e-05	TRUE	6	2.18394e-17	0.356	0.252	0.254	0.001	0.481	0.0117865	-0.0711278	6.92189	0.61019	0.601581	0.498244	0.876782	0	1	0
ENSP00000416040	57670	KIAA1549	9.57e-05	FALSE	NA	0.998646	0.356	0.19	0.873	0.624	0.492	0.358963	0.507638	0.146682	0.950098	0.947845	0.949532	0.945873	0	1	6.73997
ENSP00000361857	6018	RLF	6.5e-05	FALSE	NA	1	0.356	0.188	0.71	0.257	0.5	0.571331	0.440913	0.26607	0.946482	0.944124	0.946661	0.943692	0	0.727703	40.3163
ENSP00000361418	9670	IPO13	3.92e-05	FALSE	NA	0.972444	0.354	0.55	0.15	0.7	0.448	0.476971	0.264003	0.459987	0.940035	0.938063	0.934062	0.939461	0	1	0
ENSP00000408979	3798	KIF5A	4.88e-05	FALSE	NA	0.99998	0.354	0.392	0.154	0.035	0.611	0.643967	0.315193	0.413557	0.943004	0.940898	0.93957	0.941586	0	1	0
ENSP00000315713	54434	SSH1	4.83e-05	FALSE	NA	0.987159	0.354	0.348	0.607	0.205	0.46	0.290365	0.213662	2.85737	0.741969	0.733082	0.658186	0.944059	0	1	15.1994
ENSP00000346120	9188	DDX21	2.616e-05	FALSE	NA	0.998039	0.354	0.342	0.825	0.646	0.327	0.490466	0.397376	0.410025	0.934006	0.931948	0.939891	0.933854	0	0.499128	74.541
ENSP00000261609	8924	HERC2	0.000239973	TRUE	S	1	0.354	0.33	0.575	0.287	0.5	0.895412	0.514949	0.132679	0.950675	0.948389	0.949782	0.946578	0	0.463133	27.038
ENSP00000296220	114885	OSBPL11	2.669e-05	FALSE	NA	0.898599	0.354	0.306	0.726	0.786	0.489	0.398629	0.397465	0.405947	0.935258	0.932467	0.940264	0.934204	0	0.624399	154.998
ENSP00000225171	56521	DNAJC12	7.28e-06	FALSE	NA	0.000104074	0.354	0.228	0.099	0	0.494	0.0063771	-0.401356	4.72265	0.571504	0.558124	0.56495	0.934686	0	1	0
ENSP00000432816	56	ACRV1	9.3e-06	FALSE	NA	0.000432843	0.354	0.192	0.239	0.012	0.571	0.0209899	-0.0736894	3.17633	0.636901	0.62933	0.637694	0.835697	0	1	0
ENSP00000261835	10858	CYP46A1	2.109e-05	FALSE	NA	0.754693	0.354	0.132	0.087	0.003	0.569	0.476103	0.398296	0.433029	0.9299	0.927752	0.937797	0.929584	0	0.352572	82.171
ENSP00000274545	2559	GABRA6	1.772e-05	FALSE	NA	9.41937e-08	0.352	0.554	0.091	0.601	0.497	0.00801733	-0.296467	0.196209	0.947483	0.945375	0.948571	0.939146	0	1	21.2816
ENSP00000263694	9410	SNRNP40	1.463e-05	FALSE	NA	0.825363	0.352	0.516	0.289	0.771	0.41	0.209759	0.0746069	2.18421	0.731846	0.725297	0.730041	0.934807	0	1	0
ENSP00000319169	10419	PRMT5	2.632e-05	FALSE	NA	0.994806	0.352	0.51	0.181	0.613	0.237	0.636435	0.472601	0.532632	0.932968	0.93137	0.915725	0.877303	0	0.672197	115.622
ENSP00000339867	1180	CLCN1	3.94e-05	FALSE	NA	6.8224e-13	0.352	0.51	0.406	0.833	0.416	0.0381887	0.149637	0.358993	0.94373	0.941738	0.943171	0.672181	0	0.807442	45.6738
ENSP00000447488	8825	LIN7A	1.007e-05	FALSE	NA	0.0411485	0.352	0.48	0.471	0.876	0.49	0.0740189	0.330636	0.639837	0.916854	0.905294	0.900094	0.867224	0	0.699878	206.058
ENSP00000265922	1620	BRINP1	NA	TRUE	5	0.995424	0.352	0.468	0.309	0.827	0.613	NA	NA	NA	NA	NA	NA	NA	0	1	0
ENSP00000305503	23636	NUP62	2.761e-05	FALSE	NA	0.804394	0.352	0.46	0.633	0.791	0.462	0.324197	0.442605	0.40215	0.934506	0.933035	0.94055	0.934743	0	1	0
ENSP00000312625	50809	HP1BP3	1.974e-05	FALSE	NA	0.991643	0.352	0.458	0.708	0.776	0.43	0.472093	0.415343	0.577089	0.927254	0.924529	0.910005	0.928221	0	1	13.2582
ENSP00000234739	607	BCL9	5.8e-05	FALSE	NA	0.831846	0.352	0.456	0.736	0.784	0.496	0.0938365	0.0655496	0.175626	0.949247	0.947038	0.949007	0.942951	0	1	25.1907
ENSP00000320038	115703	ARHGAP33	4.92e-05	TRUE	5	0.212248	0.352	0.442	0.418	0.486	0.5	0.137005	0.335927	0.411131	0.942959	0.941015	0.939759	0.94167	0	1	0
ENSP00000323194	91584	PLXNA4	9.62e-05	TRUE	3	1	0.352	0.362	0.684	0.479	0.492	0.536367	0.179525	0.287454	0.94941	0.946324	0.945993	0.946265	0	0.789475	54.8302
ENSP00000272190	5972	REN	1.964e-05	FALSE	NA	0.00660414	0.352	0.348	0.177	0.016	0.489	0.0834072	-0.328539	4.1005	0.612202	0.603377	0.595635	0.928138	0	1	0
ENSP00000255008	6754	SSTR4	2.88e-05	FALSE	NA	8.69094e-05	0.352	0.34	0.271	0.035	0.452	0.123707	0.430945	3.16383	0.67007	0.662548	0.638984	0.940189	0	1	0
ENSP00000263593	54414	SIAE	2.077e-05	FALSE	NA	2.58572e-09	0.352	0.312	0.09	0.039	0.444	0.0200087	-0.0340904	4.74952	0.592064	0.578908	0.563466	0.942938	0	0.663201	83.6706
ENSP00000012443	5536	PPP5C	2.822e-05	FALSE	NA	0.999093	0.352	0.306	0.322	0.208	0.468	0.39475	0.165827	0.400001	0.74508	0.738426	0.940707	0.679601	0	1	0.862832
ENSP00000340839	340554	ZC3H12B	3.264e-05	FALSE	NA	0.972149	0.352	0.294	0.524	0.369	0.495	NA	NA	1.70945	0.75921	0.753636	0.772984	0.69117	0	1	0
ENSP00000260327	51496	CTDSPL2	1.695e-05	FALSE	NA	0.995978	0.352	0.292	0.435	0.246	0.504	0.61639	0.575061	0.453818	0.928298	0.922465	0.935072	1	0	0.496962	182.349
ENSP00000299687	55628	ZNF407	9.51e-05	TRUE		0.999996	0.352	0.254	0.88	0.667	0.492	0.357597	0.414806	0.251817	0.949689	0.946709	0.947089	0.945427	0	1	0
ENSP00000290363	148523	C1orf51	1.481e-05	FALSE	NA	0.804528	0.352	0.168	0.144	0.045	0.492	0.336437	0.460355	2.1828	0.729073	0.725542	0.730329	0.921718	0	0.294335	32.2583
ENSP00000256389	8748	ADAM20	2.62e-05	FALSE	NA	1.79696e-09	0.352	0.13	0.303	0.105	0.496	0.0125182	-0.0328979	2.2383	0.740876	0.737223	0.722183	0.933879	0	1	7.2045
ENSP00000370844	2835	GPR12	1.841e-05	FALSE	NA	0.852043	0.352	0.122	0.752	0.299	0.572	0.484767	0.412272	0.446428	0.92572	0.924521	0.93615	0.926623	0	0.575715	30.2403
ENSP00000360191	164284	APCDD1L	2.706e-05	FALSE	NA	0.0175592	0.352	0.102	0.061	0.026	0.492	NA	NA	1.33715	0.558288	0.544802	0.826231	0.531217	0	1	1.88819
ENSP00000299424	6881	TAF10	1.011e-05	FALSE	NA	0.776131	0.350877	0.524155	0.109442	0.241003	0.494	0.262481	0.240148	0.490698	0.90902	0.908419	0.92761	0.911696	0	0.551268	73.1433
ENSP00000268711	55090	MED9	9.14e-06	FALSE	NA	0.315749	0.35	0.738	0.41	0.869	0.448	0.0055287	-0.885051	0.496273	0.906624	0.905133	0.926187	0.908831	0	1	0
ENSP00000344173	2918	GRM8	3.63e-05	TRUE	6	0.00403862	0.35	0.498	0.336	0.753	0.568	0.0370075	0.124162	0.550195	0.946838	0.933077	0.913121	0.887011	0	1	0
ENSP00000356840	5451	POU2F1	2.976e-05	FALSE	NA	0.913951	0.35	0.482	0.278	0.722	0.495	0.253191	0.134899	0.393102	0.939466	0.934303	0.941213	0.935947	0	1	0
ENSP00000339381	6002	RGS12	7.57e-05	FALSE	NA	0.000560374	0.35	0.462	0.536	0.685	0.495	0.0274828	0.0283989	0.218067	0.949267	0.947	0.948072	0.945092	0	1	6.20083
ENSP00000417078	170506	DHX36	3.71e-05	FALSE	NA	0.990556	0.35	0.452	0.543	0.748	0.447	0.312745	0.217778	0.545776	0.936012	0.933581	0.91364	0.938827	0	0.810248	64.5379
ENSP00000328998	22906	TRAK1	5.15e-05	FALSE	NA	9.70917e-05	0.35	0.436	0.58	0.674	0.494	0.0626203	0.259503	0.536879	0.78678	0.769689	0.914914	0.738723	0	1	0
ENSP00000430128	138046	RALYL	1.172e-05	FALSE	NA	0.02969	0.35	0.432	0.54	0.569	0.612	0.0472175	0.209028	0.481641	0.942411	0.912953	0.929925	0.916003	0	1	4.95044
ENSP00000359635	2258	FGF13	1.169e-05	FALSE	NA	0.964224	0.35	0.42	0.511	0.467	0.578	0.391342	0.284873	0.476671	0.93904	0.913022	0.931036	0.915941	0	1	0
ENSP00000365745	2017	CTTN	2.98e-05	FALSE	NA	0.215777	0.35	0.418	0.291	0.371	0.411	0.0731414	0.154666	3.12365	0.678448	0.670239	0.640585	0.935962	0	1	0.986907
ENSP00000350032	55691	FRMD4A	5.65e-05	FALSE	NA	0.999987	0.35	0.396	0.601	0.299	0.57	0.38393	0.107599	0.291285	0.948846	0.9427	0.945841	0.928488	0	0.781608	36.7785
ENSP00000334051	2774	GNAL	1.861e-05	FALSE	NA	0.987373	0.35	0.394	0.568	0.334	0.571	0.526204	0.218093	0.445596	0.931875	0.924737	0.936251	0.926876	0	0.406677	42.1978
ENSP00000301653	3868	KRT16	2.52e-05	FALSE	NA	2.17484e-09	0.35	0.364	0.15	0.074	0.425	0.0187983	-0.187165	2.6498	0.420924	0.415803	0.676455	0.75083	0	1	0
ENSP00000362372	254065	BRWD3	6.46e-05	FALSE	NA	1	0.35	0.302	0.545	0.365	0.477	0.501458	0.177781	0.348742	0.946668	0.943872	0.943672	0.943658	0	0.48592	151.648
ENSP00000361990	23304	UBR2	6.17e-05	FALSE	NA	1	0.35	0.286	0.736	0.564	0.447	0.682245	0.601745	2.84884	0.768376	0.750275	0.659307	0.943411	0	1	0
ENSP00000359204	9890	LPPR4	2.786e-05	FALSE	NA	0.972616	0.35	0.138	0.708	0.229	0.612	0.667326	0.545136	0.401496	0.93538	0.933211	0.940606	0.934874	0	1	6.27839
ENSP00000264644	51195	RAPGEFL1	2.387e-05	FALSE	NA	0.874146	0.35	0.134	0.39	0.125	0.516	0.38854	0.324937	0.546891	0.931301	0.929457	0.913484	0.874017	0	0.619532	88.7615
ENSP00000358107	23632	CA14	1.229e-05	FALSE	NA	1.43472e-09	0.35	0.128	0.147	0	0.507	0.0155711	-0.140113	5.22144	0.55638	0.545612	0.545252	0.917231	0	1	0
ENSP00000351732	117532	TMC2	3.52e-05	FALSE	NA	7.88652e-16	0.35	0.096	0.427	0.124	0.447	0.0135881	-0.153851	9.60141	0.496686	0.478018	0.424164	0.748679	0	1	0
ENSP00000362206	56062	KLHL4	2.65e-05	FALSE	NA	0.872767	0.35	0.094	0.454	0.132	0.569	0.184072	0.0967314	0.407813	0.93687	0.932228	0.940099	0.934088	0	0.694177	118.776
ENSP00000261667	3839	KPNA3	1.787e-05	FALSE	NA	0.809824	0.348936	0.383863	0.683751	0.392391	0.57	0.44236	0.311016	0.449101	0.928712	0.923842	0.935747	0.925945	0	1	41.2093
ENSP00000329189	54093	SETD4	1.748e-05	FALSE	NA	2.54732e-12	0.348	0.546	0.369	0.944	0.415	0.0596822	0.317103	0.315001	0.94326	0.941257	0.944947	0.862658	0	1	4.65053
ENSP00000300291	11051	NUDT21	9.17e-06	FALSE	NA	0.947296	0.348	0.51	0.669	0.895	0.366	0.461738	0.181565	0.639526	0.904167	0.902491	0.900135	1	0	1	8.07174
ENSP00000321805	6014	RIT2	8.18e-06	TRUE	4	0.0600485	0.348	0.486	0.143	0.554	0.596	0.0711889	0.242701	0.502137	0.929657	0.902069	0.924571	0.929682	0	0.359202	109.851
ENSP00000319597	10302	SNAPC5	4.17e-06	FALSE	NA	1.40204e-05	0.348	0.45	0.232	0.725	0.368	0.00906911	-0.249624	2.45551	0.632288	0.624285	0.692654	0.59125	0	1	0
[truncated: 15,958 more rows]

## Sheet: column descriptions
ensembl_string	the Ensembl peptide/protein ID used by STRING
entrez	the Entrez Gene ID
symbol	gene symbol
mutation_rate	as listed in the TADA table (see PMID:25363760)
SFARI_listed	whether the gene is listed in SFARI Gene
SFARI_score	the SFARI Gene score (if any)
pLI	probability of intolerance to loss of function (see PMID:27535533)
forecASD	the integrated score for ASD gene prioritization: STRING, BrainSpan, TADA, Krishnan, DAMAGES, and DAWN integrated via a random forest
STRING_score	the STRING classifier score (Random Forest vote proportion)
BrainSpan_score	the BrainSpan classifier score (Random Forest vote proportion)
STRING+BrainSpan_RF	RF integration of the STRING and BrainSpan classifier scores
krishnan_post	the Krishnan et al. Posterior probability for being an ASD gene (see PMID:27479844)
D	the D score from the DAMAGES paper (see PMID: 27860035)
D_ens	the ensemble score from the DAMAGES paper (see PMID: 27860035)
TADA_BF	the TADA Bayes Factor (see PMID:25363760)
tadaFdrAscSscExomeSscAgpSmallDel	from the Sanders 2015 paper (see PMID: 26402605)
tadaFdrAscSscExome	from the Sanders 2015 paper (see PMID: 26402605)
tadaFdrAscExome	from the Sanders 2015 paper (see PMID: 26402605)
tadaFdrSscExome	from the Sanders 2015 paper (see PMID: 26402605)
rASD	from the DAWN paper (see PMID: 24602502)
min_lFDR	from the DAWN paper (see PMID: 24602502); NAs were filled in as 1
Netscore	from the DAWN paper (see PMID: 24602502); NAs were filled in as 0
