# Supplementary material for: Author Correction: Forecasting risk gene discovery in autism with machine learning and genome-scale data
Source: Sci Rep. 2020 Nov 26;10:20994. doi: 10.1038/s41598-020-77832-2 (PMC7691369; doi:10.1038/s41598-020-77832-2)
Supplement: Supplementary file 2 — Supplementary Table S2. [file 41598_2020_77832_MOESM2_ESM.xlsx]

## Sheet: Supplemental_Table_2
Reactome Pathway	odds_ratio_forecASD	odds_ratio_SFARI_HC	neg_log10_p_forecASD	neg_log10_p_SFARI_HC	ngenes_forecASD	ngenes_SFARI_HC
NrCAM interactions	9.93	0.01	2.62893	0	6	0
Repression of WNT target genes	8.91	0.01	4.25571	0	10	0
Role of Abl in Robo-Slit signaling	9.01	0.01	2.95078	0	7	0
Ionotropic activity of Kainate Receptors	9.01	0.01	2.95078	0	7	0
Activation of Ca-permeable Kainate Receptor	9.01	0.01	2.94692	0	7	0
Regulation of TP53 Activity through Acetylation	8.06	0.01	6.41454	0	16	0
Cohesin Loading onto Chromatin	8.11	0.01	2.767	0	7	0
LGI-ADAM interactions	7.45	0.01	3.38091	0	9	0
Downregulation of SMAD2/3:SMAD4 transcriptional activity	7.05	0.01	5.14813	0	14	0
Reduction of cytosolic Ca++ levels	7.37	0.01	2.5986	0	7	0
Voltage gated Potassium channels	5.66	0.01	6.56543	0	21	0
Processing of Intronless Pre-mRNAs	5.79	0.01	2.51428	0	8	0
Mitotic Telophase/Cytokinesis	5.79	0.01	2.18111	0	7	0
Nephrin interactions	5.52	0.01	3.05061	0	10	0
Downregulation of TGF-beta receptor signaling	5.1	0.01	3.14327	0	11	0
CDO in myogenesis	4.97	0.01	3.33442	0	12	0
Myogenesis	4.97	0.01	3.33255	0	12	0
Transcriptional activity of SMAD2/SMAD3:SMAD4 heterotrimer	4.74	0.01	4.83863	0	18	0
Potassium Channels	4.1	0.01	8.14206	0	35	0
MAPK targets/ Nuclear events mediated by MAP kinases	4.63	0.01	3.14691	0	12	0
Processing of Capped Intronless Pre-mRNA	4.63	0.01	2.6038	0	10	0
Formation of the beta-catenin:TCF transactivating complex	4.37	0.01	4.95468	0	20	0
Signal transduction by L1	4.63	0.01	2.06803	0	8	0
PRC2 methylates histones and DNA	4.51	0.01	3.55596	0	14	0
TGF-beta receptor signaling activates SMADs	4.49	0.01	3.05012	0	12	0
Signaling by Robo receptor	4.49	0.01	3.04769	0	12	0
Signaling by TGF-beta Receptor Complex	4.02	0.01	5.69465	0	25	0
Nuclear Events (kinase and transcription factor activation)	4.35	0.01	2.1891	0	9	0
Ca-dependent events	4.29	0.01	2.41454	0	10	0
EGFR interacts with phospholipase C-gamma	4.21	0.01	2.86328	0	12	0
GABA B receptor activation	4.16	0.01	3.29757	0	14	0
ERCC6 (CSB) and EHMT2 (G9a) positively regulate rRNA expression	4.16	0.01	3.29499	0	14	0
Activation of GABAB receptors	4.16	0.01	3.29243	0	14	0
Activation of G protein gated Potassium channels	4.17	0.01	2.10403	0	9	0
G protein gated Potassium channels	4.17	0.01	2.10237	0	9	0
Calmodulin induced events	4.17	0.01	2.10073	0	9	0
CaM pathway	4.17	0.01	2.09909	0	9	0
Inhibition of voltage gated Ca2+ channels via Gbeta/gamma subunits	4.17	0.01	2.09745	0	9	0
DAG and IP3 signaling	4.11	0.01	2.54821	0	11	0
MAP kinase activation in TLR cascade	3.86	0.01	4.38405	0	20	0
Activation of Kainate Receptors upon glutamate binding	4	0.01	2.23284	0	10	0
Signaling by NOTCH2	3.98	0.01	2.46471	0	11	0
PLC-gamma1 signalling	3.86	0.01	2.37882	0	11	0
PLC beta mediated events	3.77	0.01	2.96658	0	14	0
Ion homeostasis	3.72	0.01	3.53165	0	17	0
G-protein mediated events	3.69	0.01	2.89279	0	14	0
Netrin-1 signaling	3.67	0.01	2.65956	0	13	0
Nuclear Receptor transcription pathway	3.57	0.01	2.37059	0	12	0
Phospholipase C-mediated cascade; FGFR4	3.23	0.01	2.09366	0	12	0
Opioid Signalling	3.04	0.01	3.36957	0	21	0
EPH-ephrin mediated repulsion of cells	3.07	0.01	2.11182	0	13	0
Toll Like Receptor 10 (TLR10) Cascade	3	0.01	3.31966	0	21	0
Toll Like Receptor 5 (TLR5) Cascade	3	0.01	3.31695	0	21	0
MyD88 cascade initiated on plasma membrane	3	0.01	3.31515	0	21	0
Degradation of beta-catenin by the destruction complex	2.97	0.01	3.27084	0	21	0
TRAF6 mediated induction of NFkB and MAP kinases upon TLR7/8 or 9 activation	2.97	0.01	3.26841	0	21	0
Toll Like Receptor 9 (TLR9) Cascade	2.93	0.01	3.34582	0	22	0
MyD88 dependent cascade initiated on endosome	2.9	0.01	3.16052	0	21	0
Toll Like Receptor 7/8 (TLR7/8) Cascade	2.9	0.01	3.15802	0	21	0
Platelet homeostasis	2.86	0.01	3.10624	0	21	0
MyD88-independent TLR3/TLR4 cascade	2.78	0.01	3.24565	0	23	0
Toll Like Receptor 3 (TLR3) Cascade	2.78	0.01	3.24336	0	23	0
TRIF-mediated TLR3/TLR4 signaling	2.78	0.01	3.24109	0	23	0
PI5P, PP2A and IER3 Regulate PI3K/AKT Signaling	2.81	0.01	2.44249	0	17	0
RNA Polymerase II Pre-transcription Events	2.74	0.01	2.48812	0	18	0
Transcription of the HIV genome	2.74	0.01	2.33442	0	17	0
Toll Like Receptor TLR6:TLR2 Cascade	2.67	0.01	2.61979	0	21	0
MyD88:Mal cascade initiated on plasma membrane	2.67	0.01	2.61798	0	21	0
SUMO E3 ligases SUMOylate target proteins	2.62	0.01	2.57187	0	21	0
SUMOylation	2.6	0.01	2.69037	0	22	0
Toll Like Receptor 2 (TLR2) Cascade	2.59	0.01	2.54516	0	21	0
Toll Like Receptor TLR1:TLR2 Cascade	2.59	0.01	2.54363	0	21	0
p75 NTR receptor-mediated signalling	2.56	0.01	2.23508	0	19	0
Activated TLR4 signalling	2.42	0.01	2.37469	0	23	0
Factors involved in megakaryocyte development and platelet production	2.3	0.01	3.02136	0	31	0
Late Phase of HIV Life Cycle	2.3	0.01	2.5817	0	26	0
HIV Life Cycle	2.28	0.01	2.6216	0	28	0
Toll Like Receptor 4 (TLR4) Cascade	2.26	0.01	2.29414	0	24	0
HIV Infection	2.04	0.01	2.96257	0	39	0
Infectious disease	1.69	0.01	2.14691	0	50	0
Hemostasis	1.64	0.01	3.31069	0	83	0
Gene Expression	1.97	1.62	22.1249	0	287	10
GPCR downstream signaling	0.59	0.01	3.1209	0	50	0
GPCR ligand binding	0.44	0.01	2.77211	0	17	0
Peptide ligand-binding receptors	0.24	0.01	2.21538	0	4	0
The citric acid (TCA) cycle and respiratory electron transport	0.21	0.01	2.02826	0	3	0
Olfactory Signaling Pathway	0.14	0.01	7.76955	0	5	0
Class A/1 (Rhodopsin-like receptors)	0.14	0.01	5.767	0	4	0
Circadian Clock	6.54	4.41	12.0958	0	35	1
Respiratory electron transport, ATP synthesis by chemiosmotic coupling, and heat production by uncoupling proteins.	0.1	0.01	2.09963	0	1	0
mRNA Splicing - Major Pathway	3.53	3.14	10.3768	0	53	2
Processing of Capped Intron-Containing Pre-mRNA	3.09	2.39	10.0372	0	61	2
Epigenetic regulation of gene expression	4.21	2.48	9.5867	0	40	1
Signal Transduction	1.5	1	9.65956	0	317	9
mRNA Splicing	3.37	3	9.82681	0	53	2
Signaling by Rho GTPases	2.22	0.73	6.65561	0	72	1
HATs acetylate histones	4.13	2.71	8.46344	0	36	1
Cellular Senescence	3.24	1.77	7.56703	0	43	1
Cellular responses to stress	2.15	0.78	5.62342	0	65	1
Transcriptional Regulation by TP53	2.38	2.34	7.58503	0	72	3
GABA receptor activation	5.27	4.97	7.39903	0	25	1
Oxidative Stress Induced Senescence	4.14	3.25	7.06803	0	30	1
Integration of energy metabolism	3.54	2.53	6.47366	0	33	1
Disease	1.68	0.91	5.60906	0	130	3
Cell Cycle	1.53	0.48	2.19044	0	75	1
Ion channel transport	2.51	1.31	5.30627	0	45	1
Regulation of TP53 Activity	2.9	1.8	5.6925	0	38	1
RHO GTPase Effectors	2.18	1.05	4.31605	0	49	1
Regulation of insulin secretion	3.67	3.46	5.13136	0	25	1
Immune System	1.45	1.2	4.95468	0	200	7
Cell-Cell communication	2.61	2.05	3.77469	0	30	1
Transmembrane transport of small molecules	1.5	0.83	2.36251	0	85	2
Beta-catenin independent WNT signaling	2.45	1.92	3.30892	0	30	1
Adaptive Immune System	1.53	1.33	3.25964	0	108	4
Cytokine Signaling in Immune system	1.61	1.35	3.10513	0	84	3
RNA Polymerase I, RNA Polymerase III, and Mitochondrial Transcription	2.51	2.46	2.81531	0	24	1
Immunoregulatory interactions between a Lymphoid and a non-Lymphoid cell	0.01	0.01	4.27819	0	0	0
Antigen processing: Ubiquitination & Proteasome degradation	1.7	1.79	1.99568	0	45	2
Establishment of Sister Chromatid Cohesion	6.32	0.01	1.97881	0	6	0
DSCAM interactions	6.32	24.84	1.97881	0	6	1
Transport of Mature mRNAs Derived from Intronless Transcripts	6.32	0.01	1.97469	0	6	0
SRP-dependent cotranslational protein targeting to membrane	0.1	0.01	1.97062	0	1	0
ERK/MAPK targets	4.41	0.01	1.97062	0	8	0
Selenoamino acid metabolism	0.1	0.01	1.96257	0	1	0
Neurofascin interactions	8.28	0.01	1.95468	0	5	0
Post-transcriptional silencing by small RNAs	8.28	39.04	1.95078	0.122629	5	1
Phospholipase C-mediated cascade; FGFR3	3.27	0.01	1.9431	0	11	0
Platelet calcium homeostasis	3.86	0.01	1.93554	0	9	0
G alpha (z) signalling events	3.02	0.01	1.90658	0	12	0
Translation	0.22	0.01	1.89963	0	3	0
Rho GTPase cycle	2.15	0.01	1.89963	0	23	0
MAPK6/MAPK4 signaling	2.37	3.11	1.89279	0	18	1
Cell Cycle, Mitotic	1.55	0.59	1.88941	0	62	1
Uptake and actions of bacterial toxins	4.21	0.01	1.88273	0	8	0
Signaling by WNT in cancer	3.41	0.01	1.86012	0	10	0
KSRP (KHSRP) binds and destabilizes mRNA	4.77	0.01	1.85387	0	7	0
Platelet sensitization by LDL	4.77	0.01	1.85078	0	7	0
PKA-mediated phosphorylation of CREB	4.77	0.01	1.85078	0	7	0
RNA Polymerase I Transcription Initiation	2.96	5.81	1.85078	0	12	1
RNA Polymerase I Promoter Clearance	2.57	3.8	1.84466	0	16	1
Activation of AMPA receptors	11.59	68.32	1.83565	0.229148	4	1
EPHB-mediated forward signaling	3.11	6.67	1.82391	0	11	1
Glucagon-like Peptide-1 (GLP1) regulates insulin secretion	3.11	0.01	1.82102	0	11	0
Phospholipase C-mediated cascade: FGFR1	3.11	0.01	1.82102	0	11	0
Deadenylation of mRNA	4.03	0.01	1.80134	0	8	0
Stimuli-sensing channels	2.21	0.01	1.7986	0	20	0
Signaling by Hedgehog	2	1.88	1.77469	0	25	1
Oncogene Induced Senescence	3.48	9.11	1.7122	0	9	1
Regulation of PLK1 Activity at G2/M Transition	2.32	0.01	1.7122	0	17	0
Constitutive Signaling by AKT1 E17K in Cancer	3.86	0.01	1.7122	0	8	0
Activated NOTCH1 Transmits Signal to the Nucleus	3.48	0.01	1.70997	0	9	0
Semaphorin interactions	2.59	4.08	1.70997	0	15	1
Signaling by ERBB2	2.96	0.01	1.70115	0	11	0
M Phase	1.69	0.01	1.70115	0	40	0
Deadenylation-dependent mRNA decay	2.78	0.01	1.68825	0	12	0
SUMOylation of DNA damage response and repair proteins	2.48	0.01	1.64207	0	15	0
Phospholipase C-mediated cascade; FGFR2	2.9	0.01	1.64016	0	11	0
Inwardly rectifying K+ channels	3.36	0.01	1.64016	0	9	0
LRR FLII-interacting protein 1 (LRRFIP1) activates type I IFN production	9.27	0.01	1.63639	0	4	0
PTK6 Expression	9.27	0.01	1.63451	0	4	0
Activation of Rac	4.97	0.01	1.63264	0	6	0
Complement cascade	0.01	0.01	1.59176	0	0	0
Negative epigenetic regulation of rRNA expression	2.41	0.01	1.5867	0	15	0
Recycling pathway of L1	2.83	0.01	1.58503	0	11	0
Toll-Like Receptors Cascades	1.96	0.01	1.58336	0	25	0
SMAD2/SMAD3:SMAD4 heterotrimer regulates transcription	3.26	0.01	1.57675	0	9	0
FGFR2 alternative splicing	3.57	0.01	1.56384	0	8	0
PTK6 Regulates RHO GTPases, RAS GTPase and MAP kinases	3.57	10.51	1.56225	0	8	1
Respiratory electron transport	0.12	0.01	1.54821	0	1	0
Activation of the AP-1 family of transcription factors	5.79	0.01	1.5391	0	5	0
Signaling by NOTCH1 HD Domain Mutants in Cancer	4.63	0.01	1.5376	0	6	0
Neurotoxicity of clostridium toxins	5.79	0.01	1.5376	0	5	0
Constitutive Signaling by NOTCH1 HD Domain Mutants	4.63	0.01	1.53611	0	6	0
Transport of Mature mRNA Derived from an Intronless Transcript	5.79	0.01	1.53611	0	5	0
phosphorylation site mutants of CTNNB1 are not targeted to the proteasome by the destruction complex	4.63	0.01	1.53611	0	6	0
Recycling of bile acids and salts	4.63	0.01	1.53462	0	6	0
S33 mutants of beta-catenin aren't phosphorylated	4.63	0.01	1.53313	0	6	0
S37 mutants of beta-catenin aren't phosphorylated	4.63	0.01	1.53165	0	6	0
S45 mutants of beta-catenin aren't phosphorylated	4.63	0.01	1.53018	0	6	0
T41 mutants of beta-catenin aren't phosphorylated	4.63	0.01	1.52871	0	6	0
Regulation of mRNA stability by proteins that bind AU-rich elements	2.29	0.01	1.52724	0	17	0
Transcriptional regulation by the AP-2 (TFAP2) family of transcription factors	3.16	8.28	1.52578	0	9	1
CD209 (DC-SIGN) signaling	3.86	0.01	1.50446	0	7	0
NOTCH2 Activation and Transmission of Signal to the Nucleus	3.86	0.01	1.50307	0	7	0
CTLA4 inhibitory signaling	3.86	0.01	1.50169	0	7	0
Formation of RNA Pol II elongation complex	2.57	0.01	1.50031	0	12	0
RNA Polymerase II Transcription Elongation	2.57	0.01	1.50031	0	12	0
PKA activation in glucagon signalling	4.35	0.01	1.44855	0	6	0
PKA activation	4.35	0.01	1.44733	0	6	0
Transport of Mature mRNA derived from an Intron-Containing Transcript	2.39	8.04	1.44733	0.133122	14	2
Signaling by cytosolic FGFR1 fusion mutants	4.35	0.01	1.44612	0	6	0
MAP3K8 (TPL2)-dependent MAPK1/3 activation	4.35	0.01	1.44491	0	6	0
G alpha (12/13) signalling events	2.26	0.01	1.44009	0	15	0
Adrenaline,noradrenaline inhibits insulin secretion	3.31	9.76	1.43771	0	8	1
Eukaryotic Translation Termination	0.12	0.01	1.42136	0	1	0
Mitochondrial translation	0.13	0.01	1.42136	0	1	0
Selenocysteine synthesis	0.13	0.01	1.42022	0	1	0
Eukaryotic Translation Elongation	0.12	0.01	1.41794	0	1	0
RHO GTPases Activate WASPs and WAVEs	2.98	7.81	1.40782	0	9	1
Post-translational protein modification	1.34	1.67	1.39577	0	95	5
G2/M Transition	1.76	0.01	1.39577	0	28	0
NCAM1 interactions	2.76	13.01	1.39577	0.366532	10	2
UCH proteinases	2.12	0.01	1.39469	0	17	0
TP53 Regulates Metabolic Genes	2.26	6.67	1.39469	0.0329203	16	2
DARPP-32 events	3.53	0.01	1.35556	0	7	0
MicroRNA (miRNA) biogenesis	3.53	0.01	1.35458	0	7	0
Nucleotide Excision Repair	2	2.48	1.34582	0	19	1
Gene Silencing by RNA	2.07	2.88	1.34486	0	17	1
Hedgehog 'off' state	2	0.01	1.34486	0	19	0
TCF7L2 mutants don't bind CTBP	11.59	0.01	1.34199	0	3	0
Toxicity of botulinum toxin type C (BoNT/C)	11.59	0.01	1.34104	0	3	0
Signaling by NOTCH1 t(7;9)(NOTCH1:M1580_K2555) Translocation Mutant	6.62	0.01	1.34104	0	4	0
GTP hydrolysis and joining of the 60S ribosomal subunit	0.21	0.01	1.34008	0	2	0
Constitutive Signaling by NOTCH1 t(7;9)(NOTCH1:M1580_K2555) Translocation Mutant	6.62	0.01	1.34008	0	4	0
CREB phosphorylation through the activation of Adenylate Cyclase	6.62	0.01	1.33819	0	4	0
Collagen degradation	0.01	0.01	1.30627	0	0	0
Senescence-Associated Secretory Phenotype (SASP)	2.22	0.01	1.30452	0	14	0
Ephrin signaling	3.86	0.01	1.28483	0	6	0
Peptide chain elongation	0.13	0.01	1.28483	0	1	0
Collagen formation	0.13	0.01	1.284	0	1	0
Viral mRNA Translation	0.13	0.01	1.28316	0	1	0
TP53 Regulates Transcription of DNA Repair Genes	2.32	0.01	1.28316	0	13	0
Class I MHC mediated antigen processing & presentation	1.51	1.48	1.26841	0	48	2
Mitotic G2-G2/M phases	1.74	0.01	1.2636	0	28	0
RHO GTPases activate PKNs	2.48	0.01	1.26122	0	12	0
Disassembly of the destruction complex and recruitment of AXIN to the membrane	2.99	0.01	1.26043	0	8	0
Adherens junctions interactions	2.99	0.01	1.25885	0	8	0
Recruitment and ATM-mediated phosphorylation of repair and signaling proteins at DNA double strand breaks	2.44	0.01	1.23882	0	12	0
Mitotic Prometaphase	1.92	0.01	1.23136	0	20	0
AKT phosphorylates targets in the cytosol	4.46	0.01	1.23062	0	5	0
VEGFR2 mediated vascular permeability	3.24	0.01	1.22768	0	7	0
DNA Double Strand Break Response	2.4	0.01	1.21753	0	12	0
AKT phosphorylates targets in the nucleus	5.79	0.01	1.21753	0	4	0
Glucagon signaling in metabolic regulation	2.9	0.01	1.20273	0	8	0
Regulation of RAS by GAPs	2.22	8.04	1.19586	0.139063	13	2
Host Interactions of HIV factors	1.87	0.01	1.18376	0	20	0
Metabolism of lipids and lipoproteins	1.33	2.3	1.16304	0	82	6
NoRC negatively regulates rRNA expression	2.18	0.01	1.16241	0	13	0
NRAGE signals death through JNK	2.47	0.01	1.16178	0	10	0
HCN channels	8.69	0.01	1.15677	0	3	0
Reuptake of GABA	8.69	68.32	1.15552	0.221849	3	1
Resolution of Sister Chromatid Cohesion	1.95	0.01	1.15304	0	19	0
AXIN missense mutants destabilize the destruction complex	4.14	0.01	1.1512	0	5	0
Truncations of AMER1 destabilize the destruction complex	4.14	0.01	1.14997	0	5	0
Misspliced GSK3beta mutants stabilize beta-catenin	4.14	0.01	1.14874	0	5	0
Adenylate cyclase inhibitory pathway	4.14	0.01	1.14813	0	5	0
AXIN mutants destabilize the destruction complex, activating WNT signaling	4.14	0.01	1.14691	0	5	0
truncated APC mutants destabilize the destruction complex	4.14	0.01	1.14569	0	5	0
AMER1 mutants destabilize the destruction complex	4.14	0.01	1.14448	0	5	0
Inhibition of adenylate cyclase pathway	4.14	0.01	1.14388	0	5	0
APC truncation mutants have impaired AXIN binding	4.14	0.01	1.14267	0	5	0
Mitochondrial translation initiation	0.13	0.01	1.14086	0	1	0
Mitochondrial translation termination	0.13	0.01	1.13966	0	1	0
Mitochondrial translation elongation	0.13	0.01	1.13847	0	1	0
mRNA Splicing - Minor Pathway	2.45	0.01	1.11691	0	11	0
Netrin mediated repulsion signals	5.15	0.01	1.1107	0	4	0
Pausing and recovery of Tat-mediated HIV elongation	2.73	0.01	1.10513	0	8	0
Tat-mediated HIV elongation arrest and recovery	2.73	0.01	1.10403	0	8	0
Regulation of TP53 Degradation	2.73	8.04	1.10292	0	8	1
B-WICH complex positively regulates rRNA expression	2.4	5.16	1.10018	0	11	1
Formation of a pool of free 40S subunits	0.23	0.01	1.09366	0	2	0
Membrane Trafficking	1.38	1.03	1.09259	0	63	2
Cellular response to heat stress	2	0.01	1.09259	0	15	0
Cell death signalling via NRAGE, NRIF and NADE	2.21	0.01	1.09259	0	12	0
EGFR downregulation	3.31	0.01	1.08302	0	6	0
Ion transport by P-type ATPases	2.36	0.01	1.08249	0	11	0
TP53 regulates transcription of additional cell cycle genes whose exact role in the p53 pathway remain uncertain	3.31	0.01	1.08249	0	6	0
Interleukin-7 signaling	3.86	0.01	1.07727	0	5	0
SUMOylation of transcription factors	3.86	0.01	1.07624	0	5	0
Vasopressin regulates renal water homeostasis via Aquaporins	2.48	0.01	1.07572	0	9	0
Activation of BAD and translocation to mitochondria	3.86	0.01	1.0752	0	5	0
SUMOylation of RNA binding proteins	2.48	0.01	1.07469	0	9	0
Rap1 signalling	3.86	0.01	1.07417	0	5	0
WNT5A-dependent internalization of FZD4	3.86	0.01	1.07314	0	5	0
Cap-dependent Translation Initiation	0.29	0.01	1.07263	0	3	0
Eukaryotic Translation Initiation	0.29	0.01	1.0716	0	3	0
RHO GTPases activate IQGAPs	2.9	0.01	1.06601	0	7	0
Regulation of TP53 Expression and Degradation	2.65	7.81	1.06601	0	8	1
Glycosaminoglycan metabolism	0.28	0.01	1.05849	0	3	0
Meiosis	2.03	0.01	1.0348	0	14	0
Mitotic Prophase	1.93	0.01	1.02228	0	16	0
Adenylate cyclase activating pathway	4.63	0.01	1.02182	0	4	0
Negative regulation of activity of TFAP2 (AP-2) family transcription factors	4.63	0.01	1.02091	0	4	0
Disinhibition of SNARE formation	6.95	0.01	1.02091	0	3	0
HIV elongation arrest and recovery	2.57	0.01	1.02	0	8	0
Ligand-independent caspase activation via DCC	4.63	0.01	1.02	0	4	0
Complex I biogenesis	0.01	0.01	1.01954	0	0	0
Pausing and recovery of HIV elongation	2.57	0.01	1.01909	0	8	0
Regulation of gene expression by Hypoxia-inducible Factor	4.63	0.01	1.01909	0	4	0
mRNA Capping	2.8	0.01	1.01547	0	7	0
Formation of Senescence-Associated Heterochromatin Foci (SAHF)	3.62	0.01	1.00966	0	5	0
Beta-catenin phosphorylation cascade	3.62	0.01	1.00877	0	5	0
Sema3A PAK dependent Axon repulsion	3.62	0.01	1.00789	0	5	0
CRMPs in Sema3A signaling	3.62	0.01	1.00656	0	5	0
Signaling by FGFR in disease	2.2	0.01	0.9914	0	11	0
Activated PKN1 stimulates transcription of AR (androgen receptor) regulated genes KLK2 and KLK3	2.7	0.01	0.958607	0	7	0
Separation of Sister Chromatids	1.64	0.01	0.946922	0	25	0
Apoptosis	1.68	0.01	0.931814	0	23	0
Signaling by NOTCH3	4.21	0.01	0.928118	0	4	0
Signaling by NOTCH4	4.21	0.01	0.928118	0	4	0
Biological oxidations	0.47	0.01	0.920819	0	8	0
CD28 co-stimulation	2.62	0.01	0.906578	0	7	0
RAF activation	2.9	0.01	0.906578	0	6	0
Mitotic Anaphase	1.63	0.01	0.906578	0	26	0
Programmed Cell Death	1.65	0.01	0.90309	0	23	0
Mitotic Metaphase and Anaphase	1.62	0.01	0.90309	0	26	0
p75NTR negatively regulates cell cycle via SC1	5.79	0.01	0.896196	0	3	0
Transport of the SLBP Dependant Mature mRNA	5.79	0.01	0.896196	0	3	0
DNA Repair	1.48	0.95	0.89279	0	37	1
Chondroitin sulfate/dermatan sulfate metabolism	0.01	0.01	0.869666	0	0	0
EPHA-mediated growth cone collapse	2.53	0.01	0.860121	0	7	0
ATF4 activates genes	2.78	0.01	0.850781	0	6	0
NOTCH2 intracellular domain regulates transcription	3.86	0.01	0.844664	0	4	0
ERKs are inactivated	3.86	0.01	0.844664	0	4	0
Initial triggering of complement	0.01	0.01	0.841638	0	0	0
Transport of Ribonucleoproteins into the Host Nucleus	11.59	0.01	0.841638	0	2	0
NEP/NS2 Interacts with the Cellular Export Machinery	11.59	0.01	0.841638	0	2	0
GABA synthesis	11.59	0.01	0.841638	0	2	0
Activation of Na-permeable Kainate Receptors	11.59	0.01	0.838632	0	2	0
Glycerophospholipid biosynthesis	0.32	2.51	0.835647	0	3	1
L13a-mediated translational silencing of Ceruloplasmin expression	0.31	0.01	0.832683	0	3	0
Ub-specific processing proteases	1.56	2.73	0.832683	0	27	2
Signaling by FGFR1 in disease	2.46	0.01	0.818156	0	7	0
Costimulation by the CD28 family	1.99	0.01	0.806875	0	12	0
Prefoldin mediated transfer of substrate to CCT/TriC	2.67	0.01	0.806875	0	6	0
C-type lectin receptors (CLRs)	1.74	0.01	0.806875	0	18	0
Regulation of TP53 Activity through Methylation	3.05	0.01	0.806875	0	5	0
Cellular response to hypoxia	2.67	0.01	0.8041	0	6	0
Na+/Cl- dependent neurotransmitter transporters	3.05	14.38	0.8041	0	5	1
FGFR1 mutant receptor activation	2.67	0.01	0.8041	0	6	0
HIV Transcription Initiation	2.27	0.01	0.8041	0	9	0
Regulation of Hypoxia-inducible Factor (HIF) by oxygen	2.67	0.01	0.8041	0	6	0
RNA Polymerase II HIV Promoter Escape	2.27	0.01	0.8041	0	9	0
HIV Transcription Elongation	2.27	0.01	0.801343	0	9	0
Formation of HIV-1 elongation complex containing HIV-1 Tat	2.27	0.01	0.801343	0	9	0
Tat-mediated elongation of the HIV-1 transcript	2.27	0.01	0.801343	0	9	0
PP2A-mediated dephosphorylation of key metabolic factors	4.97	0.01	0.801343	0	3	0
RNA Polymerase II Transcription Initiation And Promoter Clearance	2.27	0.01	0.798603	0	9	0
Binding of TCF/LEF:CTNNB1 to target gene promoters	4.97	0.01	0.798603	0	3	0
RNA Polymerase II Promoter Escape	2.27	0.01	0.798603	0	9	0
Highly sodium permeable acetylcholine nicotinic receptors	4.97	0.01	0.798603	0	3	0
RNA Polymerase II Transcription Pre-Initiation And Promoter Opening	2.27	0.01	0.798603	0	9	0
RNA Polymerase II Transcription Initiation	2.27	0.01	0.79588	0	9	0
ERBB2 Regulates Cell Motility	3.57	0.01	0.785156	0	4	0
DCC mediated attractive signaling	3.57	0.01	0.785156	0	4	0
Transcriptional regulation of pluripotent stem cells	2.39	0.01	0.785156	0	7	0
Collagen biosynthesis and modifying enzymes	0.17	0.01	0.772113	0	1	0
Binding and Uptake of Ligands by Scavenger Receptors	0.17	0.01	0.772113	0	1	0
RNA Pol II CTD phosphorylation and interaction with CE	2.57	0.01	0.764472	0	6	0
Formation of HIV elongation complex in the absence of HIV Tat	2.17	0.01	0.761954	0	9	0
TP53 Regulates Transcription of Cell Cycle Genes	2.17	0.01	0.761954	0	9	0
RHO GTPases activate PAKs	2.9	0.01	0.761954	0	5	0
Organelle biogenesis and maintenance	1.4	0.81	0.759451	0	41	1
Creation of C4 and C2 activators	0.01	0.01	0.735182	0	0	0
Defensins	0.01	0.01	0.735182	0	0	0
Amine ligand-binding receptors	0.01	0.01	0.735182	0	0	0
Gap-filling DNA repair synthesis and ligation in TC-NER	1.99	4.27	0.718967	0	11	1
Activation of BH3-only proteins	2.48	0.01	0.718967	0	6	0
PERK regulates gene expression	2.48	0.01	0.716699	0	6	0
EGFR Transactivation by Gastrin	4.35	0.01	0.705534	0	3	0
WNT mediated activation of DVL	4.35	0.01	0.703335	0	3	0
HuR (ELAVL1) binds and stabilizes mRNA	4.35	0.01	0.703335	0	3	0
Export of Viral Ribonucleoproteins from Nucleus	7.72	0.01	0.692504	0	2	0
Class C/3 (Metabotropic glutamate/pheromone receptors)	2.32	0.01	0.692504	0	8	0
SMAD4 MH2 Domain Mutants in Cancer	7.72	0.01	0.69037	0	2	0
Negative regulation of MAPK pathway	2.32	0.01	0.69037	0	8	0
Regulation of Commissural axon pathfinding by Slit and Robo	7.72	0.01	0.69037	0	2	0
MHC class II antigen presentation	1.67	0.01	0.69037	0	17	0
Loss of Function of SMAD4 in Cancer	7.72	0.01	0.688246	0	2	0
Aquaporin-mediated transport	2.04	0.01	0.688246	0	9	0
Transcriptional regulation by small RNAs	1.93	0.01	0.688246	0	11	0
Toxicity of botulinum toxin type E (BoNT/E)	7.72	0.01	0.688246	0	2	0
Inhibition of TSC complex formation by PKB	7.72	0.01	0.688246	0	2	0
Oxygen-dependent asparagine hydroxylation of Hypoxia-inducible Factor Alpha	7.72	0.01	0.686133	0	2	0
Global Genome Nucleotide Excision Repair (GG-NER)	1.79	0.01	0.66354	0	13	0
CD28 dependent PI3K/Akt signaling	2.63	0.01	0.657577	0	5	0
Loss of Nlp from mitotic centrosomes	1.87	0.01	0.657577	0	11	0
Loss of proteins required for interphase microtubule organization\A0from the centrosome	1.87	0.01	0.655608	0	11	0
Degradation of the extracellular matrix	0.42	0.01	0.653647	0	5	0
Glycolysis	2.32	0.01	0.632644	0	6	0
Inactivation of Cdc42 and Rac	3.86	0.01	0.623423	0	3	0
Sodium/Proton exchangers	3.86	0.01	0.621602	0	3	0
Small interfering RNA (siRNA) biogenesis	3.86	0.01	0.621602	0	3	0
Abortive elongation of HIV-1 transcript in the absence of Tat	2.52	0.01	0.605548	0	5	0
Signaling by BMP	2.52	0.01	0.605548	0	5	0
p75NTR signals via NF-kB	2.9	0.01	0.59176	0	4	0
Chaperonin-mediated protein folding	1.74	0.01	0.59176	0	14	0
Cooperation of Prefoldin and TriC/CCT in actin and tubulin folding	2.24	0.01	0.59176	0	6	0
GLI3 is processed to GLI3R by the proteasome	1.93	0.01	0.5867	0	10	0
PI Metabolism	1.93	4.55	0.5867	0	10	1
COPI-mediated anterograde transport	1.73	2.91	0.5867	0	14	1
Classical antibody-mediated complement activation	0.01	0.01	0.585027	0	0	0
Diseases associated with glycosaminoglycan metabolism	0.01	0.01	0.585027	0	0	0
Gamma carboxylation, hypusine formation and arylsulfatase activation	0.01	0.01	0.583359	0	0	0
Formation of Fibrin Clot (Clotting Cascade)	0.01	0.01	0.583359	0	0	0
Fcgamma receptor (FCGR) dependent phagocytosis	1.63	2.4	0.580044	0	16	1
Cell-cell junction organization	1.9	0.01	0.576754	0	10	0
Transcription-Coupled Nucleotide Excision Repair (TC-NER)	1.78	3.5	0.568636	0	12	1
Classical Kir channels	5.79	0.01	0.563837	0	2	0
FCGR activation	0.01	0.01	0.563837	0	0	0
HSF1-dependent transactivation	2.41	0.01	0.563837	0	5	0
Toxicity of botulinum toxin type A (BoNT/A)	5.79	0.01	0.563837	0	2	0
tRNA Aminoacylation	0.01	0.01	0.563837	0	0	0
Formation of tubulin folding intermediates by CCT/TriC	2.41	0.01	0.562249	0	5	0
AKT-mediated inactivation of FOXO1A	5.79	0.01	0.562249	0	2	0
FBXW7 Mutants and NOTCH1 in Cancer	5.79	0.01	0.562249	0	2	0
Loss of Function of FBXW7 in Cancer and NOTCH1 Signaling	5.79	0.01	0.560667	0	2	0
Folding of actin by CCT/TriC	3.48	0.01	0.55752	0	3	0
Synthesis of PIPs at the late endosome membrane	3.48	0.01	0.55752	0	3	0
Transport of organic anions	3.48	0.01	0.55752	0	3	0
TFAP2 (AP-2) family regulates transcription of growth factors and their receptors	3.48	0.01	0.555955	0	3	0
Role of second messengers in netrin-1 signaling	3.48	0.01	0.555955	0	3	0
Acetylcholine regulates insulin secretion	3.48	0.01	0.554396	0	3	0
Butyrate Response Factor 1 (BRF1) binds and destabilizes mRNA	2.73	0.01	0.552842	0	4	0
Nuclear signaling by ERBB4	2.25	0.01	0.552842	0	7	0
RHO GTPases Activate ROCKs	2.73	0.01	0.552842	0	4	0
HDL-mediated lipid transport	2.73	0.01	0.551294	0	4	0
Tie2 Signaling	2.73	0.01	0.551294	0	4	0
Tristetraprolin (TTP, ZFP36) binds and destabilizes mRNA	2.73	0.01	0.551294	0	4	0
Protein folding	1.64	0.01	0.545155	0	14	0
DNA Damage Recognition in GG-NER	2.13	0.01	0.521434	0	7	0
RHO GTPases Activate Formins	1.56	0.01	0.519993	0	17	0
Dual incision in TC-NER	1.78	4.2	0.519993	0	10	1
Chemokine receptors bind chemokines	0.2	0.01	0.519993	0	1	0
Ribosomal scanning and start codon recognition	0.2	0.01	0.517126	0	1	0
Synthesis of PIPs at the Golgi membrane	2.57	0.01	0.505845	0	4	0
Triglyceride Biosynthesis	0.3	0.01	0.505845	0	2	0
Formation of TC-NER Pre-Incision Complex	1.97	5.16	0.504456	0	9	1
Signaling by Ligand-Responsive EGFR Variants in Cancer	2.57	0.01	0.504456	0	4	0
Cell junction organization	1.71	0.01	0.504456	0	13	0
Signaling by EGFR in Cancer	2.57	0.01	0.504456	0	4	0
Cell-extracellular matrix interactions	2.57	0.01	0.50307	0	4	0
Host Interactions with Influenza Factors	2.08	0.01	0.50307	0	7	0
Pre-NOTCH Processing in Golgi	2.57	0.01	0.501689	0	4	0
Oxygen-dependent proline hydroxylation of Hypoxia-inducible Factor Alpha	2.57	0.01	0.501689	0	4	0
Constitutive Signaling by Ligand-Responsive EGFR Cancer Variants	2.57	0.01	0.500313	0	4	0
Vesicle-mediated transport	1.25	0.92	0.500313	0	64	2
Formation of annular gap junctions	3.16	0.01	0.498941	0	3	0
RHO GTPases activate KTN1	3.16	0.01	0.498941	0	3	0
SLBP Dependent Processing of Replication-Dependent Histone Pre-mRNAs	3.16	0.01	0.497573	0	3	0
Meiotic synapsis	1.93	0.01	0.496209	0	9	0
Insulin processing	2.23	0.01	0.496209	0	5	0
Recruitment of mitotic centrosome proteins and complexes	1.67	0.01	0.493495	0	13	0
AURKA Activation by TPX2	1.8	0.01	0.493495	0	11	0
Centrosome maturation	1.67	0.01	0.492144	0	13	0
Regulation of TP53 Activity through Phosphorylation	1.66	0.01	0.484126	0	13	0
TFAP2 (AP-2) family regulates transcription of cell cycle factors	4.63	54.65	0.474955	0.197911	2	1
PTK6 Regulates Proteins Involved in RNA Processing	4.63	0.01	0.473661	0	2	0
RNA Polymerase III Abortive And Retractive Initiation	1.98	0.01	0.473661	0	7	0
Transport of the SLBP independent Mature mRNA	4.63	0.01	0.473661	0	2	0
PCP/CE pathway	1.64	0.01	0.473661	0	13	0
RNA Polymerase III Transcription	1.98	0.01	0.473661	0	7	0
Intrinsic Pathway for Apoptosis	1.98	0.01	0.47237	0	7	0
Translesion Synthesis by POLH	2.44	0.01	0.465974	0	4	0
Signaling by Hippo	2.44	0.01	0.464706	0	4	0
Signaling by FGFR2 IIIa TM	2.44	0.01	0.464706	0	4	0
Other semaphorin interactions	2.44	0.01	0.463442	0	4	0
Signaling by NODAL	2.44	0.01	0.463442	0	4	0
Negative regulation of FGFR4 signaling	2.15	0.01	0.462181	0	5	0
Recruitment of NuMA to mitotic centrosomes	2.15	0.01	0.462181	0	5	0
Cooperation of PDCL (PhLP1) and TRiC/CCT in G-protein beta folding	1.93	0.01	0.454693	0	7	0
SUMOylation of DNA replication proteins	1.93	0.01	0.454693	0	7	0
Beta defensins	0.01	0.01	0.453457	0	0	0
Spry regulation of FGF signaling	2.9	0.01	0.449772	0	3	0
Presynaptic nicotinic acetylcholine receptors	2.9	0.01	0.44855	0	3	0
Gap junction degradation	2.9	0.01	0.44855	0	3	0
Activation of the TFAP2 (AP-2) family of transcription factors	2.9	0.01	0.447332	0	3	0
CD22 mediated BCR regulation	0.01	0.01	0.447332	0	0	0
Downregulation of ERBB2:ERBB3 signaling	2.9	0.01	0.447332	0	3	0
Inhibition of replication initiation of damaged DNA by RB1/E2F1	2.9	0.01	0.446117	0	3	0
HSF1 activation	2.9	0.01	0.446117	0	3	0
Kinesins	1.77	0.01	0.443697	0	9	0
Interleukin-1 signaling	1.89	0.01	0.437707	0	7	0
Degradation of GLI2 by the proteasome	1.74	0.01	0.425969	0	9	0
JNK (c-Jun kinases) phosphorylation and activation mediated by activated human TAK1	2.32	0.01	0.425969	0	4	0
Hormone-sensitive lipase (HSL)-mediated triacylglycerol hydrolysis	2.32	0.01	0.424812	0	4	0
Metabolism of nucleotides	0.39	0.01	0.423659	0	3	0
Interactions of Rev with host cellular proteins	2.11	0.01	0.404504	0	6	0
Formation of the ternary complex, and subsequently, the 43S complex	0.23	0.01	0.403403	0	1	0
Interactions of Vpr with host cellular proteins	2.11	0.01	0.403403	0	6	0
Interferon Signaling	1.39	0.01	0.402305	0	23	0
Golgi Cisternae Pericentriolar Stack Reorganization	2.67	0.01	0.402305	0	3	0
p75NTR recruits signalling complexes	2.67	0.01	0.402305	0	3	0
Prolactin receptor signaling	2.67	0.01	0.401209	0	3	0
Mitochondrial protein import	0.22	0.01	0.401209	0	1	0
RSK activation	3.86	0.01	0.401209	0	2	0
Clathrin-mediated endocytosis	1.49	0.01	0.400117	0	17	0
NF-kB is activated and signals survival	2.67	0.01	0.400117	0	3	0
Heparan sulfate/heparin (HS-GAG) metabolism	0.21	0.01	0.400117	0	1	0
SUMO is transferred from E1 to E2 (UBE2I, UBC9)	3.86	0.01	0.400117	0	2	0
Bile acid and bile salt metabolism	2.04	0.01	0.400117	0	6	0
Signaling by Activin	2.67	0.01	0.400117	0	3	0
SMAD2/3 MH2 Domain Mutants in Cancer	3.86	0.01	0.399027	0	2	0
PI3K events in ERBB2 signaling	2.67	0.01	0.399027	0	3	0
Uptake and function of anthrax toxins	3.86	0.01	0.399027	0	2	0
Depolymerisation of the Nuclear Lamina	2.67	0.01	0.399027	0	3	0
PTK6 promotes HIF1A stabilization	3.86	0.01	0.39794	0	2	0
Loss of Function of SMAD2/3 in Cancer	3.86	0.01	0.396856	0	2	0
Assembly of collagen fibrils and other multimeric structures	0.21	0.01	0.396856	0	1	0
Negative feedback regulation of MAPK pathway	3.86	0.01	0.396856	0	2	0
Presynaptic function of Kainate receptors	2.21	0.01	0.393619	0	4	0
Constitutive Signaling by Aberrant PI3K in Cancer	1.89	0.01	0.393619	0	8	0
Activation of NF-kappaB in B cells	1.73	0.01	0.393619	0	10	0
Apoptotic execution phase	1.85	0.01	0.385103	0	8	0
G-protein beta:gamma signalling	1.85	0.01	0.385103	0	8	0
Extracellular matrix organization	0.67	0.94	0.38405	0	17	1
Synthesis of PIPs at the plasma membrane	1.99	7.81	0.38405	0	6	1
ISG15 antiviral mechanism	1.66	0.01	0.366532	0	10	0
Antiviral mechanism by IFN-stimulated genes	1.66	0.01	0.365523	0	10	0
Intraflagellar transport	1.78	0.01	0.364516	0	8	0
Regulation of actin dynamics for phagocytic cup formation	1.54	3.04	0.364516	0	12	1
Attenuation phase	2.48	0.01	0.36251	0	3	0
Phase II conjugation	0.47	0.01	0.36251	0	4	0
DNA Double-Strand Break Repair	1.44	0.01	0.36251	0	18	0
Synthesis of PIPs at the early endosome membrane	2.48	0.01	0.36251	0	3	0
Activation of Nicotinic Acetylcholine Receptors	2.48	0.01	0.361511	0	3	0
Acetylcholine Binding And Downstream Events	2.48	0.01	0.360514	0	3	0
Constitutive Signaling by EGFRvIII	2.48	0.01	0.360514	0	3	0
Signaling by EGFRvIII in Cancer	2.48	0.01	0.359519	0	3	0
Postsynaptic nicotinic acetylcholine receptors	2.48	0.01	0.358526	0	3	0
Metabolism of proteins	1.14	1.03	0.358526	0	130	5
Regulation of TP53 Activity through Association with Co-factors	2.48	0.01	0.358526	0	3	0
PI3K Cascade	1.63	0.01	0.358526	0	10	0
TRAF3-dependent IRF activation pathway	2.48	0.01	0.357535	0	3	0
GRB2 events in ERBB2 signaling	2.48	0.01	0.357535	0	3	0
Defective SLCO1B1 causes hyperbilirubinemia, Rotor type (HBLRR)	11.59	0.01	0.356547	0	1	0
SEMA3A-Plexin repulsion signaling by inhibiting Integrin adhesion	2.48	0.01	0.356547	0	3	0
Inhibition of PKR	11.59	0.01	0.355561	0	1	0
Retrograde neurotrophin signalling	2.48	0.01	0.355561	0	3	0
Defective SLC9A9 causes autism 16 (AUTS16)	11.59	0.01	0.355561	0	1	0
Defective SLC4A4 causes renal tubular acidosis, proximal, with ocular abnormalities and mental retardation (pRTA-OA)	11.59	0.01	0.354578	0	1	0
NS1 Mediated Effects on Host Pathways	1.88	0.01	0.354578	0	6	0
Defective SLC6A5 causes hyperekplexia 3 (HKPX3)	11.59	0.01	0.353596	0	1	0
PTEN Loss of Function in Cancer	11.59	100	0.353596	0.407823	1	1
Defective SLC9A6 causes X-linked, syndromic mental retardation,, Christianson type (MRXSCH)	11.59	0.01	0.352617	0	1	0
Defective GCLC causes Hemolytic anemia due to gamma-glutamylcysteine synthetase deficiency (HAGGSD)	11.59	0.01	0.35164	0	1	0
Synthesis of IPs in the ER lumen	11.59	0.01	0.35164	0	1	0
Defective SLC6A2 causes orthostatic intolerance (OI)	11.59	0.01	0.350665	0	1	0
CREB phosphorylation	3.31	0.01	0.349692	0	2	0
ChREBP activates metabolic gene expression	3.31	0.01	0.348722	0	2	0
SHC-related events triggered by IGF1R	3.31	0.01	0.348722	0	2	0
Signaling by TGF-beta Receptor Complex in Cancer	3.31	0.01	0.347754	0	2	0
Digestion of dietary carbohydrate	3.31	0.01	0.347754	0	2	0
IkBA variant leads to EDA-ID	3.31	0.01	0.346787	0	2	0
Regulation of gene expression in late stage (branching morphogenesis) pancreatic bud precursor cells	3.31	0.01	0.345823	0	2	0
Cyclin D associated events in G1	1.83	0.01	0.342944	0	6	0
G1 Phase	1.83	0.01	0.342944	0	6	0
Negative regulation of FGFR3 signaling	2.02	0.01	0.334419	0	4	0
Downstream TCR signaling	1.49	2.71	0.329754	0	13	1
NRIF signals cell death from the nucleus	2.32	0.01	0.323306	0	3	0
Signaling by FGFR2 in disease	1.78	0.01	0.322393	0	6	0
Surfactant metabolism	0.01	0.01	0.322393	0	0	0
RNA Polymerase I Promoter Escape	0.01	0.01	0.322393	0	0	0
RNA Polymerase I Transcription Termination	0.01	0.01	0.316053	0	0	0
Synthesis of PA	0.01	0.01	0.315155	0	0	0
Resolution of D-loop Structures through Holliday Junction Intermediates	0.01	0.01	0.314258	0	0	0
O-linked glycosylation of mucins	0.35	0.01	0.31158	0	2	0
Activation of the pre-replicative complex	0.01	0.01	0.307153	0	0	0
Resolution of D-Loop Structures	0.01	0.01	0.306273	0	0	0
Detoxification of Reactive Oxygen Species	0.01	0.01	0.305395	0	0	0
Viral Messenger RNA Synthesis	1.74	0.01	0.305395	0	6	0
Hedgehog 'on' state	1.54	3.29	0.302771	0	11	1
Endosomal Sorting Complex Required For Transport (ESCRT)	2.07	0.01	0.295849	0	5	0
DNA methylation	2.07	0.01	0.295849	0	5	0
TRP channels	2.07	0.01	0.294992	0	5	0
Defective HLCS causes multiple carboxylase deficiency	2.9	0.01	0.293282	0	2	0
Phase 3 - rapid repolarisation	2.9	0.01	0.29243	0	2	0
Nicotinamide salvaging	2.9	0.01	0.291579	0	2	0
Fatty Acids bound to GPR40 (FFAR1) regulate insulin secretion	2.9	0.01	0.291579	0	2	0
Unfolded Protein Response (UPR)	1.5	0.01	0.29073	0	11	0
Organic anion transporters	2.9	0.01	0.29073	0	2	0
IKBKG deficiency causes anhidrotic ectodermal dysplasia with immunodeficiency (EDA-ID) (via TLR)	2.9	0.01	0.289883	0	2	0
Regulation of cytoskeletal remodeling and cell spreading by IPP complex components	2.9	0.01	0.289037	0	2	0
SHC1 events in ERBB2 signaling	2.17	0.01	0.289037	0	3	0
MAPK1 (ERK2) activation	2.9	0.01	0.289037	0	2	0
Free fatty acids regulate insulin secretion	2.9	0.01	0.288193	0	2	0
COPI-independent Golgi-to-ER retrograde traffic	1.8	0.01	0.28567	0	7	0
Nonsense Mediated Decay (NMD) independent of the Exon Junction Complex (EJC)	0.49	0.01	0.283997	0	4	0
Vpr-mediated nuclear import of PICs	1.93	0.01	0.273273	0	5	0
Recognition of DNA damage by PCNA-containing replication complex	1.93	0.01	0.273273	0	5	0
Nuclear import of Rev protein	1.93	0.01	0.272459	0	5	0
G beta:gamma signalling through PI3Kgamma	1.73	0.01	0.269218	0	7	0
Gap junction trafficking and regulation	1.73	0.01	0.268411	0	7	0
TCR signaling	1.42	2.24	0.262013	0	15	1
SIRT1 negatively regulates rRNA Expression	1.87	0.01	0.259637	0	5	0
Rev-mediated nuclear export of HIV RNA	1.87	0.01	0.258848	0	5	0
DNA Damage Bypass	1.69	0.01	0.258061	0	7	0
Signal amplification	1.87	0.01	0.258061	0	5	0
Influenza Virus Induced Apoptosis	5.79	0.01	0.254925	0	1	0
vRNP Assembly	5.79	0.01	0.254145	0	1	0
C6 deamination of adenosine	5.79	0.01	0.254145	0	1	0
Amplification of signal from the kinetochores	5.79	0.01	0.253366	0	1	0
Amplification of signal from unattached kinetochores via a MAD2 inhibitory signal	5.79	0.01	0.252588	0	1	0
Fructose biosynthesis	5.79	0.01	0.251812	0	1	0
Signaling by Overexpressed Wild-Type EGFR in Cancer	5.79	0.01	0.251812	0	1	0
Activation of IRF3/IRF7 mediated by TBK1/IKK epsilon	2.04	0.01	0.251037	0	3	0
Inhibition of Signaling by Overexpressed EGFR	5.79	0.01	0.251037	0	1	0
Microtubule-dependent trafficking of connexons from Golgi to the plasma membrane	2.04	0.01	0.251037	0	3	0
Formation of editosomes by ADAR proteins	5.79	0.01	0.250264	0	1	0
Regulation of PAK-2p34 activity by PS-GAP/RHG10	5.79	0.01	0.249492	0	1	0
Stimulation of the cell death response by PAK-2p34	5.79	0.01	0.249492	0	1	0
Golgi-to-ER retrograde transport	1.39	0.01	0.248721	0	15	0
c-src mediated regulation of Cx43 function and closure of gap junctions	5.79	0.01	0.248721	0	1	0
Formation of the HIV-1 Early Elongation Complex	1.76	0.01	0.248721	0	5	0
Formation of the Early Elongation Complex	1.76	0.01	0.247952	0	5	0
Glycogen storage disease type 0 (liver GYS2)	5.79	0.01	0.247952	0	1	0
ATF6-alpha activates chaperone genes	2.57	0.01	0.247952	0	2	0
CLEC7A (Dectin-1) signaling	1.45	0.01	0.247952	0	12	0
Regulation of gap junction activity	5.79	0.01	0.247952	0	1	0
MAPK3 (ERK1) activation	2.57	0.01	0.247184	0	2	0
Diseases of glycosylation	0.58	0.01	0.247184	0	7	0
Anchoring of the basal body to the plasma membrane	1.45	0.01	0.247184	0	12	0
CaMK IV-mediated phosphorylation of CREB	5.79	0.01	0.247184	0	1	0
Nef mediated downregulation of MHC class I complex cell surface expression	2.57	0.01	0.246417	0	2	0
Meiotic recombination	1.62	0.01	0.246417	0	7	0
Interactions of Tat with host cellular proteins	5.79	0.01	0.246417	0	1	0
Signal attenuation	2.57	0.01	0.246417	0	2	0
Defective SLCO1B3 causes hyperbilirubinemia, Rotor type (HBLRR)	5.79	0.01	0.245652	0	1	0
Processing and activation of SUMO	2.57	0.01	0.245652	0	2	0
phospho-PLA2 pathway	5.79	0.01	0.245652	0	1	0
Neurotransmitter Clearance In The Synaptic Cleft	2.57	0.01	0.244888	0	2	0
Defective MTRR causes methylmalonic aciduria and homocystinuria type cblE	5.79	0.01	0.244888	0	1	0
CHL1 interactions	2.57	0.01	0.244125	0	2	0
Defective MTR causes methylmalonic aciduria and homocystinuria type cblG	5.79	0.01	0.244125	0	1	0
Defects in biotin (Btn) metabolism	2.57	0.01	0.244125	0	2	0
Biosynthesis of the N-glycan precursor (dolichol lipid-linked oligosaccharide, LLO) and transfer to a nascent protein	0.45	0.01	0.244125	0	3	0
Defective POMGNT1 causes MDDGA3, MDDGB3 and MDDGC3	5.79	0.01	0.243364	0	1	0
Bicarbonate transporters	2.57	0.01	0.243364	0	2	0
Defective POMT2 causes MDDGA2, MDDGB2 and MDDGC2	5.79	0.01	0.243364	0	1	0
PTK6 Regulates RTKs and Their Effectors AKT1 and DOK1	2.57	0.01	0.242604	0	2	0
Defective POMT1 causes MDDGA1, MDDGB1 and MDDGC1	5.79	0.01	0.242604	0	1	0
Integration of provirus	2.57	0.01	0.241845	0	2	0
mRNA Editing: A to I Conversion	5.79	0.01	0.241845	0	1	0
Signaling by FGFR3 fusions in cancer	2.57	0.01	0.241845	0	2	0
Highly calcium permeable nicotinic acetylcholine receptors	2.57	0.01	0.241088	0	2	0
Transport of inorganic cations/anions and amino acids/oligopeptides	1.43	0.01	0.241088	0	12	0
Translocation of GLUT4 to the plasma membrane	1.5	0.01	0.238824	0	10	0
Transport of connexons to the plasma membrane	1.93	0.01	0.237321	0	3	0
TP53 Regulates Transcription of Genes Involved in G2 Cell Cycle Arrest	1.93	0.01	0.236572	0	3	0
Golgi Associated Vesicle Biogenesis	1.56	0.01	0.235077	0	7	0
Translation initiation complex formation	0.4	0.01	0.229148	0	2	0
Activation of the mRNA upon binding of the cap-binding complex and eIFs, and subsequent binding to 43S	0.39	0.01	0.228413	0	2	0
MASTL Facilitates Mitotic Progression	2.32	0.01	0.220404	0	2	0
Activation of PPARGC1A (PGC-1alpha) by phosphorylation	2.32	0.01	0.219683	0	2	0
Sodium/Calcium exchangers	2.32	0.01	0.218963	0	2	0
Apoptotic cleavage of cell adhesion proteins	2.32	0.01	0.218245	0	2	0
Signaling by FGFR4 in disease	2.32	0.01	0.218245	0	2	0
Initiation of Nuclear Envelope Reformation	2.32	0.01	0.217527	0	2	0
Interleukin-6 signaling	2.32	0.01	0.216811	0	2	0
DNA Damage/Telomere Stress Induced Senescence	1.63	0.01	0.216811	0	8	0
ER to Golgi Anterograde Transport	1.35	3.74	0.216811	0	17	2
Myoclonic epilepsy of Lafora	2.32	0.01	0.216096	0	2	0
Lipoprotein metabolism	1.63	4.79	0.216096	0	8	1
IRAK2 mediated activation of TAK1 complex upon TLR7/8 or 9 stimulation	2.32	0.01	0.216096	0	2	0
Nuclear Envelope Reassembly	2.32	0.01	0.215383	0	2	0
CLEC7A (Dectin-1) induces NFAT activation	2.32	0.01	0.21467	0	2	0
SLBP independent Processing of Histone Pre-mRNAs	2.32	0.01	0.213959	0	2	0
Lysosome Vesicle Biogenesis	1.66	0.01	0.213959	0	5	0
IRAK2 mediated activation of TAK1 complex	2.32	0.01	0.213959	0	2	0
Phase 1 - Functionalization of compounds	0.51	0.01	0.213249	0	4	0
Regulated proteolysis of p75NTR	2.32	0.01	0.213249	0	2	0
Non-integrin membrane-ECM interactions	1.57	4.63	0.21254	0	8	1
Degradation of GLI1 by the proteasome	1.54	0.01	0.21254	0	8	0
Pyrimidine metabolism	0.01	0.01	0.21254	0	0	0
Dectin-1 mediated noncanonical NF-kB signaling	1.54	0.01	0.211832	0	8	0
Cholesterol biosynthesis	0.01	0.01	0.211832	0	0	0
Histidine, lysine, phenylalanine, tyrosine, proline and tryptophan catabolism	0.28	0.01	0.211125	0	1	0
Phase 4 - resting membrane potential	1.83	0.01	0.211125	0	3	0
Synthesis and interconversion of nucleotide di- and triphosphates	0.01	0.01	0.211125	0	0	0
Homologous DNA Pairing and Strand Exchange	0.28	0.01	0.211125	0	1	0
Scavenging of heme from plasma	0.28	0.01	0.210419	0	1	0
SHC-mediated cascade:FGFR4	1.83	0.01	0.210419	0	3	0
Glyoxylate metabolism and glycine degradation	0.01	0.01	0.210419	0	0	0
Translocation of ZAP-70 to Immunological synapse	0.01	0.01	0.210419	0	0	0
Post-translational modification: synthesis of GPI-anchored proteins	0.01	0.01	0.210419	0	0	0
TNFs bind their physiological receptors	0.01	0.01	0.210419	0	0	0
The canonical retinoid cycle in rods (twilight vision)	0.01	0.01	0.210419	0	0	0
Cytosolic tRNA aminoacylation	0.01	0.01	0.209715	0	0	0
Peroxisomal lipid metabolism	0.01	0.01	0.209715	0	0	0
Branched-chain amino acid catabolism	0.01	11.88	0.209715	0	0	1
Metal ion SLC transporters	0.01	0.01	0.209012	0	0	0
Iron uptake and transport	0.27	0.01	0.208309	0	1	0
TP53 Regulates Transcription of Cell Death Genes	0.27	0.01	0.208309	0	1	0
Pyruvate metabolism	0.01	0.01	0.206908	0	0	0
Glycosphingolipid metabolism	0.26	0.01	0.20621	0	1	0
Phosphorylation of CD3 and TCR zeta chains	0.01	0.01	0.20621	0	0	0
A tetrasaccharide linker sequence is required for GAG synthesis	0.01	0.01	0.205512	0	0	0
Reproduction	0.01	0.01	0.205512	0	0	0
Regulation of Complement cascade	0.01	0.01	0.204815	0	0	0
Fertilization	0.01	0.01	0.20412	0	0	0
Resolution of D-loop Structures through Synthesis-Dependent Strand Annealing (SDSA)	0.01	0.01	0.203426	0	0	0
GABA A (rho) receptor activation	3.86	0.01	0.195861	0	1	0
5-Phosphoribose 1-diphosphate biosynthesis	3.86	0.01	0.195179	0	1	0
RHO GTPases regulate CFTR trafficking	3.86	0.01	0.194499	0	1	0
Activation of BIM and translocation to mitochondria	3.86	0.01	0.19382	0	1	0
CREB phosphorylation through the activation of CaMKK	3.86	0.01	0.19382	0	1	0
NFG and proNGF binds to p75NTR	3.86	0.01	0.193142	0	1	0
The NLRP1 inflammasome	3.86	0.01	0.192465	0	1	0
Toxicity of botulinum toxin type B (BoNT/B)	3.86	0.01	0.191789	0	1	0
Platelet activation, signaling and aggregation	1.23	0.01	0.191789	0	29	0
Toxicity of botulinum toxin type G (BoNT/G)	3.86	0.01	0.191789	0	1	0
Metabolism	0.91	1.11	0.191789	0	155	8
Gap-filling DNA repair synthesis and ligation in GG-NER	1.85	0.01	0.191114	0	4	0
Lysosomal glycogen catabolism	3.86	0.01	0.191114	0	1	0
Synthesis of IP3 and IP4 in the cytosol	1.85	10.93	0.19044	0	4	1
Integration of viral DNA into host genomic DNA	3.86	0.01	0.19044	0	1	0
Caspase activation via extrinsic apoptotic signalig pathway	1.93	0.01	0.19044	0	4	0
TRAF3 deficiency - HSE	3.86	0.01	0.189767	0	1	0
Nitric oxide stimulates guanylate cyclase	1.93	0.01	0.189767	0	4	0
Import of palmitoyl-CoA into the mitochondrial matrix	2.11	0.01	0.189767	0	2	0
betaKlotho-mediated ligand binding	3.86	0.01	0.189767	0	1	0
ADP signalling through P2Y purinoceptor 1	1.93	0.01	0.189767	0	4	0
CD28 dependent Vav1 pathway	2.11	0.01	0.189096	0	2	0
Activation of BMF and translocation to mitochondria	3.86	0.01	0.189096	0	1	0
Biotin transport and metabolism	2.11	0.01	0.188425	0	2	0
Signalling to STAT3	3.86	0.01	0.188425	0	1	0
PECAM1 interactions	2.11	0.01	0.188425	0	2	0
Glycogen storage disease type II (GAA)	3.86	0.01	0.187755	0	1	0
ATF6-alpha activates chaperones	2.11	0.01	0.187755	0	2	0
Vpr-mediated induction of apoptosis by mitochondrial outer membrane permeabilization	3.86	0.01	0.187755	0	1	0
ERBB2 Activates PTK6 Signaling	2.11	0.01	0.187087	0	2	0
GLI proteins bind promoters of Hh responsive genes to promote transcription	3.86	0.01	0.187087	0	1	0
Highly calcium permeable postsynaptic nicotinic acetylcholine receptors	2.11	0.01	0.186419	0	2	0
TWIK related potassium channel (TREK)	3.86	0.01	0.186419	0	1	0
Transport of glucose and other sugars, bile salts and organic acids, metal ions and amine compounds	0.57	2.68	0.186419	0	5	1
Serotonin clearance from the synaptic cleft	3.86	0.01	0.185752	0	1	0
NR1D1 (REV-ERBA) represses gene expression	3.86	0.01	0.185752	0	1	0
IKBKB deficiency causes SCID	3.86	0.01	0.185087	0	1	0
Autointegration results in viral DNA circles	3.86	0.01	0.184422	0	1	0
Defective TRP may confer susceptibility towards thyroid papillary carcinoma (TPC)	3.86	0.01	0.183759	0	1	0
trans-Golgi Network Vesicle Budding	1.49	0.01	0.183759	0	9	0
Clathrin derived vesicle budding	1.49	0.01	0.183096	0	9	0
Negative regulation of FGFR1 signaling	1.78	0.01	0.179142	0	4	0
The role of Nef in HIV-1 replication and disease pathogenesis	1.78	0.01	0.178486	0	4	0
RNA Polymerase I Promoter Opening	1.78	0.01	0.177832	0	4	0
VLDLR internalisation and degradation	1.93	0.01	0.170053	0	2	0
Purine ribonucleoside monophosphate biosynthesis	1.93	0.01	0.169411	0	2	0
alpha-linolenic (omega3) and linoleic (omega6) acid metabolism	1.93	0.01	0.169411	0	2	0
alpha-linolenic acid (ALA) metabolism	1.93	0.01	0.16877	0	2	0
Gap junction trafficking	1.51	0.01	0.16877	0	6	0
p38MAPK events	1.93	0.01	0.16813	0	2	0
Nuclear Envelope Breakdown	1.51	0.01	0.16813	0	6	0
mRNA decay by 3' to 5' exoribonuclease	1.93	0.01	0.167491	0	2	0
Josephin domain DUBs	1.93	0.01	0.167491	0	2	0
Caspase-mediated cleavage of cytoskeletal proteins	1.93	0.01	0.166853	0	2	0
POU5F1 (OCT4), SOX2, NANOG activate genes related to proliferation	1.93	0.01	0.166216	0	2	0
Early Phase of HIV Life Cycle	1.93	0.01	0.165579	0	2	0
Effects of PIP2 hydrolysis	1.72	0.01	0.165579	0	4	0
O-linked glycosylation	0.63	0.01	0.165579	0	6	0
Chk1/Chk2(Cds1) mediated inactivation of Cyclin B:Cdk1 complex	1.93	0.01	0.165579	0	2	0
Syndecan interactions	1.72	0.01	0.164944	0	4	0
Glucose metabolism	1.39	0.01	0.162412	0	9	0
Negative regulation of FGFR2 signaling	1.66	0.01	0.157391	0	4	0
G-protein activation	1.66	0.01	0.156767	0	4	0
Metalloprotease DUBs	1.66	9.76	0.156145	0	4	1
Sphingolipid metabolism	0.56	0.01	0.153663	0	4	0
Metabolism of polyamines	0.55	0.01	0.153663	0	4	0
Metabolism of fat-soluble vitamins	0.45	0.01	0.153663	0	2	0
Arachidonic acid metabolism	0.43	0.01	0.153663	0	2	0
M/G1 Transition	0.55	0.01	0.153045	0	4	0
DNA Replication Pre-Initiation	0.55	0.01	0.152427	0	4	0
FCERI mediated Ca+2 mobilization	0.41	0.01	0.150581	0	2	0
Regulation of beta-cell development	1.6	0.01	0.145087	0	4	0
Inactivation, recovery and regulation of the phototransduction cascade	1.6	0.01	0.144481	0	4	0
Platelet degranulation	0.65	0.01	0.143271	0	7	0
TET1,2,3 and TDG demethylate DNA	2.9	0.01	0.142065	0	1	0
Resolution of AP sites via the single-nucleotide replacement pathway	2.9	0.01	0.142065	0	1	0
APOBEC3G mediated resistance to HIV-1 infection	2.9	0.01	0.141463	0	1	0
Molybdenum cofactor biosynthesis	2.9	0.01	0.140862	0	1	0
Activation, myristolyation of BID and translocation to mitochondria	2.9	0.01	0.140261	0	1	0
TFAP2 (AP-2) family regulates transcription of other transcription factors	2.9	0.01	0.139662	0	1	0
Phosphorylation of proteins involved in G1/S transition by active Cyclin E:Cdk2 complexes	2.9	0.01	0.139662	0	1	0
PLCG1 events in ERBB2 signaling	2.9	0.01	0.139063	0	1	0
Neurophilin interactions with VEGF and VEGFR	2.9	0.01	0.138466	0	1	0
LDL-mediated lipid transport	1.78	0.01	0.138466	0	2	0
FGFR2 mutant receptor activation	1.54	0.01	0.138466	0	4	0
SUMOylation of chromatin organization proteins	2.9	0.01	0.137869	0	1	0
The phototransduction cascade	1.54	0.01	0.137869	0	4	0
Regulation of KIT signaling	1.78	0.01	0.137869	0	2	0
PTK6 Activates STAT3	2.9	0.01	0.137869	0	1	0
TAK1 activates NFkB by phosphorylation and activation of IKKs complex	1.54	0.01	0.137869	0	4	0
Apoptosis induced DNA fragmentation	1.78	0.01	0.137869	0	2	0
Localization of the PINCH-ILK-PARVIN complex to focal adhesions	2.9	0.01	0.137272	0	1	0
Dissolution of Fibrin Clot	1.78	0.01	0.137272	0	2	0
mRNA Editing	2.9	0.01	0.136677	0	1	0
Activation of DNA fragmentation factor	1.78	0.01	0.136677	0	2	0
Degradation of DVL	1.42	4.79	0.128427	0	7	1
S Phase	1.27	0.01	0.127261	0	14	0
G alpha (i) signalling events	0.77	0.01	0.126679	0	16	0
Thrombin signalling through proteinase activated receptors (PARs)	1.5	0.01	0.123782	0	4	0
Polymerase switching	1.66	0.01	0.117475	0	2	0
COPI-dependent Golgi-to-ER retrograde traffic	1.33	0.01	0.117475	0	11	0
Metabolic disorders of biological oxidation enzymes	0.33	0.01	0.116907	0	1	0
Mismatch repair (MMR) directed by MSH2:MSH6 (MutSalpha)	1.66	0.01	0.116907	0	2	0
Leading Strand Synthesis	1.66	0.01	0.116907	0	2	0
Mismatch repair (MMR) directed by MSH2:MSH3 (MutSbeta)	1.66	0.01	0.116339	0	2	0
Polymerase switching on the C-strand of the telomere	1.66	0.01	0.115771	0	2	0
Glycogen synthesis	1.66	0.01	0.115205	0	2	0
NIK-->noncanonical NF-kB signaling	1.37	0.01	0.115205	0	7	0
Nicotinate metabolism	1.66	0.01	0.114639	0	2	0
Activation of ATR in response to replication stress	0.31	0.01	0.114639	0	1	0
IRAK1 recruits IKK complex upon TLR7/8 or 9 stimulation	1.66	0.01	0.114639	0	2	0
Signal regulatory protein (SIRP) family interactions	1.66	0.01	0.114074	0	2	0
Presynaptic phase of homologous DNA pairing and strand exchange	0.3	0.01	0.114074	0	1	0
HDR through Homologous Recombination (HRR)	0.53	0.01	0.113509	0	3	0
IRAK1 recruits IKK complex	1.66	0.01	0.113509	0	2	0
Methylation	1.66	0.01	0.112946	0	2	0
COPII (Coat Protein 2) Mediated Vesicle Transport	0.52	4.08	0.112383	0	3	1
G2/M Checkpoints	0.7	0.01	0.110698	0	9	0
Apoptotic cleavage of cellular proteins	1.61	0.01	0.110138	0	5	0
Condensation of Prophase Chromosomes	1.61	0.01	0.109579	0	5	0
Assembly of the primary cilium	1.23	0.01	0.108463	0	21	0
Acyl chain remodelling of PG	0.01	0.01	0.105684	0	0	0
Amine-derived hormones	0.01	0.01	0.10513	0	0	0
Chondroitin sulfate biosynthesis	0.01	0.01	0.10513	0	0	0
Formation of ATP by chemiosmotic coupling	0.01	0.01	0.104577	0	0	0
Regulation of TLR by endogenous ligand	0.01	0.01	0.104577	0	0	0
RNA Polymerase III Chain Elongation	0.01	0.01	0.104025	0	0	0
Translesion synthesis by Y family DNA polymerases bypasses lesions on DNA template	1.49	0.01	0.104025	0	5	0
Scavenging by Class A Receptors	0.01	0.01	0.104025	0	0	0
Mitochondrial Fatty Acid Beta-Oxidation	0.01	0.01	0.104025	0	0	0
mTOR signalling	1.49	0.01	0.104025	0	5	0
Zinc transporters	0.01	0.01	0.103474	0	0	0
Diseases of metabolism	0.66	0.01	0.103474	0	6	0
Diseases associated with N-glycosylation of proteins	0.01	0.01	0.103474	0	0	0
G1/S-Specific Transcription	0.01	0.01	0.102923	0	0	0
Cytosolic sensors of pathogen-associated DNA	1.4	0.01	0.102923	0	8	0
Digestion of dietary lipid	0.01	0.01	0.102373	0	0	0
Metabolism of porphyrins	0.01	0.01	0.101824	0	0	0
NGF-independant TRKA activation	2.32	0.01	0.101824	0	1	0
SLC transporter disorders	1.36	0.01	0.101824	0	8	0
Defective B4GALT7 causes EDS, progeroid type	0.01	0.01	0.101824	0	0	0
Cytosolic sulfonation of small molecules	0.01	0.01	0.101275	0	0	0
SUMO is conjugated to E1 (UBA2:SAE1)	2.32	0.01	0.101275	0	1	0
Defective B3GAT3 causes JDSSDHD	0.01	0.01	0.101275	0	0	0
Synthesis of GDP-mannose	2.32	0.01	0.100727	0	1	0
Defective B3GALT6 causes EDSP2 and SEMDJL1	0.01	0.01	0.100727	0	0	0
IRS activation	2.32	0.01	0.100727	0	1	0
Glucuronidation	0.01	0.01	0.100727	0	0	0
Toxicity of botulinum toxin type D (BoNT/D)	2.32	0.01	0.100179	0	1	0
SMAD2/3 Phosphorylation Motif Mutants in Cancer	2.32	0.01	0.0996329	0	1	0
Metabolism of carbohydrates	0.79	0.01	0.0996329	0	19	0
Association of TriC/CCT with target proteins during biosynthesis	1.52	0.01	0.0990869	0	5	0
PKB-mediated events	1.45	0.01	0.0990869	0	5	0
Toxicity of botulinum toxin type F (BoNT/F)	2.32	0.01	0.0990869	0	1	0
Regulation of HSF1-mediated heat shock response	1.38	0.01	0.0990869	0	8	0
Glycogen storage disease type IV (GBE1)	2.32	0.01	0.0985417	0	1	0
Abacavir metabolism	2.32	0.01	0.0985417	0	1	0
Reelin signalling pathway	2.32	54.65	0.0979971	0.191114	1	1
Activation of RAS in B cells	2.32	0.01	0.0974532	0	1	0
Aflatoxin activation and detoxification	0.01	0.01	0.09691	0	0	0
PKA-mediated phosphorylation of key metabolic factors	2.32	0.01	0.09691	0	1	0
Synthesis of Leukotrienes (LT) and Eoxins (EX)	0.01	0.01	0.09691	0	0	0
Defective LFNG causes SCDO3	2.32	0.01	0.0963675	0	1	0
Mitochondrial tRNA aminoacylation	0.01	0.01	0.0963675	0	0	0
Hyaluronan biosynthesis and export	2.32	0.01	0.0958256	0	1	0
Regulation of Insulin-like Growth Factor (IGF) transport and uptake by Insulin-like Growth Factor Binding Proteins (IGFBPs)	0.01	0.01	0.0958256	0	0	0
Negative regulation of TCF-dependent signaling by DVL-interacting proteins	2.32	0.01	0.0958256	0	1	0
HS-GAG degradation	0.01	0.01	0.0909791	0	0	0
RA biosynthesis pathway	0.01	0.01	0.090444	0	0	0
Signaling by GPCR	0.92	0.64	0.090444	0	102	3
Intrinsic Pathway of Fibrin Clot Formation	0.01	0.01	0.0899095	0	0	0
Common Pathway of Fibrin Clot Formation	0.01	0.01	0.0899095	0	0	0
Nef-mediates down modulation of cell surface receptors by recruiting them to clathrin adapters	1.74	0.01	0.0824945	0	3	0
Miscellaneous transport and binding events	1.74	0.01	0.0819697	0	3	0
G beta:gamma signalling through PLC beta	1.74	0.01	0.0819697	0	3	0
RIG-I/MDA5 mediated induction of IFN-alpha/beta pathways	1.3	0.01	0.0772745	0	9	0
Formation of Incision Complex in GG-NER	1.35	0.01	0.076756	0	5	0
Influenza Viral RNA Transcription and Replication	0.71	0.01	0.076238	0	8	0
Metabolism of non-coding RNA	1.66	0.01	0.0757207	0	3	0
snRNP Assembly	1.66	0.01	0.075204	0	3	0
activated TAK1 mediates p38 MAPK activation	1.66	0.01	0.075204	0	3	0
Activation of TRKA receptors	1.93	0.01	0.0746879	0	1	0
Post-chaperonin tubulin folding pathway	1.66	0.01	0.0746879	0	3	0
Fibronectin matrix formation	1.93	0.01	0.0746879	0	1	0
Regulation of signaling by CBL	1.66	0.01	0.0741724	0	3	0
TGFBR1 KD Mutants in Cancer	1.93	0.01	0.0741724	0	1	0
Mitotic Spindle Checkpoint	1.66	0.01	0.0736576	0	3	0
Loss of Function of TGFBR1 in Cancer	1.93	0.01	0.0736576	0	1	0
Fatty Acyl-CoA Biosynthesis	0.46	0.01	0.0731433	0	2	0
Pre-NOTCH Processing in the Endoplasmic Reticulum	1.93	0.01	0.0731433	0	1	0
Synthesis of 15-eicosatetraenoic acid derivatives	1.93	0.01	0.0726296	0	1	0
Synthesis of wybutosine at G37 of tRNA(Phe)	1.93	0.01	0.0721166	0	1	0
Clearance of Nuclear Envelope Membranes from Chromatin	1.93	0.01	0.0721166	0	1	0
CLEC7A/inflammasome pathway	1.93	0.01	0.0716041	0	1	0
ADP signalling through P2Y purinoceptor 12	1.58	0.01	0.0710923	0	3	0
Uptake and function of diphtheria toxin	1.93	0.01	0.0710923	0	1	0
Cargo trafficking to the periciliary membrane	0.45	0.01	0.0710923	0	2	0
VLDL interactions	1.58	12.42	0.0705811	0	3	1
Cyclin A/B1 associated events during G2/M transition	1.58	0.01	0.0700704	0	3	0
RAF-independent MAPK1/3 activation	1.58	0.01	0.0700704	0	3	0
G alpha (s) signalling events	0.74	0.01	0.0670192	0	9	0
Nucleosome assembly	1.39	0.01	0.0665127	0	6	0
Cargo recognition for clathrin-mediated endocytosis	1.3	0.01	0.0660068	0	10	0
Deposition of new CENPA-containing nucleosomes at the centromere	1.39	0.01	0.0660068	0	6	0
Synthesis of bile acids and bile salts via 7alpha-hydroxycholesterol	1.51	0.01	0.0639892	0	3	0
Defects in vitamin and cofactor metabolism	1.51	0.01	0.0634863	0	3	0
Amino acid synthesis and interconversion (transamination)	1.51	0.01	0.0629839	0	3	0
APC/C:Cdc20 mediated degradation of Cyclin B	1.51	0.01	0.0624821	0	3	0
RNA Polymerase III Transcription Termination	1.51	0.01	0.0619809	0	3	0
Nucleotide-binding domain, leucine rich repeat containing receptor (NLR) signaling pathways	1.36	0.01	0.0619809	0	6	0
Thromboxane signalling through TP receptor	1.51	0.01	0.0614803	0	3	0
tRNA processing in the nucleus	1.31	0.01	0.0535477	0	6	0
Sema4D induced cell migration and growth-cone collapse	1.45	0.01	0.0520764	0	3	0
Antigen processing-Cross presentation	0.7	0.01	0.05061	0	6	0
Diseases associated with the TLR signaling cascade	1.39	0.01	0.0496351	0	3	0
APC-Cdc20 mediated degradation of Nek2A	1.39	0.01	0.0491485	0	3	0
Integrin alphaIIb beta3 signaling	1.39	0.01	0.0486625	0	3	0
Budding and maturation of HIV virion	1.39	0.01	0.048177	0	3	0
G0 and Early G1	1.39	10.93	0.048177	0	3	1
Antigen activates B Cell Receptor (BCR) leading to generation of second messengers	0.56	0.01	0.047692	0	3	0
Diseases of Immune System	1.39	0.01	0.047692	0	3	0
APEX1-Independent Resolution of AP Sites via the Single Nucleotide Replacement Pathway	1.66	0.01	0.0472076	0	1	0
Recognition and association of DNA glycosylase with site containing an affected pyrimidine	1.66	0.01	0.0472076	0	1	0
Cleavage of the damaged pyrimidine	1.66	0.01	0.0467237	0	1	0
Lipid digestion, mobilization, and transport	1.27	2.73	0.0462403	0	11	1
2-LTR circle formation	1.66	0.01	0.0462403	0	1	0
Synthesis of substrates in N-glycan biosythesis	0.55	0.01	0.0462403	0	3	0
BH3-only proteins associate with and inactivate anti-apoptotic BCL-2 members	1.66	0.01	0.0457575	0	1	0
Nef Mediated CD8 Down-regulation	1.66	0.01	0.0452752	0	1	0
Depyrimidination	1.66	0.01	0.0447935	0	1	0
Interleukin-1 processing	1.66	0.01	0.0443122	0	1	0
Nef and signal transduction	1.66	0.01	0.0443122	0	1	0
Cation-coupled Chloride cotransporters	1.66	0.01	0.0438316	0	1	0
Fructose metabolism	1.66	0.01	0.0433514	0	1	0
Degradation of AXIN	1.26	0.01	0.0433514	0	6	0
Downregulation of ERBB4 signaling	1.66	0.01	0.0428718	0	1	0
SCF-beta-TrCP mediated degradation of Emi1	1.26	0.01	0.0428718	0	6	0
rRNA modification in the nucleus and cytosol	0.59	0.01	0.0428718	0	3	0
GPVI-mediated activation cascade	1.26	0.01	0.0423927	0	6	0
Interleukin-6 family signaling	1.34	0.01	0.0385789	0	3	0
Synthesis of bile acids and bile salts	1.34	0.01	0.0381045	0	3	0
Transport to the Golgi and subsequent modification	1.18	3.09	0.0338583	0	18	2
Asymmetric localization of PCP proteins	1.27	0.01	0.0315171	0	7	0
Amino acid transport across the plasma membrane	0.39	0.01	0.0291884	0	1	0
Transferrin endocytosis and recycling	0.4	0.01	0.0287242	0	1	0
Metabolism of steroid hormones	0.37	0.01	0.0287242	0	1	0
rRNA processing	0.79	0.01	0.0287242	0	13	0
HS-GAG biosynthesis	0.37	0.01	0.0287242	0	1	0
Smooth Muscle Contraction	0.36	0.01	0.0277972	0	1	0
Sialic acid metabolism	0.35	0.01	0.0254883	0	1	0
Linoleic acid (LA) metabolism	1.45	0.01	0.025028	0	1	0
Activation of Matrix Metalloproteinases	0.35	0.01	0.025028	0	1	0
Displacement of DNA glycosylase by APEX1	1.45	0.01	0.025028	0	1	0
Sema4D mediated inhibition of cell attachment and migration	1.45	34.16	0.0245682	0.0888424	1	1
Synthesis of epoxy (EET) and dihydroxyeicosatrienoic acids (DHET)	1.45	0.01	0.0241089	0	1	0
Synthesis of UDP-N-acetyl-glucosamine	1.45	0.01	0.02365	0	1	0
Interleukin-17 signaling	1.45	0.01	0.0231917	0	1	0
VEGF binds to VEGFR leading to receptor dimerization	1.45	0.01	0.0227338	0	1	0
Vitamin C (ascorbate) metabolism	1.45	0.01	0.0222764	0	1	0
Keratan sulfate/keratin metabolism	0.34	0.01	0.0222764	0	1	0
VEGF ligand-receptor interactions	1.45	0.01	0.0222764	0	1	0
Cross-presentation of particulate exogenous antigens (phagosomes)	1.45	0.01	0.0218195	0	1	0
RNF mutants show enhanced WNT signaling and proliferation	1.45	0.01	0.0213631	0	1	0
Intra-Golgi and retrograde Golgi-to-ER traffic	1.14	0.01	0.0209071	0	19	0
Ovarian tumor domain proteases	1.36	0.01	0.0132283	0	4	0
Negative regulators of RIG-I/MDA5 signaling	1.36	0.01	0.0127808	0	4	0
The role of GTSE1 in G2/M progression after G2 checkpoint	1.22	0.01	0.0118872	0	8	0
NOD1/2 Signaling Pathway	1.32	0.01	0.00833099	0	4	0
Base Excision Repair	1.29	0.01	0.00436481	0	4	0
Resolution of Abasic Sites (AP sites)	1.29	0.01	0.00392635	0	4	0
Metabolism of vitamins and cofactors	0.79	0.01	0.00392635	0	10	0
Class B/2 (Secretin family receptors)	0.67	0.01	0.00392635	0	5	0
ER-Phagosome pathway	0.69	0.01	0.00348833	0	5	0
RNA Polymerase III Transcription Initiation	1.29	0.01	0.00348833	0	4	0
Integrin cell surface interactions	0.68	0.01	0.00305075	0	5	0
GP1b-IX-V activation signalling	1.29	0.01	0.00217692	0	1	0
Ca2+ activated K+ channels	1.29	0.01	0.00174066	0	1	0
Nef Mediated CD4 Down-regulation	1.29	0.01	0.00130484	0	1	0
Base-Excision Repair, AP Site Formation	1.29	0.01	0.000869459	0	1	0
Pregnenolone biosynthesis	1.29	0.01	0.000434512	0	1	0
Tetrahydrobiopterin (BH4) synthesis, recycling, salvage and regulation	1.29	0.01	0	0	1	0
Chromosome Maintenance	1.21	0.01	0	0	9	0
Tandem pore domain halothane-inhibited K+ channel (THIK)	0.01	0.01	0	0	0	0
eNOS activation	1.29	0.01	0	0	1	0
Defective SLC40A1 causes hemochromatosis 4 (HFE4) (duodenum)	0.01	0.01	0	0	0	0
Diseases of signal transduction (R-MMU-5663202)	0.01	0.01	0	0	0	0
Defective ABCA3 causes pulmonary surfactant metabolism dysfunction 3 (SMDP3)	0.01	0.01	0	0	0	0
Defective BTD causes biotidinase deficiency	0.01	0.01	0	0	0	0
Signaling by FGFR2 IIIa TM (R-MMU-8851708)	0.01	0.01	0	0	0	0
MGMT-mediated DNA damage reversal	0.01	0.01	0	0	0	0
Defective ALG9 causes ALG9-CDG (CDG-1l)	0.01	0.01	0	0	0	0
Defective SLC35A1 causes congenital disorder of glycosylation 2F (CDG2F)	0.01	0.01	0	0	0	0
Defective SRD5A3 causes SRD5A3-CDG (CDG-1q) and KHRZ	0.01	0.01	0	0	0	0
Biosynthesis of A2E, implicated in retinal degradation	0.01	0.01	0	0	0	0
Defective DOLK causes DOLK-CDG (CDG-1m)	0.01	0.01	0	0	0	0
Defective SLC26A2 causes chondrodysplasias	0.01	0.01	0	0	0	0
Defective ALG3 causes ALG3-CDG (CDG-1d)	0.01	0.01	0	0	0	0
Defective PAPSS2 causes SEMD-PA	0.01	0.01	0	0	0	0
Defective ABCC6 causes pseudoxanthoma elasticum (PXE)	0.01	0.01	0	0	0	0
Defective ALG12 causes ALG12-CDG (CDG-1g)	0.01	0.01	0	0	0	0
Aromatic amines can be N-hydroxylated or N-dealkylated by CYP1A2	0.01	0.01	0	0	0	0
Minus-strand DNA synthesis	0.01	0.01	0	0	0	0
Plus-strand DNA synthesis	0.01	0.01	0	0	0	0
Defective ABCA1 causes Tangier disease	0.01	0.01	0	0	0	0
Defective SLC5A7 causes distal hereditary motor neuronopathy 7A (HMN7A)	0.01	0.01	0	0	0	0
Defective SLC6A3 causes Parkinsonism-dystonia infantile (PKDYS)	0.01	0.01	0	0	0	0
Defective RFT1 causes RFT1-CDG (CDG-1n)	0.01	0.01	0	0	0	0
Activation of CaMK IV	0.01	0.01	0	0	0	0
Defective NEU1 causes sialidosis	0.01	0.01	0	0	0	0
Abnormal conversion of 2-oxoglutarate to 2-hydroxyglutarate	0.01	0.01	0	0	0	0
Defective PMM2 causes PMM2-CDG (CDG-1a)	0.01	0.01	0	0	0	0
Defective MPI causes MPI-CDG (CDG-1b)	0.01	0.01	0	0	0	0
Defective ABCD1 causes adrenoleukodystrophy (ALD)	0.01	0.01	0	0	0	0
Metabolism of ingested MeSeO2H into MeSeH	0.01	0.01	0	0	0	0
TWIK-related spinal cord K+ channel (TRESK)	0.01	0.01	0	0	0	0
Defective ALG6 causes ALG6-CDG (CDG-1c)	0.01	0.01	0	0	0	0
TLR3 deficiency - HSE	0.01	0.01	0	0	0	0
Synthesis of CL	0.01	0.01	0	0	0	0
Glycogen storage disease type Ib (SLC37A4)	0.01	0.01	0	0	0	0
Viral RNP Complexes in the Host Cell Nucleus	0.01	0.01	0	0	0	0
TALDO1 deficiency: failed conversion of SH7P, GA3P to Fru(6)P, E4P	0.01	0.01	0	0	0	0
Defective DHDDS causes retinitis pigmentosa 59	0.01	0.01	0	0	0	0
Latent infection of Homo sapiens with Mycobacterium tuberculosis	0.01	0.01	0	0	0	0
Synthesis of Hepoxilins (HX) and Trioxilins (TrX)	0.01	0.01	0	0	0	0
Defective DPM3 causes DPM3-CDG (CDG-1o)	0.01	0.01	0	0	0	0
Intra-Golgi traffic	0.54	0.01	0	0	2	0
Defective DPM2 causes DPM2-CDG (CDG-1u)	0.01	0.01	0	0	0	0
MPS IX - Natowicz syndrome	0.01	0.01	0	0	0	0
Retinoid metabolism and transport	0.54	0.01	0	0	2	0
Signaling by Retinoic Acid	0.55	0.01	0	0	2	0
MPS IIIB - Sanfilippo syndrome B	0.01	0.01	0	0	0	0
Visual phototransduction	0.74	0.01	0	0	6	0
MPS VI - Maroteaux-Lamy syndrome	0.01	0.01	0	0	0	0
MPS IV - Morquio syndrome A	0.01	0.01	0	0	0	0
MPS IIIC - Sanfilippo syndrome C	0.01	0.01	0	0	0	0
MPS VII - Sly syndrome	0.01	0.01	0	0	0	0
MPS II - Hunter syndrome	0.01	0.01	0	0	0	0
Retinoid metabolism disease events	0.01	0.01	0	0	0	0
Defective SLC5A1 causes congenital glucose/galactose malabsorption (GGM)	0.01	0.01	0	0	0	0
RPIA deficiency: failed conversion of R5P to RU5P	0.01	0.01	0	0	0	0
Toxicity of tetanus toxin (TeNT)	0.01	0.01	0	0	0	0
Defective ABCD4 causes methylmalonic aciduria and homocystinuria, cblj type (MAHCJ)	0.01	0.01	0	0	0	0
Defective SLC5A2 causes renal glucosuria (GLYS1)	0.01	0.01	0	0	0	0
Disease (R-MMU-1643685)	0.01	0.01	0	0	0	0
t(4;14) translocations of FGFR3	0.01	0.01	0	0	0	0
Defective ABCB6 causes isolated colobomatous microphthalmia 7 (MCOPCB7)	0.01	0.01	0	0	0	0
Defective ALG11 causes ALG11-CDG (CDG-1p)	0.01	0.01	0	0	0	0
Defective SLC7A7 causes lysinuric protein intolerance (LPI)	0.01	0.01	0	0	0	0
Defective ABCA12 causes autosomal recessive congenital ichthyosis type 4B	0.01	0.01	0	0	0	0
Defective ALG8 causes ALG8-CDG (CDG-1h)	0.01	0.01	0	0	0	0
Defective SLC7A9 causes cystinuria (CSNU)	0.01	0.01	0	0	0	0
Pyruvate metabolism and Citric Acid (TCA) cycle	0.5	0.01	0	0	2	0
Defective ABCB4 causes progressive familial intrahepatic cholestasis 3, intrahepatic cholestasis of pregnancy 3 and gallbladder disease 1	0.01	0.01	0	0	0	0
Methylation of MeSeH for excretion	0.01	0.01	0	0	0	0
Defective ABCC9 causes dilated cardiomyopathy 10, familial atrial fibrillation 12 and hypertrichotic osteochondrodysplasia	0.01	0.01	0	0	0	0
Defective CYP1B1 causes Glaucoma	0.01	0.01	0	0	0	0
Defective UGT1A1 causes hyperbilirubinemia	0.01	0.01	0	0	0	0
Defective CYP26C1 causes Focal facial dermal dysplasia 4 (FFDD4)	0.01	0.01	0	0	0	0
Defective CYP4F22 causes Ichthyosis, congenital, autosomal recessive 5 (ARCI5)	0.01	0.01	0	0	0	0
Defective GSS causes Glutathione synthetase deficiency (GSS deficiency)	0.01	0.01	0	0	0	0
Defective ACY1 causes encephalopathy	0.01	0.01	0	0	0	0
Defective CYP11B2 causes Corticosterone methyloxidase 1 deficiency (CMO-1 deficiency)	0.01	0.01	0	0	0	0
Inositol phosphate metabolism	1.32	6.21	0	0	5	1
RPIA deficiency: failed conversion of RU5P to R5P	0.01	0.01	0	0	0	0
TALDO1 deficiency: failed conversion of Fru(6)P, E4P to SH7P, GA3P	0.01	0.01	0	0	0	0
Defective CYP24A1 causes Hypercalcemia, infantile (HCAI)	0.01	0.01	0	0	0	0
Defective CYP2U1 causes Spastic paraplegia 56, autosomal recessive (SPG56)	0.01	0.01	0	0	0	0
Defective MAOA causes Brunner syndrome (BRUNS)	0.01	0.01	0	0	0	0
Defective CYP7B1 causes Spastic paraplegia 5A, autosomal recessive (SPG5A) and Congenital bile acid synthesis defect 3 (CBAS3)	0.01	0.01	0	0	0	0
Defective CYP27B1 causes Rickets vitamin D-dependent 1A (VDDR1A)	0.01	0.01	0	0	0	0
Defective CYP26B1 causes Radiohumeral fusions with other skeletal and craniofacial anomalies (RHFCA)	0.01	0.01	0	0	0	0
Regulation of signaling by NODAL	1.16	0.01	0	0	1	0
Defective UGT1A4 causes hyperbilirubinemia	0.01	0.01	0	0	0	0
Removal of the Flap Intermediate from the C-strand	1.16	0.01	0	0	1	0
Defective CYP11B1 causes Adrenal hyperplasia 4 (AH4)	0.01	0.01	0	0	0	0
Defective FMO3 causes Trimethylaminuria (TMAU)	0.01	0.01	0	0	0	0
Abacavir transport and metabolism	1.16	0.01	0	0	1	0
Cell Cycle Checkpoints	0.83	0.01	0	0	13	0
Signaling by FGFR in disease (R-MMU-1226099)	0.01	0.01	0	0	0	0
Defective SLC35D1 causes Schneckenbecken dysplasia (SCHBCKD)	0.01	0.01	0	0	0	0
FGFRL1 modulation of FGFR1 signaling	1.16	0.01	0	0	1	0
Defective CYP21A2 causes Adrenal hyperplasia 3 (AH3)	0.01	0.01	0	0	0	0
Regulation of pyruvate dehydrogenase (PDH) complex	0.01	0.01	0	0	0	0
Defective GGT1 causes Glutathionuria (GLUTH)	0.01	0.01	0	0	0	0
HDR through MMEJ (alt-NHEJ)	1.16	0.01	0	0	1	0
TP53 regulates transcription of several additional cell death genes whose specific roles in p53-dependent apoptosis remain uncertain	0.01	0.01	0	0	0	0
Defective MAT1A causes Methionine adenosyltransferase deficiency (MATD)	0.01	0.01	0	0	0	0
Creatine metabolism	1.16	0.01	0	0	1	0
Defective CYP2R1 causes Rickets vitamin D-dependent 1B (VDDR1B)	0.01	0.01	0	0	0	0
CS/DS degradation	0.01	0.01	0	0	0	0
Defective CYP17A1 causes Adrenal hyperplasia 5 (AH5)	0.01	0.01	0	0	0	0
Purine catabolism	1.16	0.01	0	0	1	0
Regulation of activated PAK-2p34 by proteasome mediated degradation	1.16	0.01	0	0	5	0
Defective MPDU1 causes MPDU1-CDG (CDG-1f)	0.01	0.01	0	0	0	0
Synthesis of bile acids and bile salts via 24-hydroxycholesterol	0.01	0.01	0	0	0	0
Defective CYP19A1 causes Aromatase excess syndrome (AEXS)	0.01	0.01	0	0	0	0
ABC-family proteins mediated transport	0.77	0.01	0	0	7	0
Eicosanoid ligand-binding receptors	0.01	0.01	0	0	0	0
Activated point mutants of FGFR2	0.01	0.01	0	0	0	0
Defective TBXAS1 causes Ghosal hematodiaphyseal dysplasia (GHDD)	0.01	0.01	0	0	0	0
DNA Replication	0.75	0.01	0	0	7	0
PI and PC transport between ER and Golgi membranes	0.01	0.01	0	0	0	0
GRB2:SOS provides linkage to MAPK signaling for Integrins	0.01	0.01	0	0	0	0
Synthesis of glycosylphosphatidylinositol (GPI)	0.01	0.01	0	0	0	0
Organic cation/anion/zwitterion transport	0.01	0.01	0	0	0	0
Mtb iron assimilation by chelation	0.01	0.01	0	0	0	0
Keratan sulfate degradation	0.01	0.01	0	0	0	0
Platelet Adhesion to exposed collagen	0.01	0.01	0	0	0	0
MPS I - Hurler syndrome	0.01	0.01	0	0	0	0
Ligand-dependent caspase activation	0.01	0.01	0	0	0	0
MPS IIID - Sanfilippo syndrome D	0.01	0.01	0	0	0	0
TNFR1-induced proapoptotic signaling	0.01	0.01	0	0	0	0
Nonsense Mediated Decay (NMD) enhanced by the Exon Junction Complex (EJC)	1.13	2.42	0	0	11	1
Diseases associated with glycosylation precursor biosynthesis	0.01	0.01	0	0	0	0
p130Cas linkage to MAPK signaling for integrins	0.01	0.01	0	0	0	0
MPS IIIA - Sanfilippo syndrome A	0.01	0.01	0	0	0	0
Synthesis, secretion, and inactivation of Glucose-dependent Insulinotropic Polypeptide (GIP)	0.01	0.01	0	0	0	0
Nonsense-Mediated Decay (NMD)	1.13	2.42	0	0	11	1
Anchoring fibril formation	0.01	0.01	0	0	0	0
MPS IV - Morquio syndrome B	0.01	0.01	0	0	0	0
Lysosphingolipid and LPA receptors	0.01	0.01	0	0	0	0
Defective ALG2 causes ALG2-CDG (CDG-1i)	0.01	0.01	0	0	0	0
Passive transport by Aquaporins	0.01	0.01	0	0	0	0
Glycogen storage disease type Ia (G6PC)	0.01	0.01	0	0	0	0
Defective DPAGT1 causes DPAGT1-CDG (CDG-1j) and CMSTA2	0.01	0.01	0	0	0	0
Defective EXT2 causes exostoses 2	0.01	0.01	0	0	0	0
Response of Mtb to phagocytosis	0.01	0.01	0	0	0	0
Defective EXT1 causes exostoses 1, TRPS2 and CHDS	0.01	0.01	0	0	0	0
Defective SLC17A5 causes Salla disease (SD) and ISSD	0.01	0.01	0	0	0	0
Defective SLC24A5 causes oculocutaneous albinism 6 (OCA6)	0.01	0.01	0	0	0	0
Diseases associated with visual transduction	0.01	0.01	0	0	0	0
TP53 Regulates Transcription of Genes Involved in G1 Cell Cycle Arrest	0.01	0.01	0	0	0	0
Defective SLC12A6 causes agenesis of the corpus callosum, with peripheral neuropathy (ACCPN)	0.01	0.01	0	0	0	0
COX reactions	0.01	0.01	0	0	0	0
Nucleotide-like (purinergic) receptors	0.01	0.01	0	0	0	0
Retinoid cycle disease events	0.01	0.01	0	0	0	0
Defective GNE causes sialuria, Nonaka myopathy and inclusion body myopathy 2	0.01	0.01	0	0	0	0
Metabolism of Angiotensinogen to Angiotensins	0.01	0.01	0	0	0	0
Defective SLC34A1 causes hypophosphatemic nephrolithiasis/osteoporosis 1 (NPHLOP1)	0.01	0.01	0	0	0	0
Purine salvage	0.01	0.01	0	0	0	0
Defective SLC36A2 causes iminoglycinuria (IG) and hyperglycinuria (HG)	0.01	0.01	0	0	0	0
FGFR2 ligand binding and activation	0.01	0.01	0	0	0	0
Synthesis of PE	0.01	0.01	0	0	0	0
Defective RHAG causes regulator type Rh-null hemolytic anemia (RHN)	0.01	0.01	0	0	0	0
Defective SLC2A1 causes GLUT1 deficiency syndrome 1 (GLUT1DS1)	0.01	0.01	0	0	0	0
Trafficking and processing of endosomal TLR	0.01	0.01	0	0	0	0
Defective SLC6A19 causes Hartnup disorder (HND)	0.01	0.01	0	0	0	0
Defective SLC34A2 causes pulmonary alveolar microlithiasis (PALM)	0.01	0.01	0	0	0	0
The activation of arylsulfatases	0.01	0.01	0	0	0	0
Miscellaneous substrates	0.01	0.01	0	0	0	0
Defective SLC26A4 causes Pendred syndrome (PDS)	0.01	0.01	0	0	0	0
Facilitative Na+-independent glucose transporters	0.01	0.01	0	0	0	0
Ethanol oxidation	0.01	0.01	0	0	0	0
Defective SLC2A9 causes hypouricemia renal 2 (RHUC2)	0.01	0.01	0	0	0	0
Defective SLC11A2 causes hypochromic microcytic anemia, with iron overload 1 (AHMIO1)	0.01	0.01	0	0	0	0
P2Y receptors	0.01	0.01	0	0	0	0
Defective SLC40A1 causes hemochromatosis 4 (HFE4) (macrophages)	0.01	0.01	0	0	0	0
Lysine catabolism	0.01	0.01	0	0	0	0
Defective GFPT1 causes CMSTA1	0.01	0.01	0	0	0	0
Fatty acids	1.54	0.01	0	0	2	0
Defective SLC4A1 causes hereditary spherocytosis type 4 (HSP4), distal renal tubular acidosis (dRTA) and dRTA with hemolytic anemia (dRTA-HA)	0.01	0.01	0	0	0	0
Diseases associated with surfactant metabolism	0.01	0.01	0	0	0	0
Defective SLC22A5 causes systemic primary carnitine deficiency (CDSP)	0.01	0.01	0	0	0	0
Negative regulation of TCF-dependent signaling by WNT ligand antagonists	1.54	0.01	0	0	2	0
Defective SLC24A4 causes hypomineralized amelogenesis imperfecta (AI)	0.01	0.01	0	0	0	0
TP53 Regulates Transcription of Caspase Activators and Caspases	0.01	0.01	0	0	0	0
Mismatch Repair	1.54	0.01	0	0	2	0
Defective HK1 causes hexokinase deficiency (HK deficiency)	0.01	0.01	0	0	0	0
TP53 Regulates Transcription of Death Receptors and Ligands	0.01	0.01	0	0	0	0
Defective ALG1 causes ALG1-CDG (CDG-1k)	0.01	0.01	0	0	0	0
Glycogen storage diseases	1.54	0.01	0	0	2	0
Defective CP causes aceruloplasminemia (ACERULOP)	0.01	0.01	0	0	0	0
Hyaluronan uptake and degradation	0.01	0.01	0	0	0	0
Interaction With Cumulus Cells	0.01	0.01	0	0	0	0
Synthesis of bile acids and bile salts via 27-hydroxycholesterol	1.54	0.01	0	0	2	0
Defective SLC33A1 causes spastic paraplegia 42 (SPG42)	0.01	0.01	0	0	0	0
Unwinding of DNA	0.01	0.01	0	0	0	0
mRNA decay by 5' to 3' exoribonuclease	1.54	0.01	0	0	2	0
Defective SLC1A3 causes episodic ataxia 6 (EA6)	0.01	0.01	0	0	0	0
Serotonin receptors	0.01	0.01	0	0	0	0
Defective SLC29A3 causes histiocytosis-lymphadenopathy plus syndrome (HLAS)	0.01	0.01	0	0	0	0
TRAF6 mediated induction of TAK1 complex	1.54	0.01	0	0	2	0
Defective SLC22A18 causes lung cancer (LNCR) and embryonal rhabdomyosarcoma 1 (RMSE1)	0.01	0.01	0	0	0	0
Endosomal/Vacuolar pathway	0.01	0.01	0	0	0	0
Defective SLC1A1 is implicated in schizophrenia 18 (SCZD18) and dicarboxylic aminoaciduria (DCBXA)	0.01	0.01	0	0	0	0
Vitamin B5 (pantothenate) metabolism	0.01	0.01	0	0	0	0
Defective SLC2A10 causes arterial tortuosity syndrome (ATS)	0.01	0.01	0	0	0	0
Defective SLC16A1 causes symptomatic deficiency in lactate transport (SDLT)	0.01	0.01	0	0	0	0
Defective SLC22A12 causes renal hypouricemia 1 (RHUC1)	0.01	0.01	0	0	0	0
Defective SLC35A2 causes congenital disorder of glycosylation 2M (CDG2M)	0.01	0.01	0	0	0	0
Defective GCK causes maturity-onset diabetes of the young 2 (MODY2)	0.01	0.01	0	0	0	0
Translesion synthesis by REV1	1.45	0.01	0	0	2	0
Phenylketonuria	0.01	0.01	0	0	0	0
Defective SLC17A8 causes autosomal dominant deafness 25 (DFNA25)	0.01	0.01	0	0	0	0
RHO GTPases activate CIT	1.45	0.01	0	0	2	0
Defective SLC24A1 causes congenital stationary night blindness 1D (CSNB1D)	0.01	0.01	0	0	0	0
Polo-like kinase mediated events	1.45	0.01	0	0	2	0
Defective SLC35C1 causes congenital disorder of glycosylation 2C (CDG2C)	0.01	0.01	0	0	0	0
Defective SLC6A18 may confer susceptibility to iminoglycinuria and/or hyperglycinuria	0.01	0.01	0	0	0	0
Elevation of cytosolic Ca2+ levels	1.45	0.01	0	0	2	0
TGF-beta receptor signaling in EMT (epithelial to mesenchymal transition)	1.45	0.01	0	0	2	0
Defective SLC35A3 causes arthrogryposis, mental retardation, and seizures (AMRS)	0.01	0.01	0	0	0	0
Defective SLC26A3 causes congenital secretory chloride diarrhea 1 (DIAR1)	0.01	0.01	0	0	0	0
Synthesis, secretion, and deacylation of Ghrelin	1.45	0.01	0	0	2	0
Defective SLC12A3 causes Gitelman syndrome (GS)	0.01	0.01	0	0	0	0
Amyloid fiber formation	1.14	0.01	0	0	6	0
Defective SLC39A4 causes acrodermatitis enteropathica, zinc-deficiency type (AEZ)	0.01	0.01	0	0	0	0
Variant SLC6A14 may confer susceptibility towards obesity	0.01	0.01	0	0	0	0
Defective SLCO2A1 causes primary, autosomal recessive hypertrophic osteoarthropathy 2 (PHOAR2)	0.01	0.01	0	0	0	0
Defective SLC5A5 causes thyroid dyshormonogenesis 1 (TDH1)	0.01	0.01	0	0	0	0
Defective SLC34A3 causes Hereditary hypophosphatemic rickets with hypercalciuria (HHRH)	0.01	0.01	0	0	0	0
Defective SLC2A2 causes Fanconi-Bickel syndrome (FBS)	0.01	0.01	0	0	0	0
Signaling by FGFR2 amplification mutants	0.01	0.01	0	0	0	0
Hereditary fructose intolerance	0.01	0.01	0	0	0	0
Essential fructosuria	0.01	0.01	0	0	0	0
Assembly of the pre-replicative complex	0.68	0.01	0	0	4	0
cGMP effects	1.36	0.01	0	0	2	0
Signaling by FGFR2 in disease (R-MMU-5655253)	0.01	0.01	0	0	0	0
Defective TPMT causes Thiopurine S-methyltransferase deficiency (TPMT deficiency)	0.01	0.01	0	0	0	0
Inflammasomes	1.36	0.01	0	0	2	0
Defective CYP27A1 causes Cerebrotendinous xanthomatosis (CTX)	0.01	0.01	0	0	0	0
Defective AHCY causes Hypermethioninemia with S-adenosylhomocysteine hydrolase deficiency (HMAHCHD)	0.01	0.01	0	0	0	0
Translesion synthesis by POLK	1.36	0.01	0	0	2	0
Defective OPLAH causes 5-oxoprolinase deficiency (OPLAHD)	0.01	0.01	0	0	0	0
Translesion synthesis by POLI	1.36	0.01	0	0	2	0
Uncoating of the HIV Virion	0.01	0.01	0	0	0	0
Reverse Transcription of HIV RNA	0.01	0.01	0	0	0	0
Mitochondrial transcription termination	0.01	0.01	0	0	0	0
Defective MAN1B1 causes MRT15	0.01	0.01	0	0	0	0
Defective MGAT2 causes MGAT2-CDG (CDG-2a)	0.01	0.01	0	0	0	0
Defective B4GALT1 causes B4GALT1-CDG (CDG-2d)	0.01	0.01	0	0	0	0
Defective MOGS causes MOGS-CDG (CDG-2b)	0.01	0.01	0	0	0	0
Defective PGM1 causes PGM1-CDG (CDG1t)	0.01	0.01	0	0	0	0
Defective GALK1 can cause Galactosemia II (GALCT2)	0.01	0.01	0	0	0	0
Defective GALE can cause Epimerase-deficiency galactosemia (EDG)	0.01	0.01	0	0	0	0
Defective GALT can cause Galactosemia	0.01	0.01	0	0	0	0
FGFR4 mutant receptor activation	0.01	0.01	0	0	0	0
Acrosome Reaction	0.01	0.01	0	0	0	0
ALKBH2 mediated reversal of alkylation damage	0.01	0.01	0	0	0	0
Citric acid cycle (TCA cycle)	1.29	0.01	0	0	2	0
Defective TCN2 causes hereditary megaloblastic anemia	0.01	0.01	0	0	0	0
Prostacyclin signalling through prostacyclin receptor	1.29	0.01	0	0	2	0
Defective GIF causes intrinsic factor deficiency	0.01	0.01	0	0	0	0
Diseases associated with O-glycosylation of proteins	1.18	0.01	0	0	7	0
Defective LMBRD1 causes methylmalonic aciduria and homocystinuria type cblF	0.01	0.01	0	0	0	0
Signaling by FGFR3 in disease	1.29	0.01	0	0	2	0
Synthesis and processing of ENV and VPU	0.01	0.01	0	0	0	0
Regulation of gene expression in beta cells	1.29	0.01	0	0	2	0
FGFR2 mutant receptor activation (R-MMU-1839126)	0.01	0.01	0	0	0	0
Defective ABCB11 causes progressive familial intrahepatic cholestasis 2 and benign recurrent intrahepatic cholestasis 2	0.01	0.01	0	0	0	0
Signaling by FGFR3 point mutants in cancer	1.29	0.01	0	0	2	0
Defective MMAB causes methylmalonic aciduria type cblB	0.01	0.01	0	0	0	0
Defective MMACHC causes methylmalonic aciduria and homocystinuria type cblC	0.01	0.01	0	0	0	0
Signaling by FGFR2 fusions	0.01	0.01	0	0	0	0
Defective LARGE causes MDDGA6 and MDDGB6	0.01	0.01	0	0	0	0
WNT ligand secretion is abrogated by the PORCN inhibitor LGK974	0.01	0.01	0	0	0	0
Essential pentosuria	0.01	0.01	0	0	0	0
FGFR1c and Klotho ligand binding and activation	0.01	0.01	0	0	0	0
Variant SLC6A20 contributes towards hyperglycinuria (HG) and iminoglycinuria (IG)	0.01	0.01	0	0	0	0
NADPH regeneration	0.01	0.01	0	0	0	0
Reactions specific to the hybrid N-glycan synthesis pathway	0.01	0.01	0	0	0	0
PAOs oxidise polyamines to amines	0.01	0.01	0	0	0	0
Defective DPM1 causes DPM1-CDG (CDG-1e)	0.01	0.01	0	0	0	0
Defective SLC12A1 causes Bartter syndrome 1 (BS1)	0.01	0.01	0	0	0	0
Defective SLC27A4 causes ichthyosis prematurity syndrome (IPS)	0.01	0.01	0	0	0	0
Defective GALNT3 causes familial hyperphosphatemic tumoral calcinosis (HFTC)	1.22	0.01	0	0	2	0
Defective SLC20A2 causes idiopathic basal ganglia calcification 1 (IBGC1)	0.01	0.01	0	0	0	0
Defective C1GALT1C1 causes Tn polyagglutination syndrome (TNPS)	1.22	0.01	0	0	2	0
Defective SLC3A1 causes cystinuria (CSNU)	0.01	0.01	0	0	0	0
G2/M DNA damage checkpoint	0.76	0.01	0	0	5	0
Defective GALNT12 causes colorectal cancer 1 (CRCS1)	1.22	0.01	0	0	2	0
Severe congenital neutropenia type 4 (G6PC3)	0.01	0.01	0	0	0	0
Regulation of DNA replication	0.76	0.01	0	0	5	0
Conversion from APC/C:Cdc20 to APC/C:Cdh1 in late anaphase	1.22	0.01	0	0	2	0
Defective ABCC2 causes Dubin-Johnson syndrome	0.01	0.01	0	0	0	0
APC truncation mutants are not K63 polyubiquitinated	0.01	0.01	0	0	0	0
Phosphorylation of the APC/C	1.22	0.01	0	0	2	0
Misspliced LRP5 mutants have enhanced beta-catenin-dependent signaling	0.01	0.01	0	0	0	0
Vitamins	0.01	0.01	0	0	0	0
Telomere Extension By Telomerase	0.01	0.01	0	0	0	0
TNFR1-mediated ceramide production	0.01	0.01	0	0	0	0
rRNA processing in the nucleus and cytosol	0.84	0.01	0	0	13	0
Synthesis of Dolichyl-phosphate	0.01	0.01	0	0	0	0
ABC transporter disorders	0.72	0.01	0	0	5	0
SUMO is proteolytically processed	0.01	0.01	0	0	0	0
Assembly of the ORC complex at the origin of replication	0.01	0.01	0	0	0	0
Na+-dependent glucose transporters	0.01	0.01	0	0	0	0
Transport and synthesis of PAPS	0.01	0.01	0	0	0	0
SHC-mediated cascade:FGFR2	1.16	0.01	0	0	2	0
Peptide hormone metabolism	1.16	0.01	0	0	8	0
Synthesis of 5-eicosatetraenoic acids	0.01	0.01	0	0	0	0
Inhibition of the proteolytic activity of APC/C required for the onset of anaphase by mitotic spindle checkpoint components	1.16	0.01	0	0	2	0
NADE modulates death signalling	0.01	0.01	0	0	0	0
Regulation of APC/C activators between G1/S and early anaphase	1.16	0.01	0	0	8	0
IRF3 mediated activation of type 1 IFN	0.01	0.01	0	0	0	0
Inactivation of APC/C via direct inhibition of the APC/C complex	1.16	0.01	0	0	2	0
Estrogen biosynthesis	0.01	0.01	0	0	0	0
Lagging Strand Synthesis	1.16	0.01	0	0	2	0
Defective ABCA3 causes pulmonary surfactant metabolism dysfunction type 3 (SMDP3)	0.01	0.01	0	0	0	0
Choline catabolism	0.01	0.01	0	0	0	0
Synthesis of Lipoxins (LX)	0.01	0.01	0	0	0	0
Synthesis of 12-eicosatetraenoic acid derivatives	0.01	0.01	0	0	0	0
GDP-fucose biosynthesis	0.01	0.01	0	0	0	0
Scavenging by Class F Receptors	0.01	0.01	0	0	0	0
Conjugation of benzoate with glycine	0.01	0.01	0	0	0	0
PTK6 Regulates Cell Cycle	0.01	0.01	0	0	0	0
Protein repair	0.01	0.01	0	0	0	0
The retinoid cycle in cones (daylight vision)	0.01	0.01	0	0	0	0
rRNA modification in the mitochondrion	0.01	0.01	0	0	0	0
Acyl chain remodeling of CL	0.01	0.01	0	0	0	0
Heme degradation	0.01	0.01	0	0	0	0
Sensing of DNA Double Strand Breaks	0.01	0.01	0	0	0	0
Methionine salvage pathway	0.01	0.01	0	0	0	0
Proton-coupled monocarboxylate transport	0.01	0.01	0	0	0	0
Activation of C3 and C5	0.01	0.01	0	0	0	0
Mineralocorticoid biosynthesis	0.01	0.01	0	0	0	0
Phosphorylation of Emi1	0.01	0.01	0	0	0	0
RIP-mediated NFkB activation via ZBP1	1.1	0.01	0	0	2	0
Vasopressin-like receptors	0.01	0.01	0	0	0	0
VLDL biosynthesis	0.01	0.01	0	0	0	0
Regulation of FZD by ubiquitination	1.1	0.01	0	0	2	0
G2 Phase	0.01	0.01	0	0	0	0
Growth hormone receptor signaling	1.1	0.01	0	0	2	0
Tachykinin receptors bind tachykinins	0.01	0.01	0	0	0	0
N-glycan trimming and elongation in the cis-Golgi	0.01	0.01	0	0	0	0
PCNA-Dependent Long Patch Base Excision Repair	1.1	0.01	0	0	2	0
Activation of caspases through apoptosome-mediated cleavage	0.01	0.01	0	0	0	0
Propionyl-CoA catabolism	0.01	0.01	0	0	0	0
Cytochrome c-mediated apoptotic response	0.01	0.01	0	0	0	0
SMAC binds to IAPs	0.01	0.01	0	0	0	0
SMAC-mediated dissociation of IAP:caspase complexes	0.01	0.01	0	0	0	0
Interferon gamma signaling	1.15	0.01	0	0	9	0
SMAC-mediated apoptotic response	0.01	0.01	0	0	0	0
Organic anion transport	0.01	0.01	0	0	0	0
The fatty acid cycling model	0.01	0.01	0	0	0	0
The proton buffering model	0.01	0.01	0	0	0	0
TFAP2A acts as a transcriptional repressor during retinoic acid induced cell differentiation	0.01	0.01	0	0	0	0
Trafficking of myristoylated proteins to the cilium	0.01	0.01	0	0	0	0
Beta oxidation of lauroyl-CoA to decanoyl-CoA-CoA	0.01	0.01	0	0	0	0
Leukotriene receptors	0.01	0.01	0	0	0	0
FasL/ CD95L signaling	0.01	0.01	0	0	0	0
Sulfide oxidation to sulfate	0.01	0.01	0	0	0	0
Sodium-coupled sulphate, di- and tri-carboxylate transporters	0.01	0.01	0	0	0	0
Beta oxidation of decanoyl-CoA to octanoyl-CoA-CoA	0.01	0.01	0	0	0	0
Beta oxidation of octanoyl-CoA to hexanoyl-CoA	0.01	0.01	0	0	0	0
Beta oxidation of hexanoyl-CoA to butanoyl-CoA	0.01	0.01	0	0	0	0
G2/M DNA replication checkpoint	0.01	0.01	0	0	0	0
Mitophagy	1.05	0.01	0	0	2	0
Pyrimidine biosynthesis	0.01	0.01	0	0	0	0
Pink/Parkin Mediated Mitophagy	1.05	0.01	0	0	2	0
Mitochondrial Uncoupling Proteins	0.01	0.01	0	0	0	0
Arachidonate production from DAG	0.01	0.01	0	0	0	0
Catabolism of glucuronate to xylulose-5-phosphate	0.01	0.01	0	0	0	0
Antigen Presentation: Folding, assembly and peptide loading of class I MHC	0.45	0.01	0	0	1	0
Fructose catabolism	0.01	0.01	0	0	0	0
Synthesis of very long-chain fatty acyl-CoAs	0.46	0.01	0	0	1	0
Synthesis of DNA	0.81	0.01	0	0	7	0
Galactose catabolism	0.01	0.01	0	0	0	0
Calnexin/calreticulin cycle	0.45	0.01	0	0	1	0
Beta-oxidation of very long chain fatty acids	0.01	0.01	0	0	0	0
N-glycan antennae elongation in the medial/trans-Golgi	0.45	0.01	0	0	1	0
PD-1 signaling	0.43	0.01	0	0	1	0
Electric Transmission Across Gap Junctions	0.01	0.01	0	0	0	0
Transmission across Electrical Synapses	0.01	0.01	0	0	0	0
Signaling by MST1	0.01	0.01	0	0	0	0
Cyclin B2 mediated events	0.01	0.01	0	0	0	0
WNT5A-dependent internalization of FZD2, FZD5 and ROR2	0.01	0.01	0	0	0	0
Vitamin B2 (riboflavin) metabolism	0.01	0.01	0	0	0	0
Keratan sulfate biosynthesis	0.41	0.01	0	0	1	0
tRNA processing in the mitochondrion	0.01	0.01	0	0	0	0
Muscarinic acetylcholine receptors	0.01	0.01	0	0	0	0
Dopamine receptors	0.01	0.01	0	0	0	0
Abacavir transmembrane transport	0.01	0.01	0	0	0	0
Regulation of gene expression in endocrine-committed (NEUROG3+) progenitor cells	0.01	0.01	0	0	0	0
Alternative complement activation	0.01	0.01	0	0	0	0
Extrinsic Pathway of Fibrin Clot Formation	0.01	0.01	0	0	0	0
Sperm:Oocyte Membrane Binding	0.01	0.01	0	0	0	0
Sema4D in semaphorin signaling	1.29	10.12	0	0	3	1
NOSTRIN mediated eNOS trafficking	0.01	0.01	0	0	0	0
Lectin pathway of complement activation	0.01	0.01	0	0	0	0
FGFR1b ligand binding and activation	0.01	0.01	0	0	0	0
Sodium-coupled phosphate cotransporters	0.01	0.01	0	0	0	0
Serotonin and melatonin biosynthesis	0.01	0.01	0	0	0	0
Free fatty acid receptors	0.01	0.01	0	0	0	0
Pentose phosphate pathway (hexose monophosphate shunt)	0.01	0.01	0	0	0	0
Energy dependent regulation of mTOR by LKB1-AMPK	1.24	0.01	0	0	3	0
Alpha-defensins	0.01	0.01	0	0	0	0
Regulation of Glucokinase by Glucokinase Regulatory Protein	1.24	0.01	0	0	3	0
Prostanoid ligand receptors	0.01	0.01	0	0	0	0
HDR through Homologous Recombination (HR) or Single Strand Annealing (SSA)	0.84	0.01	0	0	8	0
Degradation of cysteine and homocysteine	0.01	0.01	0	0	0	0
FGFR3 mutant receptor activation	0.01	0.01	0	0	0	0
RHO GTPases Activate Rhotekin and Rhophilins	0.01	0.01	0	0	0	0
G1/S Transition	0.81	0.01	0	0	8	0
FGFR3 ligand binding and activation	0.01	0.01	0	0	0	0
Packaging Of Telomere Ends	1.2	0.01	0	0	3	0
Transport of gamma-carboxylated protein precursors from the endoplasmic reticulum to the Golgi apparatus	0.01	0.01	0	0	0	0
PIWI-interacting RNA (piRNA) biogenesis	1.2	0.01	0	0	3	0
Interleukin-19, 20, 22, 24	0.01	0.01	0	0	0	0
Conjugation of carboxylic acids	0.01	0.01	0	0	0	0
Organic cation transport	0.01	0.01	0	0	0	0
Glycoprotein hormones	0.01	0.01	0	0	0	0
Glucocorticoid biosynthesis	0.01	0.01	0	0	0	0
Adrenoceptors	0.01	0.01	0	0	0	0
Transport of nucleotide sugars	0.01	0.01	0	0	0	0
Signaling by activated point mutants of FGFR3	0.01	0.01	0	0	0	0
Sperm Motility And Taxes	0.01	0.01	0	0	0	0
TNFR1-induced NFkappaB signaling pathway	1.16	0.01	0	0	3	0
Amino Acid conjugation	0.01	0.01	0	0	0	0
Synthesis of (16-20)-hydroxyeicosatetraenoic acids (HETE)	0.01	0.01	0	0	0	0
Beta-oxidation of pristanoyl-CoA	0.01	0.01	0	0	0	0
FGFR3c ligand binding and activation	0.01	0.01	0	0	0	0
FGFR2c ligand binding and activation	0.01	0.01	0	0	0	0
Axonal growth inhibition (RHOA activation)	0.01	0.01	0	0	0	0
FGFR2b ligand binding and activation	0.01	0.01	0	0	0	0
Opsins	0.01	0.01	0	0	0	0
tRNA modification in the mitochondrion	0.01	0.01	0	0	0	0
Inositol transporters	0.01	0.01	0	0	0	0
Transport of nucleosides and free purine and pyrimidine bases across the plasma membrane	0.01	0.01	0	0	0	0
Acyl chain remodeling of DAG and TAG	0.01	0.01	0	0	0	0
POLB-Dependent Long Patch Base Excision Repair	0.01	0.01	0	0	0	0
Apoptotic factor-mediated response	0.01	0.01	0	0	0	0
Erythrocytes take up oxygen and release carbon dioxide	0.01	0.01	0	0	0	0
Histidine catabolism	0.01	0.01	0	0	0	0
TRAIL signaling	0.01	0.01	0	0	0	0
Zinc efflux and compartmentalization by the SLC30 family	0.01	0.01	0	0	0	0
Reversal of alkylation damage by DNA dioxygenases	0.01	0.01	0	0	0	0
Vitamin D (calciferol) metabolism	0.01	0.01	0	0	0	0
Attachment of GPI anchor to uPAR	0.01	0.01	0	0	0	0
Activation of NIMA Kinases NEK9, NEK6, NEK7	0.01	0.01	0	0	0	0
TRAF6 mediated IRF7 activation	1.09	0.01	0	0	3	0
Glycerophospholipid catabolism	0.01	0.01	0	0	0	0
Termination of translesion DNA synthesis	1.09	0.01	0	0	3	0
Synthesis of Ketone Bodies	0.01	0.01	0	0	0	0
Ubiquinol biosynthesis	0.01	0.01	0	0	0	0
Nuclear Pore Complex (NPC) Disassembly	1.09	0.01	0	0	3	0
Activation of PUMA and translocation to mitochondria	0.01	0.01	0	0	0	0
Nectin/Necl trans heterodimerization	0.01	0.01	0	0	0	0
Regulation of gene expression in early pancreatic precursor cells	0.01	0.01	0	0	0	0
Multifunctional anion exchangers	0.01	0.01	0	0	0	0
Mitochondrial iron-sulfur cluster biogenesis	0.01	0.01	0	0	0	0
Nonhomologous End-Joining (NHEJ)	0.93	0.01	0	0	4	0
RNA Polymerase I Chain Elongation	0.87	0.01	0	0	4	0
Ubiquitin Mediated Degradation of Phosphorylated Cdc25A	0.87	0.01	0	0	4	0
p53-Independent DNA Damage Response	0.87	0.01	0	0	4	0
E2F mediated regulation of DNA replication	1.05	0.01	0	0	3	0
p53-Independent G1/S DNA damage checkpoint	0.87	0.01	0	0	4	0
Thyroxine biosynthesis	0.01	0.01	0	0	0	0
Dectin-2 family	0.01	0.01	0	0	0	0
TRIF-mediated programmed cell death	0.01	0.01	0	0	0	0
Calcitonin-like ligand receptors	0.01	0.01	0	0	0	0
Urea cycle	0.01	0.01	0	0	0	0
Pyrimidine salvage reactions	0.01	0.01	0	0	0	0
rRNA processing in the mitochondrion	0.01	0.01	0	0	0	0
Molecules associated with elastic fibres	0.61	0.01	0	0	2	0
Generation of second messenger molecules	0.63	0.01	0	0	2	0
Synthesis of pyrophosphates in the cytosol	0.01	0.01	0	0	0	0
Glutathione conjugation	0.61	0.01	0	0	2	0
HDR through Single Strand Annealing (SSA)	0.63	0.01	0	0	2	0
Gamma-carboxylation of protein precursors	0.01	0.01	0	0	0	0
Removal of aminoterminal propeptides from gamma-carboxylated proteins	0.01	0.01	0	0	0	0
Fanconi Anemia Pathway	0.63	0.01	0	0	2	0
Influenza Infection	1.09	0.01	0	0	14	0
E2F-enabled inhibition of pre-replication complex formation	0.01	0.01	0	0	0	0
Interaction With The Zona Pellucida	0.01	0.01	0	0	0	0
Activation of SMO	0.01	0.01	0	0	0	0
Reactions specific to the complex N-glycan synthesis pathway	0.01	0.01	0	0	0	0
Zinc influx into cells by the SLC39 gene family	0.01	0.01	0	0	0	0
p75NTR regulates axonogenesis	0.01	0.01	0	0	0	0
p53-Dependent G1 DNA Damage Response	0.91	0.01	0	0	5	0
MAP2K and MAPK activation	1.19	0.01	0	0	4	0
p53-Dependent G1/S DNA damage checkpoint	0.91	0.01	0	0	5	0
Defective CFTR causes cystic fibrosis	0.95	0.01	0	0	5	0
Activation of NOXA and translocation to mitochondria	0.01	0.01	0	0	0	0
Antagonism of Activin by Follistatin	0.01	0.01	0	0	0	0
Adenosine P1 receptors	0.01	0.01	0	0	0	0
Ficolins bind to repetitive carbohydrate structures on the target cell surface	0.01	0.01	0	0	0	0
ATP sensitive Potassium channels	0.01	0.01	0	0	0	0
TGFBR1 LBD Mutants in Cancer	0.01	0.01	0	0	0	0
Wax biosynthesis	0.01	0.01	0	0	0	0
Phosphate bond hydrolysis by NUDT proteins	0.01	0.01	0	0	0	0
Cholesterol biosynthesis via desmosterol	0.01	0.01	0	0	0	0
Dual Incision in GG-NER	1.13	0.01	0	0	4	0
Cholesterol biosynthesis via lathosterol	0.01	0.01	0	0	0	0
Neurotransmitter uptake and Metabolism In Glial Cells	0.01	0.01	0	0	0	0
Hypusine synthesis from eIF5A-lysine	0.01	0.01	0	0	0	0
Synthesis of IPs in the nucleus	0.01	0.01	0	0	0	0
Mitochondrial ABC transporters	0.01	0.01	0	0	0	0
TGFBR2 Kinase Domain Mutants in Cancer	0.01	0.01	0	0	0	0
Transcriptional activation of cell cycle inhibitor p21	0.01	0.01	0	0	0	0
Major pathway of rRNA processing in the nucleolus and cytosol	0.89	0.01	0	0	13	0
Defective CYP11A1 causes Adrenal insufficiency, congenital, with 46,XY sex reversal (AICSR)	0.01	0.01	0	0	0	0
Transcriptional activation of p53 responsive genes	0.01	0.01	0	0	0	0
Activation of AKT2	0.01	0.01	0	0	0	0
Vitamin B1 (thiamin) metabolism	0.01	0.01	0	0	0	0
Histamine receptors	0.01	0.01	0	0	0	0
Scavenging by Class B Receptors	0.01	0.01	0	0	0	0
NGF processing	0.01	0.01	0	0	0	0
Scavenging by Class H Receptors	0.01	0.01	0	0	0	0
Defective AVP causes neurohypophyseal diabetes insipidus (NDI)	0.01	0.01	0	0	0	0
Axonal growth stimulation	0.01	0.01	0	0	0	0
IRAK4 deficiency (TLR5)	0.01	0.01	0	0	0	0
Transcription from mitochondrial promoters	0.01	0.01	0	0	0	0
Interleukin-12 signaling	0.01	0.01	0	0	0	0
Carnitine synthesis	0.01	0.01	0	0	0	0
Glycine degradation	0.01	0.01	0	0	0	0
Astrocytic Glutamate-Glutamine Uptake And Metabolism	0.01	0.01	0	0	0	0
ALKBH3 mediated reversal of alkylation damage	0.01	0.01	0	0	0	0
HHAT G278V abrogates palmitoylation of Hh-Np	0.01	0.01	0	0	0	0
Binding and entry of HIV virion	0.01	0.01	0	0	0	0
Loss of Function of TGFBR2 in Cancer	0.01	0.01	0	0	0	0
Proton/oligopeptide cotransporters	0.01	0.01	0	0	0	0
FGFR3b ligand binding and activation	0.01	0.01	0	0	0	0
Lysosomal oligosaccharide catabolism	0.01	0.01	0	0	0	0
Catecholamine biosynthesis	0.01	0.01	0	0	0	0
Class II GLUTs	0.01	0.01	0	0	0	0
Death Receptor Signalling	0.71	0.01	0	0	3	0
Cross-presentation of soluble exogenous antigens (endosomes)	0.7	0.01	0	0	3	0
GRB7 events in ERBB2 signaling	0.01	0.01	0	0	0	0
Regulation of ornithine decarboxylase (ODC)	0.68	0.01	0	0	3	0
Alpha-oxidation of phytanate	0.01	0.01	0	0	0	0
Hedgehog ligand biogenesis	0.89	0.01	0	0	5	0
RNA Polymerase III Transcription Initiation From Type 1 Promoter	0.83	0.01	0	0	2	0
RNA Polymerase III Transcription Initiation From Type 3 Promoter	0.83	0.01	0	0	2	0
Retrograde transport at the Trans-Golgi-Network	0.95	0.01	0	0	4	0
Ubiquitin-dependent degradation of Cyclin D	0.91	0.01	0	0	4	0
Regulation of Apoptosis	1.14	0.01	0	0	5	0
Autodegradation of the E3 ubiquitin ligase COP1	1.11	0.01	0	0	5	0
Ubiquitin-dependent degradation of Cyclin D1	0.91	0.01	0	0	4	0
XBP1(S) activates chaperone genes	1.11	0.01	0	0	5	0
CDK-mediated phosphorylation and removal of Cdc6	0.91	0.01	0	0	4	0
Vpu mediated degradation of CD4	1.11	0.01	0	0	5	0
mitochondrial fatty acid beta-oxidation of saturated fatty acids	0.01	0.01	0	0	0	0
Vif-mediated degradation of APOBEC3G	1.09	0.01	0	0	5	0
Recycling of eIF2:GDP	0.01	0.01	0	0	0	0
CASP8 activity is inhibited	0.01	0.01	0	0	0	0
AUF1 (hnRNP D0) binds and destabilizes mRNA	1.07	0.01	0	0	5	0
DNA replication initiation	0.01	0.01	0	0	0	0
IRE1alpha activates chaperones	1.07	0.01	0	0	5	0
Ligand-receptor interactions	0.01	0.01	0	0	0	0
Dimerization of procaspase-8	0.01	0.01	0	0	0	0
DNA Damage Reversal	0.01	0.01	0	0	0	0
Stabilization of p53	1.05	0.01	0	0	5	0
Phosphate bond hydrolysis by NTPDase proteins	0.01	0.01	0	0	0	0
Defective CHST6 causes MCDC1	0.01	0.01	0	0	0	0
Orexin and neuropeptides FF and QRFP bind to their respective receptors	0.01	0.01	0	0	0	0
Defective ST3GAL3 causes MCT12 and EIEE15	0.01	0.01	0	0	0	0
Hh mutants that don't undergo autocatalytic processing are degraded by ERAD	1.03	0.01	0	0	5	0
Coenzyme A biosynthesis	0.01	0.01	0	0	0	0
Release of Hh-Np from the secreting cell	0.01	0.01	0	0	0	0
Regulation by c-FLIP	0.01	0.01	0	0	0	0
CDT1 association with the CDC6:ORC:origin complex	0.79	0.01	0	0	4	0
Metabolism of ingested SeMet, Sec, MeSec into H2Se	0.01	0.01	0	0	0	0
Hydrolysis of LPC	0.01	0.01	0	0	0	0
Cytochrome P450 - arranged by substrate type	0.75	0.01	0	0	4	0
Telomere C-strand synthesis initiation	0.01	0.01	0	0	0	0
Defective CSF2RB causes pulmonary surfactant metabolism dysfunction 5 (SMDP5)	0.01	0.01	0	0	0	0
Synthesis of PG	0.01	0.01	0	0	0	0
Ketone body metabolism	0.01	0.01	0	0	0	0
Defective CSF2RA causes pulmonary surfactant metabolism dysfunction 4 (SMDP4)	0.01	0.01	0	0	0	0
Autodegradation of Cdh1 by Cdh1:APC/C	1.1	0.01	0	0	6	0
Formyl peptide receptors bind formyl peptides and many other ligands	0.01	0.01	0	0	0	0
Conjugation of salicylate with glycine	0.01	0.01	0	0	0	0
AMPK inhibits chREBP transcriptional activation activity	0.01	0.01	0	0	0	0
Signaling by activated point mutants of FGFR1	0.01	0.01	0	0	0	0
Defective CHST3 causes SEDCJD	0.01	0.01	0	0	0	0
Defective CHST14 causes EDS, musculocontractural type	0.01	0.01	0	0	0	0
Defective CHSY1 causes TPBS	0.01	0.01	0	0	0	0
Relaxin receptors	0.01	0.01	0	0	0	0
Terminal pathway of complement	0.01	0.01	0	0	0	0
FGFR1c ligand binding and activation	0.01	0.01	0	0	0	0
Synthesis of diphthamide-EEF2	0.01	0.01	0	0	0	0
Transport of fatty acids	0.01	0.01	0	0	0	0
APC/C:Cdc20 mediated degradation of Securin	1.04	0.01	0	0	6	0
Physiological factors	0.97	22.77	0	0	1	1
Eicosanoids	0.97	0.01	0	0	1	0
Tandem pore domain potassium channels	0.97	0.01	0	0	1	0
SHC-mediated cascade:FGFR3	0.97	0.01	0	0	1	0
Switching of origins to a post-replicative state	0.82	0.01	0	0	5	0
Removal of licensing factors from origins	0.79	0.01	0	0	5	0
Regulation of IFNG signaling	0.97	0.01	0	0	1	0
Orc1 removal from chromatin	0.82	0.01	0	0	5	0
The NLRP3 inflammasome	0.97	0.01	0	0	1	0
ECM proteoglycans	0.77	0.01	0	0	5	0
Asparagine N-linked glycosylation	0.94	1.85	0	0	24	2
NF-kB activation through FADD/RIP-1 pathway mediated by caspase-8 and -10	0.97	0.01	0	0	1	0
FGFR4 ligand binding and activation	0.97	0.01	0	0	1	0
Reversible hydration of carbon dioxide	0.97	0.01	0	0	1	0
Activation of the phototransduction cascade	1.05	0.01	0	0	1	0
Crosslinking of collagen fibrils	1.05	0.01	0	0	1	0
Synthesis of IP2, IP, and Ins in the cytosol	1.05	0.01	0	0	1	0
Processive synthesis on the C-strand of the telomere	1.05	0.01	0	0	1	0
Membrane binding and targetting of GAG proteins	1.05	0.01	0	0	1	0
Synthesis And Processing Of GAG, GAGPOL Polyproteins	1.05	0.01	0	0	1	0
Tryptophan catabolism	1.05	0.01	0	0	1	0
Condensation of Prometaphase Chromosomes	1.05	0.01	0	0	1	0
Defective pro-SFTPC causes pulmonary surfactant metabolism dysfunction 2 (SMDP2) and respiratory distress syndrome (RDS)	0.01	0.01	0	0	0	0
Virus Assembly and Release	0.01	0.01	0	0	0	0
Defective ABCG8 causes gallbladder disease 4 and sitosterolemia	0.01	0.01	0	0	0	0
Defective ABCG5 causes sitosterolemia	0.01	0.01	0	0	0	0
Insulin effects increased synthesis of Xylulose-5-Phosphate	0.01	0.01	0	0	0	0
Activation and oligomerization of BAK protein	0.01	0.01	0	0	0	0
Release of apoptotic factors from the mitochondria	0.01	0.01	0	0	0	0
TRKA activation by NGF	0.01	0.01	0	0	0	0
Regulation of mitotic cell cycle	1.08	0.01	0	0	8	0
Intestinal saccharidase deficiencies	0.01	0.01	0	0	0	0
Sterols are 12-hydroxylated by CYP8B1	0.01	0.01	0	0	0	0
APC/C-mediated degradation of cell cycle proteins	1.08	0.01	0	0	8	0
NOSIP mediated eNOS trafficking	0.01	0.01	0	0	0	0
Interconversion of polyamines	0.01	0.01	0	0	0	0
Interaction between PHLDA1 and AURKA	0.01	0.01	0	0	0	0
Degradation of GABA	0.01	0.01	0	0	0	0
TWIK-releated acid-sensitive K+ channel (TASK)	0.01	0.01	0	0	0	0
Transport of glycerol from adipocytes to the liver by Aquaporins	0.01	0.01	0	0	0	0
UNC93B1 deficiency - HSE	0.01	0.01	0	0	0	0
Inhibition of Host mRNA Processing and RNA Silencing	0.01	0.01	0	0	0	0
Assembly of Viral Components at the Budding Site	0.01	0.01	0	0	0	0
TWIK-related alkaline pH activated K+ channel (TALK)	0.01	0.01	0	0	0	0
Pyrophosphate hydrolysis	0.01	0.01	0	0	0	0
Proton-coupled neutral amino acid transporters	0.01	0.01	0	0	0	0
Synthesis of dolichyl-phosphate-glucose	0.01	0.01	0	0	0	0
Abasic sugar-phosphate removal via the single-nucleotide replacement pathway	0.01	0.01	0	0	0	0
tRNA processing	1.06	0.01	0	0	9	0
Proline catabolism	0.01	0.01	0	0	0	0
Nef mediated downregulation of CD28 cell surface expression	0.01	0.01	0	0	0	0
mRNA Editing: C to U Conversion	0.01	0.01	0	0	0	0
XAV939 inhibits tankyrase, stabilizing AXIN	0.01	0.01	0	0	0	0
Plasmalogen biosynthesis	0.01	0.01	0	0	0	0
Regulation of TP53 Expression	0.01	0.01	0	0	0	0
Synthesis of PS	0.01	0.01	0	0	0	0
Defective ALG14 causes congenital myasthenic syndrome (ALG14-CMS)	0.01	0.01	0	0	0	0
Melanin biosynthesis	0.01	0.01	0	0	0	0
Cysteine formation from homocysteine	0.01	0.01	0	0	0	0
Pentose phosphate pathway disease	0.01	0.01	0	0	0	0
Hydrolysis of LPE	0.01	0.01	0	0	0	0
Defective ACTH causes Obesity and Pro-opiomelanocortinin deficiency (POMCD)	0.01	0.01	0	0	0	0
FCERI mediated NF-kB activation	1.05	0.01	0	0	10	0
PDE3B signalling	0.01	0.01	0	0	0	0
Enzymatic degradation of dopamine by COMT	0.01	0.01	0	0	0	0
Enzymatic degradation of Dopamine by monoamine oxidase	0.01	0.01	0	0	0	0
Activation, translocation and oligomerization of BAX	0.01	0.01	0	0	0	0
TICAM1 deficiency - HSE	0.01	0.01	0	0	0	0
Conjugation of phenylacetate with glutamine	0.01	0.01	0	0	0	0
Homology Directed Repair	0.89	0.01	0	0	9	0
Signalling to ERK5	0.01	0.01	0	0	0	0
Threonine catabolism	0.01	0.01	0	0	0	0
Glycogen storage disease type XV (GYG1)	0.01	0.01	0	0	0	0
Glycogen storage disease type 0 (muscle GYS1)	0.01	0.01	0	0	0	0
Synthesis of PI	0.01	0.01	0	0	0	0
Acetylation	0.01	0.01	0	0	0	0
Mitotic Metaphase/Anaphase Transition	0.01	0.01	0	0	0	0
Defective SFTPA2 causes idiopathic pulmonary fibrosis (IPF)	0.01	0.01	0	0	0	0
Defective MMADHC causes methylmalonic aciduria and homocystinuria type cblD	0.01	0.01	0	0	0	0
Defective MMAA causes methylmalonic aciduria type cblA	0.01	0.01	0	0	0	0
Response to elevated platelet cytosolic Ca2+	0.89	0.01	0	0	10	0
Defective MUT causes methylmalonic aciduria mut type	0.01	0.01	0	0	0	0
TGFBR2 MSI Frameshift Mutants in Cancer	0.01	0.01	0	0	0	0
Defective CD320 causes methylmalonic aciduria	0.01	0.01	0	0	0	0
Defective ABCC8 can cause hypoglycemias and hyperglycemias	0.01	0.01	0	0	0	0
Agmatine biosynthesis	0.01	0.01	0	0	0	0
Metabolism of serotonin	0.01	0.01	0	0	0	0
Breakdown of the nuclear lamina	0.01	0.01	0	0	0	0
The IPAF inflammasome	0.01	0.01	0	0	0	0
Biogenic amines are oxidatively deaminated to aldehydes by MAOA and MAOB	0.01	0.01	0	0	0	0
Transfer of LPS from LBP carrier to CD14	0.01	0.01	0	0	0	0
Trafficking of dietary sterols	0.01	0.01	0	0	0	0
Formation of the Editosome	0.01	0.01	0	0	0	0
Incretin synthesis, secretion, and inactivation	0.53	0.01	0	0	1	0
mTORC1-mediated signalling	0.53	0.01	0	0	1	0
Disorders of transmembrane transporters	1.01	0.01	0	0	13	0
Interferon alpha/beta signaling	0.88	0.01	0	0	5	0
Macroautophagy	0.88	0.01	0	0	5	0
G1/S DNA Damage Checkpoints	0.88	0.01	0	0	5	0
Tight junction interactions	0.77	0.01	0	0	2	0
Extension of Telomeres	0.77	0.01	0	0	2	0
Laminin interactions	0.77	0.01	0	0	2	0
Beta oxidation of myristoyl-CoA to lauroyl-CoA	0.01	0.01	0	0	0	0
Phospholipid metabolism	0.9	3.25	0	0	13	2
mitochondrial fatty acid beta-oxidation of unsaturated fatty acids	0.01	0.01	0	0	0	0
Defective pro-SFTPB causes pulmonary surfactant metabolism dysfunction 1 (SMDP1) and respiratory distress syndrome (RDS)	0.01	0.01	0	0	0	0
Recognition and association of DNA glycosylase with site containing an affected purine	0.01	0.01	0	0	0	0
Cleavage of the damaged purine	0.01	0.01	0	0	0	0
Oligomerization of connexins into connexons	0.01	0.01	0	0	0	0
Synthesis of dolichyl-phosphate mannose	0.01	0.01	0	0	0	0
Interconversion of 2-oxoglutarate and 2-hydroxyglutarate	0.01	0.01	0	0	0	0
Formation of apoptosome	0.01	0.01	0	0	0	0
FMO oxidises nucleophiles	0.01	0.01	0	0	0	0
Adrenaline signalling through Alpha-2 adrenergic receptor	0.01	0.01	0	0	0	0
G alpha (q) signalling events	0.91	0.01	0	0	15	0
Formation of the active cofactor, UDP-glucuronate	0.01	0.01	0	0	0	0
Tandem of pore domain in a weak inwardly rectifying K+ channels (TWIK)	0.01	0.01	0	0	0	0
Beta oxidation of palmitoyl-CoA to myristoyl-CoA	0.01	0.01	0	0	0	0
Potassium transport channels	0.01	0.01	0	0	0	0
Beta oxidation of butanoyl-CoA to acetyl-CoA	0.01	0.01	0	0	0	0
Hydroxycarboxylic acid-binding receptors	0.01	0.01	0	0	0	0
Depurination	0.01	0.01	0	0	0	0
STAT6-mediated induction of chemokines	0.01	0.01	0	0	0	0
Regulation of thyroid hormone activity	0.01	0.01	0	0	0	0
Progressive trimming of alpha-1,2-linked mannose residues from Man9/8/7GlcNAc2 to produce Man5GlcNAc2	0.01	0.01	0	0	0	0
Transport of connexins along the secretory pathway	0.01	0.01	0	0	0	0
Electron transport from NADPH to Ferredoxin	0.01	0.01	0	0	0	0
Mitochondrial transcription initiation	0.01	0.01	0	0	0	0
Metabolism of ingested H2SeO4 and H2SeO3 into H2Se	0.01	0.01	0	0	0	0
POU5F1 (OCT4), SOX2, NANOG repress genes related to differentiation	0.01	0.01	0	0	0	0
Metabolism of vitamin K	0.01	0.01	0	0	0	0
Rhesus glycoproteins mediate ammonium transport.	0.01	0.01	0	0	0	0
Utilization of Ketone Bodies	0.01	0.01	0	0	0	0
Type II Na+/Pi cotransporters	0.01	0.01	0	0	0	0
Amine Oxidase reactions	0.01	0.01	0	0	0	0
Cam-PDE 1 activation	0.01	0.01	0	0	0	0
Insulin-like Growth Factor-2 mRNA Binding Proteins (IGF2BPs/IMPs/VICKZs) bind RNA	0.01	0.01	0	0	0	0
Serine biosynthesis	0.01	0.01	0	0	0	0
PTK6 Down-Regulation	0.01	0.01	0	0	0	0
ARL13B-mediated ciliary trafficking of INPP5E	0.01	0.01	0	0	0	0
Vitamins B6 activation to pyridoxal phosphate	0.01	0.01	0	0	0	0
Phosphorylation of proteins involved in the G2/M transition by Cyclin A:Cdc2 complexes	0.01	0.01	0	0	0	0
Dopamine clearance from the synaptic cleft	0.01	0.01	0	0	0	0
Defective AMN causes hereditary megaloblastic anemia 1	0.01	0.01	0	0	0	0
Defective CUBN causes hereditary megaloblastic anemia 1	0.01	0.01	0	0	0	0
Synthesis of PIPs at the ER membrane	0.01	0.01	0	0	0	0
Signaling by plasma membrane FGFR1 fusions	0.01	0.01	0	0	0	0
The AIM2 inflammasome	0.01	0.01	0	0	0	0
Lactose synthesis	0.01	0.01	0	0	0	0
Ceramide signalling	0.01	0.01	0	0	0	0
MyD88 deficiency (TLR5)	0.01	0.01	0	0	0	0
Cobalamin (Cbl, vitamin B12) transport and metabolism	0.55	0.01	0	0	1	0
ER Quality Control Compartment (ERQC)	0.55	0.01	0	0	1	0
VxPx cargo-targeting to cilium	0.55	0.01	0	0	1	0
APC:Cdc20 mediated degradation of cell cycle proteins prior to satisfation of the cell cycle checkpoint	0.95	0.01	0	0	6	0
Endogenous sterols	0.97	0.01	0	0	2	0
Resolution of AP sites via the multiple-nucleotide patch replacement pathway	0.97	0.01	0	0	2	0
Telomere C-strand (Lagging Strand) Synthesis	0.97	0.01	0	0	2	0
TRAF6 mediated NF-kB activation	0.97	0.01	0	0	2	0
Insulin receptor recycling	0.89	0.01	0	0	2	0
ZBP1(DAI) mediated induction of type I IFNs	0.89	0.01	0	0	2	0
Acyl chain remodelling of PC	0.89	0.01	0	0	2	0
Termination of O-glycan biosynthesis	0.89	0.01	0	0	2	0
WNT ligand biogenesis and trafficking	0.89	0.01	0	0	2	0
eNOS activation and regulation	0.61	0.01	0	0	1	0
TP53 Regulates Transcription of Genes Involved in Cytochrome C Release	0.61	0.01	0	0	1	0
Metabolism of nitric oxide	0.61	0.01	0	0	1	0
Synthesis, secretion, and inactivation of Glucagon-like Peptide-1 (GLP-1)	0.61	0.01	0	0	1	0
Synthesis of Prostaglandins (PG) and Thromboxanes (TX)	0.77	0.01	0	0	1	0
Metabolism of folate and pterines	0.77	0.01	0	0	1	0
Processive synthesis on the lagging strand	0.77	0.01	0	0	1	0
Regulation of necroptotic cell death	0.77	0.01	0	0	1	0
TRAF6 mediated IRF7 activation in TLR7/8 or 9 signaling	0.77	0.01	0	0	1	0
Association of licensing factors with the pre-replicative complex	0.77	0.01	0	0	1	0
N-Glycan antennae elongation	0.77	0.01	0	0	1	0
TNF receptor superfamily (TNFSF) members mediating non-canonical NF-kB pathway	0.72	0.01	0	0	1	0
STING mediated induction of host immune responses	0.72	0.01	0	0	1	0
Glycogen breakdown (glycogenolysis)	0.83	0.01	0	0	1	0
Defects in cobalamin (B12) metabolism	0.83	0.01	0	0	1	0
Removal of the Flap Intermediate	0.83	0.01	0	0	1	0
Glutathione synthesis and recycling	0.83	0.01	0	0	1	0
Regulation of innate immune responses to cytosolic DNA	0.83	0.01	0	0	1	0
SHC-mediated cascade:FGFR1	0.83	0.01	0	0	1	0
Androgen biosynthesis	0.01	0.01	0	0	0	0
Type I hemidesmosome assembly	0.01	0.01	0	0	0	0
CYP2E1 reactions	0.01	0.01	0	0	0	0
CDC6 association with the ORC:origin complex	0.01	0.01	0	0	0	0
Metallothioneins bind metals	0.01	0.01	0	0	0	0
Dermatan sulfate biosynthesis	0.01	0.01	0	0	0	0
MyD88 deficiency (TLR2/4)	0.01	0.01	0	0	0	0
Pyrimidine catabolism	0.01	0.01	0	0	0	0
Mucopolysaccharidoses	0.01	0.01	0	0	0	0
Phenylalanine and tyrosine catabolism	0.01	0.01	0	0	0	0
Hormone ligand-binding receptors	0.01	0.01	0	0	0	0
SeMet incorporation into proteins	0.01	0.01	0	0	0	0
Response to metal ions	0.01	0.01	0	0	0	0
FGFR1 ligand binding and activation	0.01	0.01	0	0	0	0
Erythrocytes take up carbon dioxide and release oxygen	0.01	0.01	0	0	0	0
IRAK4 deficiency (TLR2/4)	0.01	0.01	0	0	0	0
Heme biosynthesis	0.01	0.01	0	0	0	0
Gamma-carboxylation, transport, and amino-terminal cleavage of proteins	0.01	0.01	0	0	0	0
O2/CO2 exchange in erythrocytes	0.01	0.01	0	0	0	0
Peptide hormone biosynthesis	0.01	0.01	0	0	0	0
SCF(Skp2)-mediated degradation of p27/p21	0.97	0.01	0	0	5	0
Hh mutants abrogate ligand secretion	0.98	0.01	0	0	5	0
Telomere Maintenance	0.98	0.01	0	0	5	0
RIPK1-mediated regulated necrosis	0.68	0.01	0	0	1	0
Acyl chain remodelling of PI	0.68	16.07	0	0	1	1
Regulated Necrosis	0.68	0.01	0	0	1	0
Hyaluronan metabolism	0.68	0.01	0	0	1	0
Role of phospholipids in phagocytosis	0.83	0.01	0	0	4	0
Acyl chain remodelling of PE	0.8	0.01	0	0	2	0
Glucagon-type ligand receptors	0.8	0.01	0	0	2	0
Basigin interactions	0.93	0.01	0	0	2	0
Sulfur amino acid metabolism	0.93	0.01	0	0	2	0
Processing of DNA double-strand break ends	0.88	0.01	0	0	6	0
Hexose transport	0.76	0.01	0	0	3	0
Chylomicron-mediated lipid transport	1.01	0.01	0	0	2	0
Regulation of IFNA signaling	1.01	0.01	0	0	2	0
IKK complex recruitment mediated by RIP1	1.01	0.01	0	0	2	0
RNA Polymerase III Transcription Initiation From Type 2 Promoter	0.86	0.01	0	0	2	0
Transport of vitamins, nucleosides, and related molecules	0.94	0.01	0	0	3	0
Acyl chain remodelling of PS	0.64	0.01	0	0	1	0
ABC transporters in lipid homeostasis	0.64	0.01	0	0	1	0
TNFR2 non-canonical NF-kB pathway	0.97	0.01	0	0	8	0
Glucose transport	0.87	0.01	0	0	3	0
Purine metabolism	1.02	0.01	0	0	3	0
Activation of APC/C and APC/C:Cdc20 mediated degradation of mitotic proteins	0.91	0.01	0	0	6	0
Striated Muscle Contraction	0.97	0.01	0	0	3	0
Cyclin A:Cdk2-associated events at S phase entry	0.99	0.01	0	0	6	0
Diseases of carbohydrate metabolism	0.7	0.01	0	0	2	0
Cargo concentration in the ER	0.7	8.28	0	0	2	1
APC/C:Cdc20 mediated degradation of mitotic proteins	0.93	0.01	0	0	6	0
tRNA modification in the nucleus and cytosol	0.91	0.01	0	0	3	0
Defective B3GALTL causes Peters-plus syndrome (PpS)	0.91	0.01	0	0	3	0
Gluconeogenesis	0.72	0.01	0	0	2	0
DNA strand elongation	0.72	0.01	0	0	2	0
Regulation of TNFR1 signaling	0.72	0.01	0	0	2	0
APC/C:Cdh1 mediated degradation of Cdc20 and other APC/C:Cdh1 targeted proteins in late mitosis/early G1	0.97	0.01	0	0	6	0
Cdc20:Phospho-APC/C mediated degradation of Cyclin A	0.97	0.01	0	0	6	0
O-glycosylation of TSR domain-containing proteins	0.89	0.01	0	0	3	0
Sphingolipid de novo biosynthesis	0.89	0.01	0	0	3	0
TNF signaling	0.83	0.01	0	0	3	0
ROS, RNS production in response to bacteria	0.68	0.01	0	0	2	0
Xenobiotics	0.58	0.01	0	0	1	0
Synthesis of PC	0.58	0.01	0	0	1	0
IL-6-type cytokine receptor ligand interactions	0.58	0.01	0	0	1	0
IRF3-mediated induction of type I IFN	0.89	0.01	0	0	1	0
RHO GTPases Activate NADPH Oxidases	0.89	0.01	0	0	1	0
Assembly Of The HIV Virion	0.89	0.01	0	0	1	0
Cytosolic iron-sulfur cluster assembly	0.89	0.01	0	0	1	0
DEx/H-box helicases activate type I IFN and inflammatory cytokines production	0.89	0.01	0	0	1	0
Advanced glycosylation endproduct receptor signaling	0.89	0.01	0	0	1	0
Cyclin E associated events during G1/S transition	1.01	0.01	0	0	6	0
BBSome-mediated cargo-targeting to cilium	0.5	0.01	0	0	1	0
Gap junction assembly	0.99	0.01	0	0	3	0
N-glycan trimming in the ER and Calnexin/Calreticulin cycle	0.99	0.01	0	0	3	0
Platelet Aggregation (Plug Formation)	0.99	0.01	0	0	3	0
Cell surface interactions at the vascular wall	0.92	0.01	0	0	8	0
Elastic fibre formation	0.77	0.01	0	0	3	0
Mitotic G1-G1/S phases	1	1.97	0	0	12	1
Metabolism of water-soluble vitamins and cofactors	0.98	0.01	0	0	8	0
Influenza Life Cycle	1.01	0.01	0	0	12	0
SLC-mediated transmembrane transport	0.97	1.04	0	0	22	1
PI3K/AKT Signaling in Cancer	2.66	3.69	2.22841	0	17	1
RNA Polymerase I Transcription	2.66	3.69	2.23062	0	17	1
RNA polymerase II transcribes snRNA genes	2.65	3.9	2.08355	0	16	1
Negative regulation of the PI3K/AKT network	2.86	3.55	2.80134	0	19	1
Gastrin-CREB signalling pathway via PKC and MAPK	1.74	1.95	2.96257	0	63	3
EPH-Ephrin signaling	2.87	2.94	3.38091	0	23	1
Deubiquitination	1.9	2.99	2.84771	0	45	3
Signaling by PTK6	3.44	4.27	3.59007	0	19	1
Ca2+ pathway	3.6	4.71	3.59346	0	18	1
Regulation of cholesterol biosynthesis by SREBP (SREBF)	3.72	5.16	3.52871	0	17	1
Role of LAT2/NTAL/LAB on calcium mobilization	2.51	3.82	3.52433	0	31	2
FCERI mediated MAPK activation	2.06	2.98	3.6925	0	49	3
Signaling by the B Cell Receptor (BCR)	2.23	2.34	4.15366	0	45	2
Activation of gene expression by SREBF (SREBP)	4.06	6.83	3.21753	0	14	1
Signaling by Interleukins	1.97	2.14	4.5157	0	65	3
HDACs deacetylate histones	4.15	5.16	4.50724	0	19	1
Fatty acid, triacylglycerol, and ketone body metabolism	2.21	3.64	3.87943	0	43	3
Positive epigenetic regulation of rRNA expression	3.75	4.02	4.65365	0	22	1
Metabolism of amino acids and derivatives	0.38	0.81	2.58838	0	11	1
Signalling to RAS	2.28	3.5	4.37059	0	46	3
Signalling to ERKs	2.26	3.4	4.46344	0	47	3
Mitochondrial biogenesis	4.49	5.58	4.84771	0	19	1
Signaling by Insulin receptor	2.17	2.74	4.87943	0	56	3
Frs2-mediated activation	2.29	3.6	4.45717	0	45	3
Signalling to p38 via RIT and RIN	2.3	3.61	4.48413	0	45	3
Interleukin-3, 5 and GM-CSF signaling	2.28	3.29	4.73049	0	49	3
Prolonged ERK activation events	2.32	3.56	4.64782	0.00612309	46	3
SOS-mediated signalling	2.34	3.68	4.58004	0	45	3
RAF/MAP kinase cascade	2.34	3.68	4.58336	0	45	3
GRB2 events in EGFR signaling	2.34	3.68	4.5867	0	45	3
SHC1 events in EGFR signaling	2.34	3.68	4.59007	0	45	3
SHC1 events in ERBB4 signaling	2.34	3.68	4.59176	0	45	3
Glutamate Neurotransmitter Release Cycle	5.54	11.88	3.34775	0	11	1
Ligand-gated ion channel transport	5.79	10.51	4.15552	0	13	1
MAPK1/MAPK3 signaling	2.34	3.6	4.69897	0.00305075	46	3
ARMS-mediated activation	2.35	3.61	4.72354	0	46	3
Interleukin receptor SHC signaling	2.34	3.52	4.80134	0	47	3
Interleukin-2 signaling	2.32	3.42	4.84771	0.000869459	48	3
FRS-mediated FGFR4 signaling	2.38	3.66	4.76195	0	46	3
FRS-mediated FGFR3 signaling	2.38	3.66	4.767	0	46	3
FRS-mediated FGFR2 signaling	2.38	3.66	4.76955	0	46	3
FRS-mediated FGFR1 signaling	2.38	3.66	4.77211	0	46	3
Signaling by Leptin	2.38	3.58	4.87943	0.00261362	47	3
Dopamine Neurotransmitter Release Cycle	6.32	12.42	4.09098	0	12	1
Innate Immune System	1.7	2.09	5.27409	0	115	6
Transcriptional activation of mitochondrial biogenesis	5.21	6.83	5.27003	0	18	1
IRS-mediated signalling	2.3	3.01	5.34775	0	54	3
Transport of Mature Transcript to Cytoplasm	2.78	7.29	2.54212	0.0856568	18	2
Signaling by Type 1 Insulin-like Growth Factor 1 Receptor (IGF1R)	2.31	2.97	5.48945	0	55	3
IRS-related events triggered by IGF1R	2.31	2.97	5.49349	0	55	3
IGF1R signaling cascade	2.31	2.97	5.49757	0	55	3
Insulin receptor signalling cascade	2.32	2.98	5.51286	0	55	3
Serotonin Neurotransmitter Release Cycle	6.82	16.07	3.5544	0	10	1
VEGFR2 mediated cell proliferation	2.42	3.49	5.39041	0	49	3
Downstream signaling events of B Cell Receptor (BCR)	2.75	3.09	5.74473	0	42	2
CREB phosphorylation through the activation of Ras	6.68	10.51	5.32239	0	15	1
RNA Polymerase II Transcription Termination	3.49	8.68	3.66756	0.180456	19	2
Cleavage of Growing Transcript in the Termination Region	3.49	8.68	3.66354	0.174574	19	2
PI3K/AKT activation	3.3	5.01	5.57349	0	31	2
Norepinephrine Neurotransmitter Release Cycle	5.45	16.07	2.38828	0	8	1
Ras activation uopn Ca2+ infux through NMDA receptor	8.69	17.08	5.01637	0.00392635	12	1
Acetylcholine Neurotransmitter Release Cycle	5.79	17.08	2.5157	0.000434512	8	1
RET signaling	2.43	4.41	5.6216	0.316953	52	4
PI-3K cascade:FGFR1	3.39	5.16	5.73993	0	31	2
Post NMDA receptor activation events	6.13	8.04	5.97469	0	18	1
GABA A receptor activation	8.91	21.02	4.25885	0	10	1
PIP3 activates AKT signaling	3.39	5.16	5.74715	0	31	2
PI-3K cascade:FGFR4	3.39	5.16	5.74958	0	31	2
PI-3K cascade:FGFR3	3.39	5.16	5.75449	0	31	2
PI3K events in ERBB4 signaling	3.39	5.16	5.75945	0	31	2
CREB phosphorylation through the activation of CaMKII	9.1	19.52	4.73993	0.00348833	11	1
PI-3K cascade:FGFR2	3.39	5.16	5.76447	0	31	2
mRNA 3'-end processing	3.65	10.12	3.451	0.221849	17	2
Deactivation of the beta-catenin transactivating complex	5.52	6.51	6.11691	0	20	1
TCF dependent signaling in response to WNT	2.73	2.8	6.24565	0	46	2
Depolarization of the Presynaptic Terminal Triggers the Opening of Calcium Channels	9.8	21.02	4.91009	0	11	1
GAB1 signalosome	3.4	5.01	5.96658	0	32	2
RNA Polymerase II Transcription	3.17	3.93	6.46092	0	38	2
Pre-NOTCH Expression and Processing	4.63	12.15	4.74473	0.327902	18	2
Notch-HLH transcription pathway	6.24	21.02	2.31069	0	7	1
RMTs methylate histone arginines	4.8	13.33	4.64397	0.376751	17	2
Neurotransmitter Release Cycle	4.87	10.93	5.73993	0.267606	21	2
NCAM signaling for neurite out-growth	2.46	5.28	6.24642	0.485452	55	5
RORA activates gene expression	7.72	10.12	7.06854	0	18	1
Pre-NOTCH Transcription and Translation	5.99	18.85	4.89963	0.342944	15	2
YAP1- and WWTR1 (TAZ)-stimulated gene expression	4.79	18.85	3.24489	0.360514	12	2
Phase 2 - plateau phase	6.87	20.24	5.74232	0.383	16	2
MAPK family signaling cascades	2.61	4.11	7.63264	0.232102	60	4
Signaling by NOTCH1 PEST Domain Mutants in Cancer	5.17	9.76	7.30452	0.241845	25	2
Signaling by NOTCH1 in Cancer	5.17	9.76	7.29843	0.235077	25	2
Constitutive Signaling by NOTCH1 PEST Domain Mutants	5.17	9.76	7.29243	0.228413	25	2
Signaling by NOTCH1 HD+PEST Domain Mutants in Cancer	5.17	9.76	7.28567	0.221126	25	2
Constitutive Signaling by NOTCH1 HD+PEST Domain Mutants	5.17	9.76	7.27984	0.21467	25	2
BMAL1:CLOCK,NPAS2 activates circadian gene expression	6.35	6.51	7.89279	0	23	1
SALM protein interactions at the synapses	7.17	26.03	4.83565	0.457175	13	2
Phase 1 - inactivation of fast Na+ channels	7.3	20.24	6.40012	0.364516	17	2
Activation of anterior HOX genes in hindbrain development during early embryogenesis	4.36	6.43	7.9393	0.015923	32	2
Activation of HOX genes during differentiation	4.36	6.43	7.94692	0.0209071	32	2
GABA synthesis, release, reuptake and degradation	7.08	30.36	4.057	0.527244	11	2
Fc epsilon receptor (FCERI) signaling	2.41	3.64	8.46471	0.324222	78	5
Unblocking of NMDA receptor, glutamate binding and activation	9.54	32.15	6.17849	0.543634	14	2
Activation of NMDA receptor upon glutamate binding and postsynaptic events	6.71	14.38	7.86328	0.402305	22	2
NOTCH1 Intracellular Domain Regulates Transcription	6.18	12.15	8.07314	0.335358	24	2
Signaling by SCF-KIT	2.58	4.41	8.54668	0.36251	69	5
Signaling by VEGF	2.57	3.47	8.64397	0.121478	70	4
Trafficking of AMPA receptors	8.15	20.24	7.72816	0.344862	19	2
Glutamate Binding, Activation of AMPA Receptors and Synaptic Plasticity	8.15	20.24	7.72125	0.324222	19	2
Muscle contraction	3.06	6.8	8.60906	0.806875	53	5
PPARA activates gene expression	4	7.45	8.62342	0.401209	38	3
Trafficking of GluR2-containing AMPA receptors	8.02	42.04	3.55129	0.688246	9	2
Signaling by ERBB4	2.63	4.37	8.99568	0.361511	71	5
Signaling by NOTCH1	5.13	7.81	8.98297	0.122053	31	2
VEGFA-VEGFR2 Pathway	2.65	3.57	9.1261	0.131944	70	4
DAP12 interactions	2.57	3.98	9.39577	0.387216	76	5
HDMs demethylate histones	9.57	23.76	8.47756	0.430626	19	2
Diseases of signal transduction	2.75	2.91	9.30892	0	67	3
Regulation of lipid metabolism by Peroxisome proliferator-activated receptor alpha (PPARalpha)	4.14	7.32	9.41117	0.390406	40	3
Interaction between L1 and Ankyrins	8.22	26.45	9	1.33255	22	3
DAP12 signaling	2.68	4.15	10.0506	0.405607	76	5
Phase 0 - rapid depolarisation	7.01	25.42	9.59007	2.19179	26	4
Transcriptional regulation of white adipocyte differentiation	5.05	10.51	9.68825	0.468521	34	3
Signaling by Wnt	2.81	2.84	10	0	70	3
Signaling by PDGF	2.63	3.87	10.2132	0.393619	80	5
Signaling by FGFR1	2.73	4.24	10.3516	0.407823	76	5
Signaling by FGFR3	2.77	4.3	10.4559	0.417937	76	5
Downstream signaling of activated FGFR1	2.78	4.31	10.6498	0.396856	76	5
Signaling by FGFR4	2.78	4.31	10.6655	0.41005	76	5
Downstream signal transduction	2.77	4.19	10.7144	0.399027	78	5
Downstream signaling of activated FGFR4	2.8	4.35	10.7258	0.37059	76	5
Downstream signaling of activated FGFR3	2.8	4.35	10.7471	0.385103	76	5
Generic Transcription Pathway	2	2.3	10.6676	0.0814455	144	7
Downstream signaling of activated FGFR2	2.8	4.35	10.767	0.400117	76	5
Signaling by NOTCH	4.51	7.59	10.7033	0.400117	42	3
Cardiac conduction	4.11	9.9	11.3382	1.45223	49	5
PKMTs methylate histone lysines	8.46	14.77	11.1107	0.394695	27	2
Signaling by EGFR	2.8	4.08	11.4413	0.396856	81	5
Signaling by FGFR	2.77	3.88	11.5229	0.390406	84	5
NGF signalling via TRKA from the plasma membrane	2.77	3.8	11.8356	0.369572	86	5
Signaling by FGFR2	2.81	3.95	11.9245	0.401209	84	5
L1CAM interactions	4.68	7.19	12.0565	0.400117	46	3
Interactions of neurexins and neuroligins at synapses	7.72	23.97	14.9626	2.98716	38	5
Protein-protein interactions at synapses	7.72	23.97	14.9208	2.90658	38	5
Signalling by NGF	2.72	3.11	13.8894	0.177178	103	5
Neurotransmitter Receptor Binding And Downstream Transmission In The Postsynaptic Cell	5.58	7.98	21.0386	0.600326	66	4
Axon guidance	3.02	5.02	23.6536	2.14691	142	10
Transmission across Chemical Synapses	5.51	9.29	31.6253	2.44129	98	7
Chromatin organization	5.74	9.76	37.3382	2.98716	111	8
Chromatin modifying enzymes	5.74	9.76	37.2411	2.86328	111	8
Unclassified (UNCLASSIFIED)	0.69	0.79	42.5969	0.0241089	700	34
Developmental Biology	3.37	5.14	46.757	3.6968	232	15
Neuronal System	5.23	8.92	47.4248	3.97881	152	11
