# Supplementary material for: Author Correction: Forecasting risk gene discovery in autism with machine learning and genome-scale data
Source: Sci Rep. 2020 Nov 26;10:20994. doi: 10.1038/s41598-020-77832-2 (PMC7691369; doi:10.1038/s41598-020-77832-2)
Supplement: Supplementary file 3 — Supplementary Table S3. [file 41598_2020_77832_MOESM3_ESM.xlsx]

## Sheet: go_table
term.name	descriptor in figure	N enriched genes	category	description	enriched.genes	FDR.p.value
GO:0016568	chromatin	123	GO Process	chromatin modification	KDM4B|ACTR6|SIRT1|BRMS1L|TBL1X|KAT2A|PRDM2|SMARCC1|KDM6B|MBD2|MLL5|EPC2|KAT7|USP22|MLL3|CREBBP|KANSL1|CHD5|SRCAP|SETD1A|HIRA|KAT2B|CTCF|RBBP5|DNMT3A|KAT6A|SMARCC2|RB1|SETD1B|NCOR1|SETDB1|SETD7|SSRP1|SMARCA5|CHD1|KAT6B|HIST1H4H|CTBP1|KDM1B|LEO1|MLL2|BRD3|YEATS2|ING2|BPTF|HLTF|HCFC1|RSF1|MSL2|SCMH1|EZH2|ARID1A|ING3|SMARCE1|RNF40|CARM1|KDM3B|TBL1Y|MORF4L1|CBX3|MEN1|RERE|MYB|JARID2|ARID1B|WAC|TRRAP|C…	9.88e-148
GO:0006325	chromatin	123	GO Process	chromatin organization	KDM4B|ACTR6|SIRT1|SUPT16H|BRMS1L|TBL1X|KAT2A|PRDM2|SMARCC1|H3F3B|KDM6B|MBD2|MLL5|EPC2|KAT7|ATF7IP|USP22|MLL3|CREBBP|KANSL1|CHD5|SRCAP|SETD1A|HIRA|KAT2B|CTCF|RBBP5|SMARCC2|RB1|SETD1B|NCOR1|SETD7|SHPRH|SSRP1|SMARCA5|CHD1|KAT6B|HIST1H4H|CTBP1|KDM1B|LEO1|MLL2|BRD3|YEATS2|ING2|BPTF|HLTF|HCFC1|RSF1|MSL2|SCMH1|EZH2|ARID1A|ING3|SMARCE1|RNF40|CARM1|KDM3B|TBL1Y|MORF4L1|MTA1|CBX3|MEN1|RERE|MYB|JARID2|HIST1H…	1.39e-137
GO:0051276	chromatin	125	GO Process	chromosome organization	KDM4B|ACTR6|SIRT1|SUPT16H|BRMS1L|TBL1X|KAT2A|PRDM2|SMARCC1|H3F3B|KDM6B|MBD2|MLL5|EPC2|KAT7|ATF7IP|USP22|MLL3|YY1|CREBBP|KANSL1|CHD5|SRCAP|SETD1A|HIRA|KAT2B|CTCF|ZRANB3|CUL3|RBBP5|SMARCC2|RB1|SETD1B|NCOR1|SETD7|SHPRH|SSRP1|SMARCA5|KAT6B|HIST1H4H|CTBP1|KDM1B|LEO1|MLL2|BRD3|YEATS2|ING2|BPTF|HLTF|HCFC1|RSF1|MSL2|SCMH1|EZH2|ARID1A|ING3|SMARCE1|RNF40|CARM1|KDM3B|TBL1Y|MORF4L1|MTA1|CBX3|MEN1|RERE|MYB|JA…	1.75e-123
GO:0016569	chromatin	72	GO Process	covalent chromatin modification	SIRT1|BRMS1L|TBL1X|KAT2A|PRDM2|KDM6B|MLL5|KAT7|USP22|MLL3|CREBBP|KANSL1|CHD5|SRCAP|SETD1A|BRD4|KAT2B|RBBP5|DNMT3A|KAT6A|SETD1B|SETDB1|SETD7|MTA2|KAT6B|HIST1H4H|CTBP1|KDM1B|LEO1|MLL2|YEATS2|HCFC1|MSL2|EZH2|ING3|RNF40|CARM1|TBL1Y|MORF4L1|MEN1|WAC|TRRAP|WDR5|SMARCAD1|KDM5B|CDC73|TAF5|NCOA3|KDM4A|ASXL1|SUV39H1|USP3|KDM4C|WHSC1|BRPF1|RNF20|EP400|RTF1|PHF15|KDM1A|PAXIP1|SETD2|TET3|ASXL2|SMYD1|MECP2|NSD…	3.2e-78
GO:0006351	chromatin	137	GO Process	transcription, DNA-templated	KDM4B|SIRT1|SUPT16H|BRMS1L|TBL1X|KAT2A|PRDM2|SCML2|MLLT1|TAF4|TRIM28|SMARCC1|MBD2|MLL5|EPC2|KAT7|ATF7IP|USP22|MLL3|YY1|CREBBP|CHD5|SRCAP|SETD1A|HIRA|EP300|BRD4|MED26|KAT2B|CTCF|RBBP5|KAT6A|DIDO1|SMARCC2|RB1|SETD1B|CBFA2T3|NCOR1|ASXL3|SETDB1|SETD7|SSRP1|SMARCA5|CHD1|KAT6B|CTBP1|KDM1B|LEO1|MLL2|PELP1|SUV420H1|BRD3|ING2|BPTF|MLLT10|HLTF|RSF1|CTBP2|WHSC1L1|SCMH1|EZH2|ARID1A|ING3|KDM3A|CARM1|KDM3B|HOX…	9.91e-78
GO:0016570	chromatin	71	GO Process	histone modification	SIRT1|BRMS1L|TBL1X|KAT2A|PRDM2|KDM6B|MLL5|KAT7|USP22|MLL3|CREBBP|KANSL1|CHD5|SRCAP|SETD1A|BRD4|KAT2B|RBBP5|KAT6A|SETD1B|SETDB1|SETD7|MTA2|KAT6B|HIST1H4H|CTBP1|KDM1B|LEO1|MLL2|YEATS2|HCFC1|MSL2|EZH2|ING3|RNF40|CARM1|TBL1Y|MORF4L1|MEN1|WAC|TRRAP|WDR5|SMARCAD1|KDM5B|CDC73|TAF5|NCOA3|KDM4A|ASXL1|SUV39H1|USP3|KDM4C|WHSC1|BRPF1|RNF20|EP400|RTF1|PHF15|KDM1A|PAXIP1|SETD2|TET3|ASXL2|SMYD1|MECP2|NSD1|SATB1…	4.15e-77
GO:0043933	chromatin	125	GO Process	macromolecular complex subunit organization	KDM4B|ACTR6|SIRT1|SUPT16H|BRMS1L|TBL1X|KAT2A|PRDM2|TRIM28|SMARCC1|H3F3B|KDM6B|MLL5|EPC2|KAT7|ATF7IP|USP22|MLL3|CREBBP|KANSL1|CHD5|SRCAP|SETD1A|HIRA|KAT2B|CTCF|CUL3|RBBP5|SMARCC2|RB1|SETD1B|NCOR1|SETD7|SHPRH|SSRP1|SMARCA5|CHD1|KAT6B|HIST1H4H|CTBP1|KDM1B|LEO1|MLL2|BRD3|YEATS2|ING2|BPTF|HLTF|HCFC1|RSF1|MSL2|SCMH1|EZH2|ARID1A|ING3|SMARCE1|RNF40|CARM1|KDM3B|CCT6B|TBL1Y|MORF4L1|MTA1|CBX3|MEN1|RERE|MYB|…	2.26e-76
GO:0005654	chromatin	135	GO Component	nucleoplasm	KDM4B|CDK13|SIRT1|SUPT16H|BRMS1L|TBL1X|CBX1|KAT2A|HCFC2|MLLT1|TAF4|TRIM28|SMARCC1|H3F3B|KDM6B|MLL5|EPC2|KAT7|ATF7IP|USP22|MLL3|KANSL1|CHD5|SRCAP|SETD1A|HIRA|MED26|KAT2B|CTCF|CUL3|RBBP5|DNMT3A|KAT6A|SMARCC2|RB1|SETD1B|CBFA2T3|NCOR1|SETDB1|SETD7|SSRP1|MTA2|SMARCA5|KAT6B|HIST1H4H|CTBP1|KDM1B|LEO1|MLL2|PELP1|YEATS2|ING2|BPTF|MLLT10|HLTF|HCFC1|RSF1|MSL2|WHSC1L1|SCMH1|EZH2|ARID1A|ING3|KDM3A|SMARCE1|RNF…	1.76e-70
GO:0006355	chromatin	140	GO Process	regulation of transcription, DNA-templated	KDM4B|CDK13|SIRT1|SUPT16H|BRMS1L|TBL1X|HCFC2|PRDM2|SCML2|MLLT1|SMARCC1|H3F3B|KDM6B|MLL5|EPC2|USP22|MLL3|YY1|CREBBP|CHD5|SRCAP|SETD1A|HIRA|BRD4|MED26|KAT2B|CUL3|RBBP5|DNMT3A|BTAF1|SMARCC2|RB1|SETD1B|NCOR1|ASXL3|SETDB1|GON4L|SETD7|SSRP1|MTA2|CHD1|HIST1H4H|CTBP1|H2AFZ|KDM1B|LEO1|MLL2|PELP1|SUV420H1|BRD3|LDB2|YEATS2|ING2|BPTF|MLLT10|RSF1|CTBP2|WHSC1L1|SCMH1|ARID1A|ING3|SMARCE1|CARM1|KDM3B|HOXD1|PHF6|…	9.73e-70
GO:0016070	chromatin	141	GO Process	RNA metabolic process	KDM4B|CDK13|SIRT1|SUPT16H|BRMS1L|TBL1X|KAT2A|PRDM2|SCML2|MLLT1|TAF4|TRIM28|SMARCC1|MBD2|MLL5|EPC2|KAT7|ATF7IP|USP22|MLL3|YY1|CREBBP|CHD5|SRCAP|SETD1A|HIRA|EP300|BRD4|MED26|KAT2B|CTCF|RBBP5|KAT6A|DIDO1|SMARCC2|RB1|SETD1B|CBFA2T3|NCOR1|ASXL3|SETDB1|SETD7|SSRP1|SMARCA5|CHD1|KAT6B|CTBP1|KDM1B|LEO1|MLL2|PELP1|SUV420H1|BRD3|ING2|BPTF|MLLT10|HLTF|RSF1|CTBP2|WHSC1L1|SCMH1|EZH2|ARID1A|ING3|KDM3A|CARM1|KDM…	1.77e-67
GO:0031981	chromatin	140	GO Component	nuclear lumen	KDM4B|CDK13|SIRT1|SUPT16H|BRMS1L|TBL1X|CBX1|KAT2A|HCFC2|MLLT1|TAF4|SMARCC1|H3F3B|KDM6B|MLL5|EPC2|KAT7|ATF7IP|USP22|MLL3|YY1|CREBBP|KANSL1|CHD5|SRCAP|HIRA|MED26|KAT2B|CTCF|ZRANB3|CUL3|RBBP5|KAT6A|SMARCC2|RB1|SETD1B|CBFA2T3|NCOR1|SETD7|SSRP1|MTA2|SMARCA5|KAT6B|HIST1H4H|CTBP1|H2AFZ|KDM1B|LEO1|MLL2|PELP1|SUV420H1|YEATS2|ING2|BPTF|MLLT10|HLTF|HCFC1|RSF1|MSL2|WHSC1L1|SCMH1|EZH2|ARID1A|ING3|KDM3A|SMARCE…	3.36e-67
GO:0090304	chromatin	147	GO Process	nucleic acid metabolic process	KDM4B|CDK13|SIRT1|SUPT16H|BRMS1L|TBL1X|KAT2A|PRDM2|SCML2|MLLT1|TAF4|SMARCC1|H3F3B|MBD2|MLL5|EPC2|KAT7|ATF7IP|USP22|MLL3|YY1|CREBBP|SRCAP|SETD1A|HIRA|EP300|BRD4|MED26|KAT2B|CTCF|ZRANB3|RBBP5|KAT6A|DIDO1|SMARCC2|RB1|SETD1B|CBFA2T3|NCOR1|ASXL3|SETDB1|SETD7|SHPRH|SSRP1|MTA2|CHD1|KAT6B|HIST1H4H|CTBP1|KDM1B|LEO1|MLL2|PELP1|SUV420H1|BRD3|ING2|BPTF|MLLT10|HLTF|RSF1|CTBP2|WHSC1L1|SCMH1|EZH2|ARID1A|ING3|KD…	3.73e-67
GO:2001141	chromatin	137	GO Process	regulation of RNA biosynthetic process	KDM4B|CDK13|SIRT1|SUPT16H|BRMS1L|TBL1X|HCFC2|PRDM2|SCML2|MLLT1|SMARCC1|H3F3B|KDM6B|MLL5|EPC2|USP22|MLL3|YY1|CREBBP|CHD5|SRCAP|SETD1A|HIRA|EP300|BRD4|MED26|KAT2B|CUL3|RBBP5|DNMT3A|BTAF1|SMARCC2|RB1|SETD1B|NCOR1|ASXL3|SETDB1|GON4L|SETD7|SSRP1|MTA2|CHD1|HIST1H4H|CTBP1|H2AFZ|KDM1B|LEO1|MLL2|PELP1|SUV420H1|BRD3|YEATS2|ING2|BPTF|MLLT10|RSF1|WHSC1L1|SCMH1|ARID1A|ING3|SMARCE1|CARM1|KDM3B|HOXD1|PHF6|PHF12…	3.39e-66
GO:2000112	chromatin	141	GO Process	regulation of cellular macromolecule biosynthetic process	KDM4B|CDK13|SIRT1|SUPT16H|BRMS1L|TBL1X|HCFC2|PRDM2|SCML2|MLLT1|SMARCC1|H3F3B|KDM6B|MLL5|EPC2|USP22|MLL3|YY1|CREBBP|CHD5|SRCAP|SETD1A|HIRA|BRD4|MED26|KAT2B|ZRANB3|CUL3|RBBP5|DNMT3A|BTAF1|SMARCC2|RB1|SETD1B|NCOR1|ASXL3|SETDB1|GON4L|SETD7|SSRP1|MTA2|CHD1|HIST1H4H|CTBP1|H2AFZ|KDM1B|LEO1|MLL2|PELP1|SUV420H1|BRD3|LDB2|YEATS2|ING2|BPTF|MLLT10|RSF1|CTBP2|WHSC1L1|SCMH1|ARID1A|ING3|SMARCE1|CARM1|KDM3B|HOXD…	7.5e-66
GO:1903506	chromatin	136	GO Process	regulation of nucleic acid-templated transcription	KDM4B|CDK13|SIRT1|SUPT16H|BRMS1L|TBL1X|HCFC2|PRDM2|SCML2|MLLT1|SMARCC1|H3F3B|KDM6B|MLL5|EPC2|USP22|MLL3|YY1|CREBBP|CHD5|SRCAP|SETD1A|HIRA|BRD4|MED26|KAT2B|CUL3|RBBP5|DNMT3A|BTAF1|SMARCC2|RB1|SETD1B|NCOR1|ASXL3|SETDB1|GON4L|SETD7|SSRP1|MTA2|CHD1|HIST1H4H|CTBP1|H2AFZ|KDM1B|LEO1|MLL2|PELP1|SUV420H1|BRD3|YEATS2|ING2|BPTF|MLLT10|RSF1|WHSC1L1|SCMH1|ARID1A|ING3|SMARCE1|CARM1|KDM3B|HOXD1|PHF6|PHF12|BRWD1…	2.33e-65
GO:0006351	RNA metabolism	93	GO Process	transcription, DNA-templated	HIVEP2|FOXJ2|CSNK2A1|BCORL1|SP4|HDAC5|PRDM4|RFX1|FOXN3|KLF3|IKZF4|ZNF423|ARID4B|HDAC4|SMARCA2|PATZ1|ZNF614|PRDM16|MEF2D|TAF1|ZNF462|CEBPG|NACC1|ZNF281|PRDM9|DAPK3|ZNF217|ZNF131|ZBTB4|SP3|MAK|ZNF366|ZNF18|ZBTB2|MED14|ZNF335|ZBTB11|SETD8|SS18L1|HDAC6|C11orf30|ZNF568|ARID2|FOXK2|ZNF644|BCL11A|PRDM8|TAF3|FOXN2|NFYA|ZNF774|ARID4A|BCL11B|PHF8|PHF2|SIN3A|ZNF528|ZNF148|ZFP2|FOXJ3|MPHOSPH8|ZBTB41|ZNF292|G…	2.4e-49
GO:0034645	RNA metabolism	97	GO Process	cellular macromolecule biosynthetic process	HIVEP2|FOXJ2|CSNK2A1|BCORL1|SP4|HDAC5|PRDM4|RFX1|FOXN3|KLF3|IKZF4|ZNF423|ARID4B|HDAC4|SMARCA2|PATZ1|ZNF614|PRDM16|MEF2D|TAF1|ZNF462|CEBPG|NACC1|ZNF281|PRDM9|DAPK3|ZNF217|ZNF131|ZBTB4|SP3|MAK|ZNF366|ZNF18|ZBTB2|MED14|ZNF335|ZBTB11|SETD8|SS18L1|HDAC6|C11orf30|ZNF568|ARID2|FOXK2|ZNF644|BCL11A|PRDM8|TAF3|FOXN2|NFYA|ZNF774|ARID4A|BCL11B|PHF8|PHF2|SIN3A|ZNF528|ZNF148|ZFP2|FOXJ3|MPHOSPH8|ZBTB41|ZNF292|G…	3.65e-42
GO:0016070	RNA metabolism	94	GO Process	RNA metabolic process	HIVEP2|FOXJ2|CSNK2A1|BCORL1|SP4|HDAC5|PRDM4|RFX1|FOXN3|KLF3|IKZF4|ZNF423|ARID4B|HDAC4|SMARCA2|PATZ1|ZNF614|PRDM16|MEF2D|TAF1|ZNF462|ASZ1|NACC1|ZNF281|PRDM9|DAPK3|ZNF217|ZNF131|ZBTB4|SP3|MAK|ZNF366|ZNF18|ZBTB2|MED14|ZNF335|ZBTB11|SETD8|SS18L1|HDAC6|C11orf30|ZNF568|ARID2|FOXK2|ZNF644|BCL11A|PRDM8|TAF3|FOXN2|NFYA|ZNF774|TYW5|ARID4A|BCL11B|PHF8|PHF2|SIN3A|ZNF528|ZNF148|ZFP2|FOXJ3|MPHOSPH8|ZBTB41|ZNF2…	5.59e-41
GO:0090304	RNA metabolism	98	GO Process	nucleic acid metabolic process	HIVEP2|FOXJ2|CSNK2A1|BCORL1|SP4|HDAC5|PRDM4|RFX1|FOXN3|KLF3|IKZF4|ZNF423|CECR2|ARID4B|HDAC4|SMARCA2|PATZ1|ZNF614|PRDM16|MEF2D|TAF1|ZNF462|ASZ1|NACC1|ZNF281|PRDM9|DAPK3|ZNF217|ZNF131|ZBTB4|SP3|MAK|ZNF366|ZNF18|ZBTB2|MED14|ZNF335|ZBTB11|SETD8|SS18L1|HDAC6|C11orf30|ZNF568|ARID2|FOXK2|ZNF644|BCL11A|PRDM8|TAF3|FOXN2|NFYA|ZNF774|TYW5|ARID4A|BCL11B|PHF8|PHF2|CSNK1E|SIN3A|ZNF528|ZNF148|ZFP2|FOXJ3|MPHOSPH…	1.52e-40
GO:0010467	RNA metabolism	95	GO Process	gene expression	HIVEP2|FOXJ2|CSNK2A1|BCORL1|SP4|HDAC5|PRDM4|RFX1|FOXN3|KLF3|IKZF4|ZNF423|ARID4B|HDAC4|SMARCA2|PATZ1|ZNF614|PRDM16|MEF2D|TAF1|ZNF462|CEBPG|ASZ1|NACC1|ZNF281|PRDM9|DAPK3|ZNF217|ZNF131|ZBTB4|SP3|MAK|ZNF366|ZNF18|ZBTB2|MED14|ZNF335|ZBTB11|SETD8|SS18L1|HDAC6|C11orf30|ZNF568|ARID2|FOXK2|ZNF644|BCL11A|PRDM8|TAF3|FOXN2|NFYA|ZNF774|TYW5|ARID4A|BCL11B|PHF8|PHF2|SIN3A|ZNF528|ZNF148|ZFP2|FOXJ3|MPHOSPH8|ZBTB4…	1.72e-37
GO:0006355	RNA metabolism	88	GO Process	regulation of transcription, DNA-templated	HIVEP2|FOXJ2|CSNK2A1|BCORL1|BRF2|SP4|HDAC5|PRDM4|RFX1|KLF3|ZNF423|ATF2|HDAC4|SMARCA2|ZNF614|PRDM16|MEF2D|TAF1|ZNF462|CEBPG|NACC1|ZNF281|PRDM9|PKNOX2|DAPK3|KLF13|ZNF217|ZNF131|ZBTB4|MAK|ZNF366|ZNF18|ZBTB2|MED14|ZNF335|ZBTB11|SETD8|SS18L1|HDAC6|C11orf30|ZNF568|ARID2|FOXK2|ZNF644|BCL11A|PRDM8|TAF3|FOXN2|ZNF774|PHF8|PHF2|SIN3A|ZNF528|ZFP2|FOXJ3|MPHOSPH8|ZBTB41|ZNF292|GTF2B|HDAC1|OGT|ZNF33A|KDM5C|TSPY…	4.45e-37
GO:0006139	RNA metabolism	98	GO Process	nucleobase-containing compound metabolic process	HIVEP2|FOXJ2|CSNK2A1|BCORL1|SP4|HDAC5|PRDM4|RFX1|FOXN3|KLF3|IKZF4|ZNF423|CECR2|ARID4B|HDAC4|SMARCA2|PATZ1|PFKL|ZNF614|PRDM16|MEF2D|TAF1|ZNF462|ASZ1|NACC1|ZNF281|PRDM9|DAPK3|ZNF217|ZNF131|ZBTB4|SP3|MAK|ZNF366|ZNF18|ZBTB2|MED14|ZNF335|ZBTB11|SETD8|SS18L1|HDAC6|C11orf30|ZNF568|ARID2|FOXK2|ZNF644|BCL11A|PRDM8|TAF3|FOXN2|NFYA|ZNF774|TYW5|BCL11B|PHF8|PHF2|CSNK1E|SIN3A|ZNF528|ZNF148|ZFP2|FOXJ3|MPHOSPH8|…	1.86e-36
GO:0010468	RNA metabolism	92	GO Process	regulation of gene expression	HIVEP2|FOXJ2|CSNK2A1|BCORL1|BRF2|SP4|HDAC5|PRDM4|RFX1|KLF3|ZNF423|ATF2|HDAC4|CDK6|SMARCA2|ZNF614|PRDM16|MEF2D|TAF1|ZNF462|CEBPG|ASZ1|NACC1|ZNF281|PRDM9|PKNOX2|DAPK3|KLF13|ZNF217|ZNF131|ZBTB4|MAK|ZNF366|ZNF18|ZBTB2|MED14|ZNF335|ZBTB11|UTY|SETD8|SS18L1|HDAC6|C11orf30|ZNF568|ARID2|FOXK2|ZNF644|BCL11A|PRDM8|TAF3|FOXN2|ZNF774|PHF8|PHF2|CSNK1E|SIN3A|ZNF528|ZFP2|FOXJ3|MPHOSPH8|ZBTB41|ZNF292|GTF2B|HDAC1|…	2.12e-35
GO:1901576	RNA metabolism	98	GO Process	organic substance biosynthetic process	HIVEP2|FOXJ2|CSNK2A1|BCORL1|SP4|HDAC5|PRDM4|RFX1|FOXN3|KLF3|IKZF4|ZNF423|ARID4B|HDAC4|SMARCA2|PATZ1|ZNF614|PRDM16|MEF2D|TAF1|ZNF462|CEBPG|NACC1|ZNF281|PRDM9|DAPK3|ZNF217|ZNF131|ZBTB4|SP3|MAK|ZNF366|ZNF18|ZBTB2|MED14|ZNF335|ZBTB11|SETD8|SS18L1|HDAC6|C11orf30|ZNF568|ARID2|FOXK2|ZNF644|BCL11A|PRDM8|TAF3|FOXN2|NFYA|ZNF774|TYW5|ARID4A|BCL11B|PHF8|PHF2|SIN3A|ZNF528|ZNF148|ZFP2|FOXJ3|MPHOSPH8|ZBTB41|ZNF…	9.5e-35
GO:0003677	RNA metabolism	76	GO Function	DNA binding	HIVEP2|FOXJ2|SP4|HDAC5|PRDM4|RFX1|FOXN3|KLF3|IKZF4|ZNF423|ATF2|ARID4B|HDAC4|SMARCA2|ZNF614|PRDM16|MEF2D|POGZ|TAF1|ZNF462|NACC1|ZNF281|PKNOX2|KLF13|JUNB|ZNF217|ZNF131|ZBTB4|ZNF366|ZNF18|FOXP1|ZBTB2|ZBTB11|HDAC6|ZNF568|ARID2|FOXK2|ZNF644|BCL11A|PRDM8|FOXN2|NFYA|ZNF774|ARID4A|BCL11B|SIN3A|ZNF528|ZNF148|ZFP2|FOXJ3|ZBTB41|ZNF292|GTF2B|HDAC1|ZNF33A|KDM5C|TSPYL2|ZBTB17|KDM2B|KDM6A|BCOR|FBXL19|SHOX|RFX3|…	1.13e-34
GO:0019219	RNA metabolism	89	GO Process	regulation of nucleobase-containing compound metabolic process	HIVEP2|FOXJ2|CSNK2A1|BCORL1|BRF2|SP4|HDAC5|PRDM4|RFX1|KLF3|ZNF423|ATF2|HDAC4|SMARCA2|ZNF614|PRDM16|MEF2D|TAF1|ZNF462|CEBPG|NACC1|ZNF281|PRDM9|PKNOX2|DAPK3|KLF13|ZNF217|ZNF131|ZBTB4|MAK|ZNF366|ZNF18|ZBTB2|MED14|ZNF335|ZBTB11|SETD8|SS18L1|HDAC6|C11orf30|ZNF568|ARID2|FOXK2|ZNF644|BCL11A|PRDM8|TAF3|FOXN2|ZNF774|PHF8|PHF2|SIN3A|ZNF528|ZFP2|FOXJ3|MPHOSPH8|ZBTB41|ZNF292|GTF2B|HDAC1|OGT|ZNF33A|KDM5C|TSPY…	2e-34
GO:0010556	RNA metabolism	89	GO Process	regulation of macromolecule biosynthetic process	HIVEP2|FOXJ2|CSNK2A1|BCORL1|BRF2|SP4|HDAC5|PRDM4|RFX1|KLF3|ZNF423|ATF2|HDAC4|ASB1|SMARCA2|ZNF614|PRDM16|MEF2D|TAF1|ZNF462|CEBPG|NACC1|ZNF281|PRDM9|PKNOX2|DAPK3|KLF13|ZNF217|ZNF131|ZBTB4|MAK|ZNF366|ZNF18|ZBTB2|MED14|ZNF335|ZBTB11|SETD8|SS18L1|HDAC6|C11orf30|ZNF568|ARID2|FOXK2|ZNF644|BCL11A|PRDM8|TAF3|FOXN2|ZNF774|PHF8|PHF2|SIN3A|ZNF528|ZFP2|FOXJ3|MPHOSPH8|ZBTB41|ZNF292|GTF2B|HDAC1|OGT|ZNF33A|KDM5C…	2.01e-34
GO:0031326	RNA metabolism	89	GO Process	regulation of cellular biosynthetic process	HIVEP2|FOXJ2|CSNK2A1|BCORL1|BRF2|SP4|HDAC5|PRDM4|RFX1|KLF3|ZNF423|ATF2|HDAC4|ASB1|SMARCA2|ZNF614|PRDM16|MEF2D|TAF1|ZNF462|CEBPG|NACC1|ZNF281|PRDM9|PKNOX2|DAPK3|KLF13|ZNF217|ZNF131|ZBTB4|MAK|ZNF366|ZNF18|ZBTB2|MED14|ZNF335|ZBTB11|SETD8|SS18L1|HDAC6|C11orf30|ZNF568|ARID2|FOXK2|ZNF644|BCL11A|PRDM8|TAF3|FOXN2|ZNF774|PHF8|PHF2|SIN3A|ZNF528|ZFP2|FOXJ3|MPHOSPH8|ZBTB41|ZNF292|GTF2B|HDAC1|OGT|ZNF33A|KDM5C…	7.55e-33
GO:0044260	RNA metabolism	110	GO Process	cellular macromolecule metabolic process	HIVEP2|FOXJ2|BRD1|CSNK2A1|BCORL1|SP4|HDAC5|PRDM4|RFX1|CDK17|FOXN3|KLF3|IKZF4|ZNF423|CECR2|ARID4B|HDAC4|ASB1|CDK6|CDK14|SMARCA2|PATZ1|ZNF614|PRDM16|MEF2D|TAF1|ZNF462|ASZ1|NACC1|ZNF281|PRDM9|DAPK3|ZNF217|ZNF131|ANKK1|ZBTB4|SP3|MAK|ZNF366|ZNF18|ASB4|ZBTB2|MED14|ZNF335|ZBTB11|UTY|SETD8|SS18L1|HDAC6|C11orf30|ZNF568|ARID2|FOXK2|ZNF644|BCL11A|PRDM8|TAF3|FOXN2|NFYA|ZNF774|TYW5|BCL11B|BRPF3|PHF8|PHF2|CSNK…	8.46e-33
GO:0043170	RNA metabolism	111	GO Process	macromolecule metabolic process	HIVEP2|FOXJ2|BRD1|CSNK2A1|BCORL1|SP4|HDAC5|PRDM4|RFX1|CDK17|FOXN3|KLF3|IKZF4|ZNF423|CECR2|HDAC4|ASB1|CDK6|CDK14|SMARCA2|PATZ1|ZNF614|PRDM16|MEF2D|TAF1|ZNF462|ASZ1|NACC1|ZNF281|PRDM9|DAPK3|ZNF217|ZNF131|ANKK1|ZBTB4|SP3|MAK|ZNF366|ZNF18|ASB4|ZBTB2|MED14|ZNF335|ZBTB11|UTY|CAPN12|SETD8|SS18L1|HDAC6|C11orf30|ZNF568|ARID2|FOXK2|ZNF644|BCL11A|PRDM8|TAF3|FOXN2|NFYA|ZNF774|TYW5|BCL11B|BRPF3|PHF8|PHF2|CSNK…	2.93e-30
GO:0070647	protein conjugation	58	GO Process	protein modification by small protein conjugation or removal	PSMC4|STAG2|USP11|NUP155|UBA2|USP29|USP15|RNF38|HECW2|UBE2K|USP14|WSB1|PIAS4|HERC3|PML|CBX4|RANBP2|TRIP12|RNF111|NAE1|RAD21|USP42|WDR48|VCPIP1|PSMC5|RNF4|NUP98|USP9X|SUZ12|UBE2I|YOD1|KLHL22|USP45|UBA1|USP1|USP7|UBC|PSMD12|SMC3|SMC5|PJA1|TPR|RNF146|STAG1|LTN1|CUL5|CDC23|HECW1|CUL4B|HERC1|VPRBP|USP46|BAP1|PHC3|UBR5|CUL2|CNOT4|PIAS2	6.24e-37
GO:0032446	protein conjugation	45	GO Process	protein modification by small protein conjugation	PSMC4|STAG2|NUP155|UBA2|RNF38|HECW2|UBE2K|WSB1|PIAS4|HERC3|PML|CBX4|RANBP2|TRIP12|RNF111|NAE1|RAD21|VCPIP1|PSMC5|RNF4|NUP98|SUZ12|UBE2I|KLHL22|UBA1|UBC|PSMD12|SMC3|SMC5|PJA1|TPR|RNF146|STAG1|LTN1|CUL5|CDC23|HECW1|CUL4B|HERC1|VPRBP|PHC3|UBR5|CUL2|CNOT4|PIAS2	6.87e-26
GO:0005654	protein conjugation	82	GO Component	nucleoplasm	PSMC4|MORC2|STAG2|MLH1|IRF2BPL|UBA2|ZC3H14|TERF2|RNF38|IPO5|ANKRD12|UBN1|PIAS4|CSE1L|UFD1L|EED|ZFR|XPO5|PML|CBX4|NIPBL|UBP1|TRIP12|RNF111|KPNB1|WDR82|RAD21|WAPAL|CPSF2|PDS5A|INTS6|PSMC5|ZMIZ2|PRKDC|RNF4|NUP98|SUZ12|ZMYM4|UBE2I|CUL1|ZMIZ1|INTS12|RANBP3|RNF6|USP1|USP7|KPNA1|UBC|LUC7L2|PSMD12|TOP1|SMC3|SMC5|INTS7|TROVE2|TPR|PCIF1|PHF19|PHF20|IPO7|PSIP1|STAG1|METTL14|RAN|NUMA1|CDC23|INTS10|MORC3|CUL4…	1.95e-25
GO:0005634	protein conjugation	120	GO Component	nucleus	PSMC4|MORC2|STAG2|USP11|P2RX5|NUP155|IRF2BPL|UBA2|ZC3H14|XPO7|USP29|TERF2|USP15|RCBTB1|RNF38|UBE2K|IPO5|USP14|PHF3|ANKRD12|UBN1|CSE1L|MSH4|UFD1L|GPN1|ZFR|XPO5|TNPO3|PML|CBX4|TLK2|NIPBL|UBP1|TRIP12|RNF111|KPNB1|NAE1|CRAMP1L|WDR82|NAA15|CPSF2|PDS5A|RPAP1|WDR48|INTS6|PSMC5|ZMIZ2|PRKDC|CC2D1A|RNF4|NUP98|RANBP10|TCP1|ZMYM4|NFATC2IP|LARP4B|SMCHD1|CUL1|ZMIZ1|TNPO1|UBA1|INTS12|RANBP3|RNF6|UBE4B|USP1|USP7…	1.15e-23
GO:0019941	protein conjugation	37	GO Process	modification-dependent protein catabolic process	PSMC4|USP11|USP29|USP15|HECW2|UBE2K|USP14|UFD1L|HERC3|PML|TRIP12|RNF111|USP42|PSMC5|RNF4|USP9X|CUL1|YOD1|USP45|UBA1|RNF6|UBE4B|USP1|USP7|UBC|UBQLN2|PSMD12|RNF146|CUL5|CDC23|HECW1|HECTD1|CUL4B|USP46|BAP1|UBR5|CUL2	1.17e-23
GO:0006511	protein conjugation	36	GO Process	ubiquitin-dependent protein catabolic process	PSMC4|USP11|USP29|USP15|HECW2|UBE2K|USP14|UFD1L|HERC3|PML|TRIP12|RNF111|USP42|PSMC5|RNF4|USP9X|CUL1|YOD1|USP45|RNF6|UBE4B|USP1|USP7|UBC|UBQLN2|PSMD12|RNF146|CUL5|CDC23|HECW1|HECTD1|CUL4B|USP46|BAP1|UBR5|CUL2	5.59e-23
GO:0044428	protein conjugation	88	GO Component	nuclear part	PSMC4|MORC2|STAG2|P2RX5|NUP155|MLH1|IRF2BPL|UBA2|ZC3H14|XPO7|TERF2|RNF38|IPO5|ANKRD12|UBN1|CSE1L|MSH4|UFD1L|ZFR|XPO5|PML|CBX4|NIPBL|UBP1|TRIP12|RNF111|KPNB1|WDR82|CPSF2|PDS5A|INTS6|PSMC5|ZMIZ2|PRKDC|RNF4|NUP98|TCP1|ZMYM4|LARP4B|SMCHD1|CUL1|ZMIZ1|INTS12|RANBP3|RNF6|USP1|USP7|KPNA1|TMEM201|UBC|LUC7L2|PSMD12|TOP1|SMC5|UBAP2L|INTS7|TROVE2|TPR|PCIF1|PHF19|PHF20|IPO7|PSIP1|STAG1|METTL14|FAM169A|RAN|NUM…	1.01e-22
GO:0044257	protein conjugation	37	GO Process	cellular protein catabolic process	PSMC4|USP11|USP29|USP15|HECW2|UBE2K|USP14|UFD1L|HERC3|PML|TRIP12|RNF111|USP42|PSMC5|RNF4|USP9X|CUL1|YOD1|USP45|UBA1|RNF6|UBE4B|USP1|USP7|UBC|UBQLN2|PSMD12|RNF146|CUL5|CDC23|HECW1|HECTD1|CUL4B|USP46|BAP1|UBR5|CUL2	4.09e-22
GO:0030163	protein conjugation	38	GO Process	protein catabolic process	PSMC4|USP11|USP29|USP15|HECW2|UBE2K|USP14|UFD1L|HERC3|PML|TRIP12|RNF111|USP42|PSMC5|RNF4|USP9X|CUL1|YOD1|USP45|UBA1|RNF6|UBE4B|USP1|USP7|UBC|UBQLN2|PSMD12|PJA1|RNF146|CUL5|CDC23|HECW1|HECTD1|CUL4B|USP46|BAP1|UBR5|CUL2	5.63e-22
GO:0044265	protein conjugation	43	GO Process	cellular macromolecule catabolic process	PSMC4|USP11|MLH1|USP29|USP15|HECW2|UBE2K|USP14|UFD1L|HERC3|PML|TRIP12|RNF111|KPNB1|USP42|PSMC5|RNF4|USP9X|CUL1|YOD1|USP45|UBA1|RNF6|UBE4B|USP1|USP7|KPNA1|UBC|UBQLN2|PSMD12|RNF146|SPO11|FBXO18|CUL5|CDC23|HECW1|HECTD1|CUL4B|USP46|BAP1|UBR5|CUL2|CNOT4	1.16e-21
GO:0031981	protein conjugation	81	GO Component	nuclear lumen	PSMC4|MORC2|STAG2|MLH1|IRF2BPL|UBA2|ZC3H14|TERF2|RNF38|IPO5|ANKRD12|UBN1|CSE1L|MSH4|UFD1L|ZFR|XPO5|PML|CBX4|NIPBL|UBP1|TRIP12|RNF111|KPNB1|WDR82|CPSF2|PDS5A|INTS6|PSMC5|ZMIZ2|PRKDC|RNF4|NUP98|TCP1|ZMYM4|LARP4B|SMCHD1|CUL1|ZMIZ1|INTS12|RANBP3|RNF6|USP1|USP7|KPNA1|UBC|LUC7L2|PSMD12|TOP1|SMC5|INTS7|TROVE2|TPR|PCIF1|PHF19|PHF20|IPO7|PSIP1|STAG1|METTL14|RAN|NUMA1|CDC23|INTS10|MORC3|CUL4B|XPO1|INTS1|RA…	2.21e-20
GO:0009057	protein conjugation	44	GO Process	macromolecule catabolic process	PSMC4|USP11|MLH1|USP29|USP15|HECW2|UBE2K|USP14|UFD1L|HERC3|PML|TRIP12|RNF111|KPNB1|USP42|PSMC5|RNF4|USP9X|CUL1|YOD1|USP45|UBA1|RNF6|UBE4B|USP1|USP7|KPNA1|UBC|UBQLN2|PSMD12|PJA1|RNF146|SPO11|FBXO18|CUL5|CDC23|HECW1|HECTD1|CUL4B|USP46|BAP1|UBR5|CUL2|CNOT4	5.99e-20
GO:0006464	protein conjugation	65	GO Process	cellular protein modification process	PSMC4|STAG2|USP11|NUP155|UBA2|USP29|USP15|NMT1|RNF38|HECW2|UBE2K|USP14|WSB1|PIAS4|EED|HERC3|CBX4|TLK2|TRIP12|RNF111|NAE1|WDR82|NAA15|RAD21|USP42|WDR48|VCPIP1|PSMC5|PRKDC|RNF4|NUP98|USP9X|SEC24C|UBE2I|YOD1|KLHL22|USP45|UBA1|USP1|USP7|UBC|PSMD12|SMC3|SMC5|PJA1|TPR|RNF146|PHF20|STAG1|LTN1|CUL5|CDC23|HECW1|MORC3|CUL4B|HERC1|VPRBP|USP46|TLK1|BAP1|PHC3|UBR5|CUL2|CNOT4|PIAS2	6.76e-16
GO:0016925	protein conjugation	17	GO Process	protein sumoylation	STAG2|NUP155|UBA2|PIAS4|PML|CBX4|RANBP2|RAD21|NUP98|UBE2I|SMC3|SMC5|TPR|RNF2|STAG1|PHC3|PIAS2	1.01e-15
GO:0043412	protein conjugation	66	GO Process	macromolecule modification	PSMC4|STAG2|USP11|NUP155|UBA2|USP29|USP15|NMT1|RNF38|HECW2|UBE2K|USP14|WSB1|PIAS4|EED|HERC3|CBX4|TLK2|TRIP12|RNF111|NAE1|WDR82|NAA15|RAD21|USP42|WDR48|VCPIP1|PSMC5|PRKDC|RNF4|NUP98|USP9X|SEC24C|UBE2I|YOD1|KLHL22|USP45|UBA1|USP1|USP7|UBC|PSMD12|SMC3|SMC5|PJA1|TPR|RNF146|PHF20|STAG1|METTL14|LTN1|CUL5|CDC23|HECW1|MORC3|CUL4B|HERC1|VPRBP|USP46|TLK1|BAP1|PHC3|UBR5|CUL2|CNOT4|PIAS2	2.16e-15
GO:0003723	RNA binding	117	GO Function	RNA binding	SF3A1|SNRPD3|PAPOLA|CSTF1|HTATSF1|SF3A2|DDX5|SKIV2L2|CPSF3|PAPOLG|TARDBP|THOC2|ERI1|DHX29|SAFB2|ZC3H4|EIF3G|RBM39|WBP11|SNW1|CCNT1|CNOT6|RBM25|RNMT|DHX8|UPF1|DDX25|XRN1|PRPF6|NONO|UPF3B|DENR|ZC3H13|HNRNPU|CNOT8|SAFB|NXF1|TCERG1|PCF11|RNPS1|CDC40|SART1|DDX23|HDLBP|POLR2B|PABPC1|HNRNPD|KHDRBS1|HNRNPA0|SNRNP200|RBBP6|SUPT6H|CNOT1|YLPM1|HNRNPM|SRRM1|CSTF2T|PURA|ZC3H11A|SF3B1|DDX3Y|DHX15|TNRC6C|PRPF4B…	3.72e-103
GO:0044822	RNA binding	101	GO Function	poly(A) RNA binding	SF3A1|SNRPD3|CSTF1|HTATSF1|SF3A2|DDX5|SKIV2L2|TARDBP|DHX29|SAFB2|ZC3H4|EIF3G|RBM39|WBP11|SNW1|RBM25|DHX8|UPF1|XRN1|PRPF6|NONO|UPF3B|ZC3H13|HNRNPU|SAFB|NXF1|TCERG1|PCF11|RNPS1|CDC40|SART1|DDX23|HDLBP|POLR2B|PABPC1|HNRNPD|KHDRBS1|HNRNPA0|SNRNP200|RBBP6|SUPT6H|CNOT1|YLPM1|HNRNPM|SRRM1|CSTF2T|PURA|ZC3H11A|SF3B1|DHX15|PRPF4B|PUM2|YTHDC1|CAPRIN1|HNRNPA1|RBM5|CPSF7|SON|SFPQ|MOV10|MATR3|RPL12|ILF2|ADAR|T…	8.32e-90
GO:0016071	RNA binding	83	GO Process	mRNA metabolic process	SF3A1|SNRPD3|PAPOLA|CSTF1|SF3A2|SETX|DDX5|SKIV2L2|CPSF3|PAPOLG|TARDBP|THOC2|RBM39|WBP11|SNW1|CNOT6|RBM25|RNMT|DHX8|UPF1|XRN1|PRPF6|NONO|UPF3B|HNRNPU|CNOT8|IWS1|PCF11|RNPS1|CDC40|SART1|DDX23|POLR2B|PABPC1|HNRNPD|KHDRBS1|HNRNPA0|SNRNP200|SUPT6H|CNOT1|HNRNPM|SRRM1|CSTF2T|SF3B1|DHX15|PRPF4B|YTHDC1|RBM5|CPSF7|PRPF39|UPF2|SON|SFPQ|XAB2|RPL12|SCAF8|ADAR|RNGTT|SYNCRIP|SRSF11|CDC5L|EIF2C1|EIF2C4|SRSF3|SRS…	8.84e-89
GO:0006397	RNA binding	71	GO Process	mRNA processing	SF3A1|SNRPD3|PAPOLA|CSTF1|SF3A2|SETX|DDX5|SKIV2L2|CPSF3|PAPOLG|TARDBP|THOC2|RBM39|WBP11|SNW1|RBM25|RNMT|DHX8|PRPF6|NONO|UPF3B|HNRNPU|IWS1|PCF11|RNPS1|CDC40|SART1|DDX23|POLR2B|PABPC1|HNRNPD|KHDRBS1|HNRNPA0|SNRNP200|SUPT6H|HNRNPM|SRRM1|CSTF2T|SF3B1|DHX15|PRPF4B|YTHDC1|RBM5|CPSF7|PRPF39|SON|SFPQ|XAB2|SCAF8|ADAR|RNGTT|SYNCRIP|SRSF11|CDC5L|SRSF3|SRSF4|PRPF4|HNRNPR|HNRNPK|XRN2|CRNKL1|HNRNPUL1|SRPK2|GTF…	2.95e-80
GO:0006396	RNA binding	78	GO Process	RNA processing	SF3A1|SNRPD3|PAPOLA|CSTF1|SF3A2|SETX|DDX5|SKIV2L2|CPSF3|PAPOLG|TARDBP|THOC2|ERI1|DHX29|RBM39|WBP11|SNW1|RBM25|RNMT|DHX8|PRPF6|NONO|UPF3B|HNRNPU|IWS1|PCF11|RNPS1|CDC40|SART1|DDX23|POLR2B|PABPC1|HNRNPD|KHDRBS1|HNRNPA0|SNRNP200|SUPT6H|HNRNPM|SRRM1|CSTF2T|SF3B1|DHX15|PRPF4B|YTHDC1|RBM5|DICER1|CPSF7|PRPF39|SON|SFPQ|XAB2|SCAF8|ADAR|RNGTT|SYNCRIP|SRSF11|CDC5L|EIF2C1|EIF2C4|SRSF3|SRSF4|PRPF4|HNRNPR|HNRNP…	2.44e-73
GO:0008380	RNA binding	62	GO Process	RNA splicing	SF3A1|SNRPD3|PAPOLA|CSTF1|SF3A2|SETX|DDX5|SKIV2L2|CPSF3|TARDBP|THOC2|RBM39|WBP11|SNW1|RBM25|DHX8|PRPF6|NONO|UPF3B|HNRNPU|IWS1|PCF11|RNPS1|CDC40|SART1|DDX23|POLR2B|PABPC1|HNRNPD|HNRNPA0|SNRNP200|SUPT6H|HNRNPM|SRRM1|SF3B1|DHX15|PRPF4B|YTHDC1|RBM5|CPSF7|PRPF39|SON|SFPQ|XAB2|SCAF8|SYNCRIP|SRSF11|CDC5L|SRSF3|SRSF4|PRPF4|HNRNPR|HNRNPK|CRNKL1|HNRNPUL1|SRPK2|GTF2F1|KHSRP|PRPF40A|PTBP2|PUF60|CELF1	4.49e-70
GO:0003676	RNA binding	119	GO Function	nucleic acid binding	SF3A1|SNRPD3|PAPOLA|CSTF1|HTATSF1|SF3A2|SETX|DDX5|SKIV2L2|CPSF3|PAPOLG|TARDBP|THOC2|ERI1|DHX29|SAFB2|ZC3H4|EIF3G|RBM39|WBP11|SNW1|CNOT6|RBM25|RNMT|DHX8|DDX25|XRN1|PRPF6|NONO|UPF3B|DENR|ZC3H13|HNRNPU|CNOT8|NXF1|IWS1|TCERG1|PCF11|RNPS1|CDC40|LEMD3|SART1|DDX23|HDLBP|POLR2B|PABPC1|HNRNPD|KHDRBS1|HNRNPA0|SNRNP200|RBBP6|CNOT1|YLPM1|HNRNPM|SRRM1|CSTF2T|ZC3H11A|SF3B1|DDX3Y|DHX15|TNRC6C|PRPF4B|PUM2|YTHDC1…	3.64e-62
GO:0030529	RNA binding	65	GO Component	ribonucleoprotein complex	SF3A1|SNRPD3|SF3A2|DDX5|SKIV2L2|CPSF3|ERI1|DHX29|EIF3G|SNW1|RBM25|DHX8|UPF1|DDX25|XRN1|PRPF6|HNRNPU|CDC40|SART1|DDX23|PABPC1|HNRNPD|HNRNPA0|SNRNP200|CNOT1|HNRNPM|SRRM1|DDX3Y|DHX15|PRPF4B|PUM2|CAPRIN1|HNRNPA1|RBM5|DICER1|GTF3C1|MOV10|XAB2|RPL12|ILF2|SCAF8|ADAR|TIAL1|SYNCRIP|RBMX|CDC5L|EIF2C1|EIF2C4|YTHDF2|PRPF4|HNRNPR|NCBP1|HNRNPK|CRNKL1|HNRNPUL1|TNRC6A|KHSRP|DDX3X|PUM1|TNRC6B|ILF3|PTBP2|SLBP|PUF6…	1.28e-56
GO:0000375	RNA binding	48	GO Process	RNA splicing, via transesterification reactions	SF3A1|SNRPD3|PAPOLA|CSTF1|SF3A2|SETX|DDX5|SKIV2L2|CPSF3|SNW1|DHX8|PRPF6|UPF3B|HNRNPU|PCF11|RNPS1|CDC40|SART1|DDX23|POLR2B|PABPC1|HNRNPD|HNRNPA0|SNRNP200|HNRNPM|SRRM1|SF3B1|PRPF4B|YTHDC1|RBM5|CPSF7|SFPQ|XAB2|SYNCRIP|SRSF11|CDC5L|SRSF3|SRSF4|PRPF4|HNRNPR|HNRNPK|CRNKL1|HNRNPUL1|SRPK2|GTF2F1|KHSRP|PTBP2|CELF1	1.81e-56
GO:0000398	RNA binding	47	GO Process	mRNA splicing, via spliceosome	SF3A1|SNRPD3|PAPOLA|CSTF1|SF3A2|SETX|DDX5|SKIV2L2|CPSF3|SNW1|DHX8|PRPF6|UPF3B|HNRNPU|PCF11|RNPS1|CDC40|SART1|DDX23|POLR2B|PABPC1|HNRNPD|HNRNPA0|SNRNP200|HNRNPM|SRRM1|SF3B1|PRPF4B|YTHDC1|RBM5|CPSF7|SFPQ|XAB2|SYNCRIP|SRSF11|CDC5L|SRSF3|SRSF4|PRPF4|HNRNPR|HNRNPK|CRNKL1|HNRNPUL1|SRPK2|GTF2F1|PTBP2|CELF1	3.66e-55
GO:0010467	RNA binding	114	GO Process	gene expression	SF3A1|SNRPD3|PAPOLA|CSTF1|HTATSF1|SF3A2|DDX5|SKIV2L2|CPSF3|PAPOLG|TARDBP|THOC2|ERI1|DHX29|SAFB2|EIF3G|RBM39|WBP11|SNW1|CCNT1|CNOT6|RBM25|RNMT|DHX8|UPF1|DDX25|GTF3C2|XRN1|AFF4|PRPF6|NONO|UPF3B|DENR|HNRNPU|CNOT8|SAFB|NXF1|IWS1|TCERG1|PCF11|RNPS1|CDC40|SART1|DDX23|POLR2B|PABPC1|HNRNPD|KHDRBS1|HNRNPA0|SNRNP200|SUPT6H|CNOT1|YLPM1|HNRNPM|SRRM1|CSTF2T|PURA|ZC3H11A|SF3B1|DDX3Y|DHX15|TNRC6C|PRPF4B|YTHDC1|…	3.08e-54
GO:0016070	RNA binding	108	GO Process	RNA metabolic process	SF3A1|SNRPD3|PAPOLA|CSTF1|HTATSF1|SF3A2|DDX5|SKIV2L2|CPSF3|PAPOLG|TARDBP|THOC2|ERI1|DHX29|SAFB2|RBM39|WBP11|SNW1|CCNT1|CNOT6|RBM25|RNMT|DHX8|UPF1|DDX25|GTF3C2|XRN1|AFF4|PRPF6|NONO|UPF3B|HNRNPU|CNOT8|SAFB|IWS1|TCERG1|PCF11|RNPS1|CDC40|SART1|DDX23|POLR2B|PABPC1|HNRNPD|KHDRBS1|HNRNPA0|SNRNP200|SUPT6H|CNOT1|YLPM1|HNRNPM|SRRM1|CSTF2T|PURA|SF3B1|DDX3Y|DHX15|PRPF4B|YTHDC1|RBM5|DICER1|CPSF7|PRPF39|GTF3C1…	1.16e-52
GO:0044428	RNA binding	105	GO Component	nuclear part	SF3A1|SNRPD3|PAPOLA|CSTF1|HTATSF1|SF3A2|SETX|DDX5|SKIV2L2|CPSF3|PAPOLG|THOC2|ERI1|SAFB2|RBM39|SNW1|CCNT1|RBM25|RNMT|DHX8|UPF1|GTF3C2|AFF4|PRPF6|NONO|UPF3B|HNRNPU|SAFB|NXF1|IWS1|TCERG1|PCF11|RNPS1|CDC40|LEMD3|SART1|DDX23|POLR2B|PABPC1|HNRNPD|KHDRBS1|HNRNPA0|SNRNP200|RBBP6|CNOT1|YLPM1|HNRNPM|SRRM1|PURA|DHX15|PRPF4B|PUM2|YTHDC1|HNRNPA1|RBM5|DICER1|CPSF7|GTF3C1|UPF2|SON|SFPQ|QRICH1|XAB2|TOPORS|MATR3|…	2.38e-46
GO:0090304	RNA binding	107	GO Process	nucleic acid metabolic process	SF3A1|SNRPD3|PAPOLA|CSTF1|HTATSF1|SF3A2|DDX5|SKIV2L2|CPSF3|PAPOLG|TARDBP|THOC2|ERI1|DHX29|SAFB2|RBM39|WBP11|SNW1|CCNT1|CNOT6|RBM25|RNMT|DHX8|UPF1|DDX25|GTF3C2|AFF4|PRPF6|NONO|UPF3B|HNRNPU|CNOT8|SAFB|IWS1|TCERG1|PCF11|RNPS1|CDC40|SART1|DDX23|POLR2B|PABPC1|HNRNPD|KHDRBS1|HNRNPA0|SNRNP200|SUPT6H|CNOT1|YLPM1|HNRNPM|SRRM1|CSTF2T|PURA|SF3B1|DDX3Y|DHX15|PRPF4B|YTHDC1|RBM5|DICER1|CPSF7|PRPF39|GTF3C1|UPF2…	4.2e-46
GO:0005654	RNA binding	93	GO Component	nucleoplasm	SF3A1|SNRPD3|PAPOLA|CSTF1|HTATSF1|SF3A2|SETX|DDX5|SKIV2L2|CPSF3|PAPOLG|THOC2|SAFB2|RBM39|SNW1|CCNT1|RBM25|RNMT|DHX8|UPF1|GTF3C2|AFF4|PRPF6|NONO|UPF3B|HNRNPU|SAFB|NXF1|IWS1|PCF11|RNPS1|CDC40|SART1|DDX23|POLR2B|HNRNPD|KHDRBS1|HNRNPA0|SNRNP200|RBBP6|CNOT1|YLPM1|HNRNPM|SRRM1|SF3B1|DHX15|PRPF4B|YTHDC1|HNRNPA1|RBM5|CPSF7|GTF3C1|SON|SFPQ|QRICH1|XAB2|TOPORS|MATR3|ZNF318|ILF2|SCAF8|ADAR|RNGTT|SYNCRIP|RBM1…	1.32e-43
GO:0016592	mediator complex	12	GO Component	mediator complex	MED17|MED6|MED4|MED15|MED20|MED13L|MED1|MED16|MED23|MED12|MED24|MED13	1.69e-23
GO:0001104	mediator complex	12	GO Function	RNA polymerase II transcription cofactor activity	MED17|MED6|MED4|MED15|MED20|MED13L|MED1|NCOA1|MED12|MED24|MED13|ZMYND8	6.42e-18
GO:0003712	mediator complex	17	GO Function	transcription cofactor activity	MED17|RLIM|MED4|MED15|MED20|MED13L|MED1|NCOA1|MED16|NCOA6|MED23|MED12|MED24|MED13|LDB1|NCOA2|ZMYND8	1.8e-16
GO:0030374	mediator complex	10	GO Function	ligand-dependent nuclear receptor transcription coactivator activity	MED17|MED4|MED1|NCOA1|MED16|NCOA6|MED12|MED24|MED13|NCOA2	2.62e-16
GO:0035257	mediator complex	11	GO Function	nuclear hormone receptor binding	MED17|MED4|MED1|NCOA1|MED16|MED25|NCOA6|MED12|MED24|MED13|NCOA2	3.04e-15
GO:0046966	mediator complex	8	GO Function	thyroid hormone receptor binding	MED17|MED4|MED1|MED16|NCOA6|MED12|MED24|MED13	6.98e-15
GO:0000989	mediator complex	16	GO Function	transcription factor activity, transcription factor binding	MED17|RLIM|MED4|MED15|MED20|MED13L|MED1|NCOA1|MED16|NCOA6|MED23|MED24|MED13|LDB1|NCOA2|ZMYND8	6.98e-15
GO:0001076	mediator complex	11	GO Function	transcription factor activity, RNA polymerase II transcription factor binding	MED17|MED6|MED4|MED15|MED20|MED13L|MED1|NCOA1|MED24|MED13|ZMYND8	8.22e-15
GO:0042809	mediator complex	7	GO Function	vitamin D receptor binding	MED17|MED4|MED1|MED16|MED12|MED24|MED13	1.24e-14
GO:0006367	mediator complex	13	GO Process	transcription initiation from RNA polymerase II promoter	MED17|MED6|MED4|MED15|MED20|MED1|MED16|MED25|NCOA6|MED23|MED12|MED24|MED13	1.69e-13
4919	mediator complex	10	KEGG Pathways	Thyroid hormone signaling pathway	MED17|MED4|MED13L|MED1|NCOA1|MED16|MED12|MED24|MED13|NCOA2	2.44e-13
GO:0003713	mediator complex	12	GO Function	transcription coactivator activity	MED17|MED6|MED4|MED1|NCOA1|MED16|NCOA6|MED23|MED12|MED24|MED13|NCOA2	2.37e-12
GO:0030518	mediator complex	9	GO Process	intracellular steroid hormone receptor signaling pathway	MED17|MED4|MED1|NCOA1|MED16|NCOA6|MED12|MED24|MED13	2.47e-12
GO:0030521	mediator complex	8	GO Process	androgen receptor signaling pathway	MED17|MED4|MED1|NCOA1|MED16|MED12|MED24|MED13	2.47e-12
GO:0044451	mediator complex	15	GO Component	nucleoplasm part	SPOP|MED17|MED6|MED4|TGS1|MED15|MED20|MED13L|MED1|MED16|NCOA6|MED23|MED12|MED24|MED13	2.75e-12
GO:0030054	cell migration	25	GO Component	cell junction	KRAS|DSG3|ARVCF|TIAM1|PRKCI|YWHAG|CTNND2|JUP|ZYX|LASP1|PTK2B|GRB2|FRMD6|WASF1|NCKAP1|CDC42BPB|CDC42BPA|PARD6B|CLSTN1|NEDD9|PKP4|TSPAN4|CTNND1|AMOTL1|SIPA1L1	4.22e-13
GO:0043087	cell migration	19	GO Process	regulation of GTPase activity	DAB2IP|DOCK3|DOCK5|TIAM1|RAP1GAP|PLXNB1|ABR|EPHB3|PTK2B|TRIO|ARHGEF3|RASAL2|DOCK9|ARHGAP5|PKP4|MLLT4|DOCK4|RASAL1|SIPA1L1	1.05e-11
GO:0043547	cell migration	18	GO Process	positive regulation of GTPase activity	DAB2IP|DOCK3|DOCK5|TIAM1|RAP1GAP|PLXNB1|ABR|PTK2B|TRIO|ARHGEF3|RASAL2|DOCK9|ARHGAP5|PKP4|MLLT4|DOCK4|RASAL1|SIPA1L1	1.67e-11
GO:0051345	cell migration	21	GO Process	positive regulation of hydrolase activity	DAB2IP|DOCK3|DOCK5|TIAM1|RAP1GAP|PRKD2|PLXNB1|ABR|PTK2B|TRIO|ARHGEF3|RASAL2|DOCK9|ARHGAP5|PKP4|MLLT4|DOCK4|ROBO1|ABL2|RASAL1|SIPA1L1	4.01e-11
GO:0031344	cell migration	17	GO Process	regulation of cell projection organization	DAB2IP|TIAM1|RAP1GAP|NCKIPSD|PRKCI|PLXNB1|DPYSL2|EPHB3|PTK2B|NCKAP1|EPHB2|NDRG4|DCC|ROBO1|ABL2|RASAL1|SIPA1L1	4.01e-11
GO:0016477	cell migration	20	GO Process	cell migration	KRAS|DAB2IP|TIAM1|PRKCI|PLXNB1|JUP|EPHB3|GRB2|NCKAP1|CDC42BPB|CDC42BPA|ABL1|NDRG4|EPHB1|AMOTL1|DCC|DOCK4|CTNNA2|ROBO1|WWC1	6.03e-11
GO:0035556	cell migration	28	GO Process	intracellular signal transduction	MAPK8IP3|KRAS|DAB2IP|DOCK3|DOCK5|PRKD2|NCKIPSD|PRKCI|PLXNB1|ABR|YWHAG|DIAPH2|PTK2B|GRB2|TRIO|ARHGEF3|WASF1|NCKAP1|CDC42BPB|CDC42BPA|ABL1|DOCK9|ARHGAP5|DIAPH1|AMOTL1|DOCK4|WWC1|RASAL1	6.03e-11
GO:0031252	cell migration	15	GO Component	cell leading edge	MAPK8IP3|PRKCI|PTK2B|WASF1|NCKAP1|CDC42BPB|CDC42BPA|ABL1|NEDD9|DIAPH1|AMOTL1|CTNNA2|ROBO1|ABL2|WWC1	6.22e-11
GO:0051336	cell migration	24	GO Process	regulation of hydrolase activity	DAB2IP|DOCK3|DOCK5|TIAM1|RAP1GAP|PRKD2|PLXNB1|ABR|EPHB3|PTK2B|TRIO|ARHGEF3|RASAL2|ABL1|DOCK9|ARHGAP5|PKP4|MLLT4|BIRC6|DOCK4|ROBO1|ABL2|RASAL1|SIPA1L1	7.2e-11
GO:0010975	cell migration	15	GO Process	regulation of neuron projection development	DAB2IP|TIAM1|NCKIPSD|PRKCI|PLXNB1|DPYSL2|EPHB3|PTK2B|EPHB2|NDRG4|DCC|ROBO1|ABL2|RASAL1|SIPA1L1	8.31e-11
GO:0005829	cell migration	35	GO Component	cytosol	KRAS|DSG3|TIAM1|RAP1GAP|NCKIPSD|PRKCI|ABR|YWHAG|DPYSL2|JUP|ROCK2|DIAPH2|EPHB3|PTK2B|GRB2|TRIO|ARHGEF3|NCKAP1|PARD6B|ABL1|EPHB2|DOCK9|ARHGAP5|MLLT4|NDRG4|EPHB1|DIAPH1|CTNND1|AMOTL1|DCC|DOCK4|CTNNA2|ABL2|WWC1|RASAL1	9.29e-11
GO:0030029	cell migration	16	GO Process	actin filament-based process	KRAS|PRKCI|ABR|ROCK2|DIAPH2|ZYX|PTK2B|FRMD6|WASF1|NCKAP1|CDC42BPB|CDC42BPA|NEDD9|DIAPH1|ABL2|SIPA1L1	1.11e-10
GO:0007169	cell migration	19	GO Process	transmembrane receptor protein tyrosine kinase signaling pathway	KRAS|DAB2IP|TIAM1|PRKD2|PRKCI|ABR|JUP|ROCK2|EPHB3|PTK2B|TRIO|ARHGEF3|NCKAP1|ABL1|EPHB2|EPHB1|CTNND1|ABL2|SIPA1L1	1.13e-10
GO:0006928	cell migration	24	GO Process	movement of cell or subcellular component	MAPK8IP3|KRAS|DAB2IP|TIAM1|PRKCI|PLXNB1|DPYSL2|JUP|ROCK2|GRB2|TRIO|FRMD6|WASF1|NCKAP1|CDC42BPB|CDC42BPA|ABL1|PLXNA1|NDRG4|AMOTL1|DOCK4|CTNNA2|ROBO1|WWC1	1.28e-10
GO:0051674	cell migration	20	GO Process	localization of cell	KRAS|DAB2IP|TIAM1|PRKCI|PLXNB1|JUP|EPHB3|GRB2|NCKAP1|CDC42BPB|CDC42BPA|ABL1|NDRG4|EPHB1|AMOTL1|DCC|DOCK4|CTNNA2|ROBO1|WWC1	1.28e-10
4144	endocytosis	20	KEGG Pathways	Endocytosis	PSD|SMURF2|AP2S1|CBLB|CLTC|EGFR|ZFYVE9|AGAP1|EPN2|HGS|PIP5K1C|RAB11FIP2|SRC|SMURF1|DNM1|STAM|DNAJC6|NEDD4L|ARFGAP2|AGAP2	2.72e-21
GO:0016192	endocytosis	29	GO Process	vesicle-mediated transport	VPS18|EPS15L1|VPS4A|RAB2A|AP2S1|PIKFYVE|SCAMP2|CLTC|VPS54|EXOC6B|ZFYVE9|SH3D19|RAB6A|EPN2|SPAST|HSP90AB1|HGS|PIP5K1C|AP3D1|OPHN1|RAB11FIP2|SRC|SNAP91|DNM1|ITSN1|AP1G1|AP1M1|KIAA1432|ARFGAP2	4.66e-14
GO:0051234	endocytosis	41	GO Process	establishment of localization	VPS18|EPS15L1|VPS4A|OSBPL8|RAB2A|AP2S1|CBLB|ALS2|PIKFYVE|PTPN23|SCAMP2|CLTC|VPS54|EXOC6B|EGFR|ZFYVE9|ATP1A1|WDFY3|SH3D19|HSPA4|AGAP1|RAB6A|EPN2|SPAST|HSP90AB1|PIP5K1C|ACACB|AP3D1|OPHN1|RAB11FIP2|PIK3R4|SRC|SMURF1|SNAP91|DNM1|ITSN1|MTMR12|NEDD4L|KIAA1432|ARFGAP2|AGAP2	1.21e-10
GO:0006810	endocytosis	40	GO Process	transport	VPS18|EPS15L1|VPS4A|OSBPL8|RAB2A|AP2S1|CBLB|ALS2|PIKFYVE|PTPN23|SCAMP2|CLTC|VPS54|EXOC6B|ZFYVE9|ATP1A1|WDFY3|SH3D19|HSPA4|AGAP1|RAB6A|EPN2|SPAST|HSP90AB1|PIP5K1C|ACACB|AP3D1|OPHN1|RAB11FIP2|PIK3R4|SRC|SMURF1|SNAP91|DNM1|ITSN1|MTMR12|NEDD4L|KIAA1432|ARFGAP2|AGAP2	1.72e-10
GO:0008104	endocytosis	29	GO Process	protein localization	VPS18|VPS4A|OSBPL8|RAB2A|CBLB|ALS2|PIKFYVE|PTPN23|SCAMP2|CLTC|VPS54|EXOC6B|ATP6V1A|EGFR|ZFYVE9|HSPA4|AGAP1|RAB6A|HGS|PIP5K1C|HTT|RAB11FIP2|PIK3R4|SMURF1|SNAP91|STAM|AP1M1|ARFGAP2|AGAP2	2.63e-10
GO:0045184	endocytosis	26	GO Process	establishment of protein localization	VPS18|VPS4A|RAB2A|CBLB|PTPN23|SCAMP2|CLTC|VPS54|EXOC6B|ATP6V1A|EGFR|ZFYVE9|HSPA4|AGAP1|RAB6A|HGS|AP3D1|HTT|RAB11FIP2|PIK3R4|SMURF1|SNAP91|STAM|AP1M1|ARFGAP2|AGAP2	2.63e-10
GO:0015031	endocytosis	25	GO Process	protein transport	VPS18|VPS4A|RAB2A|CBLB|PTPN23|SCAMP2|CLTC|VPS54|EXOC6B|ATP6V1A|ZFYVE9|HSPA4|AGAP1|RAB6A|HGS|AP3D1|HTT|RAB11FIP2|PIK3R4|SMURF1|SNAP91|STAM|AP1M1|ARFGAP2|AGAP2	4.21e-10
GO:0005768	endocytosis	20	GO Component	endosome	WDR44|VPS4A|ALS2|PIKFYVE|PTPN23|SCAMP2|EGFR|ZFYVE9|ATP1A1|SPAST|HGS|AP3D1|MTMR2|HTT|RAB11FIP2|PIK3R4|SRC|OCRL|STAM|AP1G1	9.63e-10
GO:0098805	endocytosis	29	GO Component	whole membrane	GOLGA5|VPS18|TRIM23|EPS15L1|WDR44|VPS4A|RAB2A|AP2S1|PIKFYVE|SCAMP2|EGFR|ZFYVE9|ATP1A1|WDFY3|EPN2|HSP90AB1|HGS|PIP5K1C|ACACB|AP3D1|MTMR2|RAB11FIP2|SRC|SNAP91|OCRL|STAM|ITSN1|AP1G1|AP1M1	9.63e-10
GO:0012505	endocytosis	39	GO Component	endomembrane system	TRIM23|GORASP2|EPS15L1|WDR44|VPS4A|OSBPL8|PCSK2|RAB2A|AP2S1|ALS2|PIKFYVE|PTPN23|VPS54|EGFR|ZFYVE9|ATP1A1|WDFY3|SH3D19|C11orf24|RAB6A|EPN2|SPAST|PIP5K1C|ACACB|NR3C2|AP3D1|MTMR2|HTT|RAB11FIP2|PIK3R4|SRC|SNAP91|OCRL|STAM|ITSN1|AP1G1|AP1M1|KIAA1432|ARFGAP2	9.63e-10
GO:0033036	endocytosis	30	GO Process	macromolecule localization	VPS18|VPS4A|OSBPL8|RAB2A|CBLB|ALS2|PIKFYVE|PTPN23|SCAMP2|CLTC|VPS54|EXOC6B|ATP6V1A|EGFR|ZFYVE9|HSPA4|AGAP1|RAB6A|HGS|PIP5K1C|ACACB|HTT|RAB11FIP2|PIK3R4|SMURF1|SNAP91|STAM|AP1M1|ARFGAP2|AGAP2	2.01e-09
GO:0016197	endocytosis	13	GO Process	endosomal transport	VPS4A|ALS2|PIKFYVE|VPS54|WDFY3|RAB6A|AP3D1|HTT|PIK3R4|STAM|AP1G1|AP1M1|KIAA1432	2.01e-09
GO:0051649	endocytosis	28	GO Process	establishment of localization in cell	VPS18|VPS4A|RAB2A|AP2S1|CBLB|ALS2|PIKFYVE|SCAMP2|CLTC|VPS54|EXOC6B|ZFYVE9|WDFY3|SH3D19|HSPA4|RAB6A|SPAST|PIP5K1C|ACACB|AP3D1|OPHN1|RAB11FIP2|PIK3R4|SMURF1|ITSN1|AP1G1|DNAJC6|KIAA1432	2.16e-09
GO:1902582	endocytosis	23	GO Process	single-organism intracellular transport	VPS4A|RAB2A|CBLB|ALS2|PIKFYVE|SCAMP2|CLTC|VPS54|ZFYVE9|WDFY3|SH3D19|HSPA4|RAB6A|SPAST|ACACB|AP3D1|PIK3R4|SMURF1|STAM|AP1G1|DNAJC6|AP1M1|KIAA1432	3.75e-09
GO:0060627	endocytosis	15	GO Process	regulation of vesicle-mediated transport	VPS18|VPS4A|AP2S1|PTPN23|EPN2|HGS|MTMR2|OPHN1|SRC|SNAP91|STAM|AP1G1|DNAJC6|NEDD4L|CBLL1	7.21e-09
GO:0045893	development and morphogenesis	33	GO Process	positive regulation of transcription, DNA-templated	NR3C1|DLX2|SOX4|SOX9|JAG1|LRP6|TCF3|FBXW11|NOTCH1|MYCN|SIX2|DVL3|SOX11|EBF1|PSEN1|POU3F2|TCF12|SMAD3|SMAD4|ERBB4|CTNNB1|NR4A2|RBPJ|TCF4|PAX5|DLL1|BTRC|PBX3|NFIB|RELA|SOX5|PBX1|TCF7L2	1.17e-23
GO:0044212	development and morphogenesis	26	GO Function	transcription regulatory region DNA binding	NR3C1|DLX2|SOX4|SOX9|TCF3|NOTCH1|SIX2|SOX11|EBF1|POU3F2|TCF12|SMAD3|OVOL1|SMAD4|ERBB4|CTNNB1|NR4A2|RBPJ|TCF4|PAX5|PBX3|NFIB|RELA|SOX5|PBX1|TCF7L2	2.47e-23
GO:0010628	development and morphogenesis	34	GO Process	positive regulation of gene expression	NR3C1|DLX2|SOX4|SOX9|JAG1|LRP6|TCF3|FBXW11|NOTCH1|MYCN|SIX2|DVL3|SOX11|EBF1|PSEN1|POU3F2|TCF12|SMAD3|WNT7B|SMAD4|ERBB4|CTNNB1|NR4A2|RBPJ|TCF4|PAX5|DLL1|BTRC|PBX3|NFIB|RELA|SOX5|PBX1|TCF7L2	3.98e-23
GO:0010557	development and morphogenesis	33	GO Process	positive regulation of macromolecule biosynthetic process	NR3C1|DLX2|SOX4|SOX9|JAG1|LRP6|TCF3|FBXW11|NOTCH1|MYCN|SIX2|DVL3|SOX11|EBF1|NR2F1|PSEN1|POU3F2|TCF12|SMAD3|SMAD4|ERBB4|CTNNB1|NR4A2|RBPJ|TCF4|PAX5|DLL1|BTRC|PBX3|NFIB|SOX5|PBX1|TCF7L2	2.21e-22
GO:0045944	development and morphogenesis	28	GO Process	positive regulation of transcription from RNA polymerase II promoter	NR3C1|DLX2|SOX4|SOX9|JAG1|LRP6|TCF3|NOTCH1|MYCN|SIX2|SOX11|POU3F2|TCF12|SMAD3|SMAD4|CTNNB1|NR4A2|RBPJ|TCF4|PAX5|DLL1|PBX3|LHX2|NFIB|RELA|SOX5|PBX1|TCF7L2	1.85e-21
GO:0031328	development and morphogenesis	32	GO Process	positive regulation of cellular biosynthetic process	NR3C1|DLX2|SOX4|SOX9|JAG1|LRP6|TCF3|FBXW11|NOTCH1|MYCN|SIX2|DVL3|SOX11|EBF1|PSEN1|POU3F2|TCF12|SMAD3|SMAD4|ERBB4|CTNNB1|NR4A2|RBPJ|TCF4|PAX5|DLL1|BTRC|PBX3|NFIB|SOX5|PBX1|TCF7L2	2.25e-20
GO:0045165	development and morphogenesis	18	GO Process	cell fate commitment	DLX2|JAG1|TCF3|WNT9A|NOTCH1|SIX2|RAG2|PSEN1|JAG2|WNT7B|SMAD4|ERBB4|CTNNB1|RBPJ|DLL1|SUFU|SOX5|TCF7L2	6.48e-20
GO:0035239	development and morphogenesis	20	GO Process	tube morphogenesis	NR3C1|SOX4|LRP6|NOTCH1|MYCN|SIX2|DVL3|SOX11|PSEN1|SMAD3|WNT7B|SMAD4|CTNNB1|RBPJ|DLL1|SUFU|BTRC|LHX2|PBX1|TCF7L2	9.09e-20
GO:0060429	development and morphogenesis	26	GO Process	epithelium development	NR3C1|SOX4|KRT31|LRP6|NOTCH1|MYCN|SIX2|DVL3|SOX11|PSEN1|POU3F2|SMAD3|OVOL1|WNT7B|SMAD4|ERBB4|CTNNB1|RBPJ|DLL1|SUFU|BTRC|LHX2|NFIB|RELA|PBX1|TCF7L2	3.27e-19
GO:0009888	development and morphogenesis	30	GO Process	tissue development	NR3C1|DLX2|SOX4|KRT31|JAG1|LRP6|TCF3|NOTCH1|MYCN|MAML1|DVL3|PSEN1|POU3F2|SMAD3|OVOL1|WNT7B|SMAD4|ERBB4|CTNNB1|RBPJ|PAX5|DLL1|SUFU|BTRC|LHX2|NFIB|RELA|SOX5|PBX1|TCF7L2	3.27e-19
GO:0043565	development and morphogenesis	25	GO Function	sequence-specific DNA binding	NR3C1|DLX2|SOX4|SOX9|TCF3|NOTCH1|SIX2|SOX11|EBF1|NR2F1|POU3F2|TCF12|DBX2|SMAD3|OVOL1|SMAD4|NR4A2|TCF4|PAX5|PBX3|LHX2|NFIB|RELA|PBX1|TCF7L2	5.18e-19
GO:0048699	development and morphogenesis	28	GO Process	generation of neurons	DLX2|SOX4|SOX9|JAG1|DTX1|TCF3|WNT9A|MYCN|SOX11|NR2F1|PSEN1|JAG2|POU3F2|TCF12|WNT7B|SMAD4|ERBB4|CTNNB1|RBPJ|TCF4|DLL1|SUFU|PBX3|LHX2|NFIB|RELA|SOX5|PBX1	1.65e-18
GO:0002009	development and morphogenesis	20	GO Process	morphogenesis of an epithelium	NR3C1|SOX4|JAG1|LRP6|NOTCH1|MYCN|SIX2|DVL3|SOX11|PSEN1|JAG2|SMAD3|SMAD4|CTNNB1|RBPJ|DLL1|SUFU|BTRC|LHX2|PBX1	3.44e-18
GO:0043009	development and morphogenesis	22	GO Process	chordate embryonic development	DLX2|SOX4|LRP6|WNT9A|NOTCH1|MYCN|SIX2|DVL3|SOX11|PSEN1|JAG2|SMAD3|WNT7B|SMAD4|CTNNB1|RBPJ|DLL1|SUFU|LHX2|SOX5|PBX1|TCF7L2	3.94e-18
GO:0000976	development and morphogenesis	21	GO Function	transcription regulatory region sequence-specific DNA binding	NR3C1|DLX2|SOX4|SOX9|TCF3|SIX2|SOX11|EBF1|POU3F2|TCF12|OVOL1|SMAD4|NR4A2|RBPJ|TCF4|PAX5|PBX3|NFIB|RELA|PBX1|TCF7L2	4.84e-18
GO:0023051	signal transduction	37	GO Process	regulation of signaling	PIK3R2|HGF|GCLC|EGR1|PDGFRA|KLB|SPAG9|KDR|STAT3|PPARGC1A|AKT1|HMGCR|ITGA5|IL3|LMTK2|BCR|SH2B1|FBN1|CSF1|BCL2|PRKD1|HIF1A|SPRED2|TRIM33|MAPK8|STAT1|PTGS2|RUNX2|PTEN|BMPR2|AR|SHB|NFE2L2|MAP2K7|CREB1|IKBKB|ACVR1B	2.53e-15
GO:0009966	signal transduction	35	GO Process	regulation of signal transduction	PIK3R2|HGF|GCLC|EGR1|PDGFRA|KLB|SPAG9|KDR|STAT3|PPARGC1A|AKT1|HMGCR|ITGA5|IL3|BCR|SH2B1|FBN1|CSF1|BCL2|PRKD1|HIF1A|SPRED2|TRIM33|MAPK8|STAT1|PTGS2|RUNX2|PTEN|BMPR2|AR|SHB|NFE2L2|MAP2K7|IKBKB|ACVR1B	3.24e-15
GO:0009893	signal transduction	40	GO Process	positive regulation of metabolic process	PIK3R2|HGF|PCOLCE|GCLC|PDGFRA|KLB|SPAG9|KDR|STAT3|PPARGC1A|AKT1|MMP16|HMGCR|ITGA5|IL3|NFIL3|BCR|CSF1|BCL2|PRKD1|HIF1A|CRTC1|IL27|MAPK8|STAT1|ABCG1|PTGS2|ANGPTL3|NFIA|JUN|RUNX2|PTEN|BMPR2|AR|SERPINB9|NFE2L2|MAP2K7|CREB1|IKBKB|ACVR1B	4.3e-15
GO:0023056	signal transduction	28	GO Process	positive regulation of signaling	HGF|EGR1|MAPK8IP1|PDGFRA|KLB|SKIL|SPAG9|KDR|STAT3|AKT1|HMGCR|ITGA5|IL3|SH2B1|CSF1|BCL2|PRKD1|HIF1A|SPRED2|MAPK8|PTGS2|PTEN|BMPR2|SHB|MAP2K7|CREB1|IKBKB|ACVR1B	2.54e-14
GO:0010646	signal transduction	36	GO Process	regulation of cell communication	PIK3R2|HGF|GCLC|EGR1|PDGFRA|KLB|SPAG9|KDR|STAT3|PPARGC1A|AKT1|HMGCR|ITGA5|IL3|BCR|SH2B1|FBN1|CSF1|BCL2|PRKD1|HIF1A|SPRED2|TRIM33|MAPK8|STAT1|PTGS2|RUNX2|PTEN|BMPR2|AR|SHB|NFE2L2|MAP2K7|CREB1|IKBKB|ACVR1B	2.54e-14
GO:0010604	signal transduction	35	GO Process	positive regulation of macromolecule metabolic process	PIK3R2|HGF|PCOLCE|GCLC|PDGFRA|KLB|SPAG9|KDR|STAT3|PPARGC1A|AKT1|HMGCR|ITGA5|IL3|NFIL3|CSF1|BCL2|PRKD1|HIF1A|CRTC1|IL27|MAPK8|STAT1|NFIA|JUN|RUNX2|PTEN|BMPR2|AR|SERPINB9|NFE2L2|MAP2K7|CREB1|IKBKB|ACVR1B	2.54e-14
GO:0010647	signal transduction	28	GO Process	positive regulation of cell communication	HGF|EGR1|MAPK8IP1|PDGFRA|KLB|SKIL|SPAG9|KDR|STAT3|AKT1|HMGCR|ITGA5|IL3|SH2B1|CSF1|BCL2|PRKD1|HIF1A|SPRED2|MAPK8|PTGS2|PTEN|BMPR2|SHB|MAP2K7|CREB1|IKBKB|ACVR1B	1.6e-13
GO:0080090	signal transduction	45	GO Process	regulation of primary metabolic process	SPP2|PLAT|PIK3R2|HGF|PCOLCE|EGR1|PDGFRA|KLB|SKIL|SPAG9|KDR|STAT3|PPARGC1A|AKT1|HMGCR|ITGA5|IL3|NFIL3|SH2B1|CSF1|BCL2|PRKD1|NAB1|HIF1A|CRTC1|SPRED2|IL27|TRIM33|MAPK8|STAT1|ABCG1|PTGS2|ANGPTL3|NFIA|JUN|RUNX2|PTEN|BMPR2|AR|SERPINB9|PDGFD|NFE2L2|MAP2K7|CREB1|IKBKB	1.66e-13
GO:0009967	signal transduction	26	GO Process	positive regulation of signal transduction	HGF|MAPK8IP1|PDGFRA|KLB|SKIL|SPAG9|KDR|STAT3|AKT1|HMGCR|ITGA5|IL3|SH2B1|CSF1|BCL2|PRKD1|HIF1A|SPRED2|MAPK8|PTGS2|PTEN|BMPR2|SHB|MAP2K7|IKBKB|ACVR1B	1.66e-13
GO:0007167	signal transduction	23	GO Process	enzyme linked receptor protein signaling pathway	PLAT|PIK3R2|HGF|EGR1|PDGFRA|SKIL|KDR|STAT3|AKT1|BCR|CSF1|PRKD1|TRIM33|MAPK8|STAT1|JUN|RUNX2|BMPR2|SHB|PDGFD|AFP|IKBKB|ACVR1B	1.66e-13
GO:0048583	signal transduction	37	GO Process	regulation of response to stimulus	PLAT|PIK3R2|HGF|GCLC|EGR1|PDGFRA|SPAG9|KDR|STAT3|PPARGC1A|AKT1|HMGCR|ITGA5|IL3|SH2B1|FBN1|CSF1|BCL2|PRKD1|HIF1A|SPRED2|IL27|TRIM33|MAPK8|STAT1|PTGS2|JUN|RUNX2|PTEN|AR|SHB|SERPINB9|NFE2L2|MAP2K7|CREB1|IKBKB|ACVR1B	2.17e-13
GO:0051239	signal transduction	32	GO Process	regulation of multicellular organismal process	PLAT|HGF|EGR1|PDGFRA|SKIL|SPAG9|KDR|STAT3|PPARGC1A|AKT1|HMGCR|IL3|BCR|CSF1|BCL2|PRKD1|NAB1|HIF1A|CRTC1|IL27|MAPK8|STAT1|PTGS2|ANGPTL3|JUN|RUNX2|PTEN|BMPR2|NFE2L2|CREB1|IKBKB|ACVR1B	3.64e-13
GO:0005515	signal transduction	43	GO Function	protein binding	PLAT|PIK3R2|HGF|PCOLCE|EGR1|MAPK8IP1|PDGFRA|KLB|SKIL|SPAG9|KDR|STAT3|PPARGC1A|AKT1|ITGA5|IL3|LMTK2|FBN1|CSF1|BCL2|PRKD1|HIF1A|CRTC1|SPRED2|IL27|TRIM33|MAPK8|STAT1|ABCG1|PTGS2|ANGPTL3|NFIA|JUN|PTEN|BMPR2|AR|SHB|SERPINB9|NFE2L2|MAP2K7|CREB1|IKBKB|ACVR1B	4.64e-13
GO:0071310	signal transduction	29	GO Process	cellular response to organic substance	PIK3R2|HGF|EGR1|PDGFRA|SKIL|KDR|STAT3|PPARGC1A|AKT1|IL3|NFIL3|FBN1|CSF1|BCL2|PRKD1|HIF1A|TRIM33|MAPK8|STAT1|PTGS2|JUN|RUNX2|PTEN|BMPR2|AR|SERPINB9|PDGFD|NFE2L2|IKBKB	4.92e-13
GO:0042325	signal transduction	25	GO Process	regulation of phosphorylation	PIK3R2|HGF|MAPK8IP1|PDGFRA|KLB|SPAG9|KDR|STAT3|PPARGC1A|AKT1|HMGCR|ITGA5|IL3|CSF1|BCL2|PRKD1|HIF1A|SPRED2|JUN|PTEN|BMPR2|AR|PDGFD|MAP2K7|ACVR1B	6.78e-13
GO:0044430	cytoskeleton	35	GO Component	cytoskeletal part	FERMT1|PXN|KATNAL2|VIL1|ACTR3B|DYNC1LI2|PPP1R12A|ACTR3|SPTBN4|CLASP1|KIF1B|ADD2|KIF3C|CALM2|IQGAP2|CEP164|MYO1E|MYO1A|MAPRE2|SPTBN2|ENSG00000258947|KIF1A|IFT88|PCM1|TUBB4B|DYNC1H1|TNNT2|CAP1|SPTB|ACTN1|MYO9B|MYO5A|MYO7B|DNAH10|FBLIM1	2.65e-21
GO:0005856	cytoskeleton	37	GO Component	cytoskeleton	PXN|ARHGDIB|KATNAL2|VIL1|ACTR3B|DYNC1LI2|PPP1R12A|ACTR3|SPTBN4|CLASP1|KIF1B|ADD2|KIF3C|CALM2|IQGAP2|CEP164|MYO1E|MYO1A|SPTBN2|ENSG00000258947|KIF1A|IFT88|PCM1|TUBB4B|ADD3|DYNC1H1|ACTB|TNNT2|CAP1|SPTB|ACTN1|MYO9B|MYO5A|MYO7B|DNAH10|TNIK|FBLIM1	7.41e-19
GO:0015629	cytoskeleton	22	GO Component	actin cytoskeleton	FERMT1|PXN|VIL1|ACTR3B|PPP1R12A|ACTR3|SPTBN4|ADD2|MAD1L1|MYH10|IQGAP2|MYO1E|MYO1A|SPTBN2|TNNT2|CAP1|SPTB|ACTN1|MYO9B|MYO5A|MYO7B|FBLIM1	8.18e-19
GO:0007010	cytoskeleton	25	GO Process	cytoskeleton organization	PXN|ARHGDIB|CAP2|KATNAL2|ACTR3B|MICAL2|DYNC1LI2|PAK6|PPP1R12A|ACTR3|SPTBN4|CLASP1|ADD2|IQGAP2|PAK2|PAK7|IFT88|PCM1|MINK1|DYNC1H1|PAK3|ACTN2|TNNT2|CAP1|TNIK	1.3e-14
GO:0008092	cytoskeleton	21	GO Function	cytoskeletal protein binding	MYOC|PXN|VIL1|MICAL2|SPTBN4|CLASP1|KIF1B|ADD2|MYH10|CALM2|IQGAP2|MYO1E|SPTBN2|ACTB|ACTN2|TNNT2|SPTAN1|SPTB|ACTN1|MYO9B|FBLIM1	1.7e-14
GO:0005200	cytoskeleton	13	GO Function	structural constituent of cytoskeleton	ACTL6B|TUBG1|ACTR3|SPTBN4|TUBA1A|SPTBN2|ENSG00000258947|TUBB4B|ADD3|ACTB|TNNT2|SPTAN1|SPTB	1.7e-14
GO:0003774	cytoskeleton	13	GO Function	motor activity	KIF17|DYNC1LI2|KIF1B|KIF3C|MYH10|MYO1E|MYO1A|KIF1A|DYNC1H1|MYO9B|MYO5A|MYO7B|DNAH10	3.86e-13
GO:0030030	cytoskeleton	25	GO Process	cell projection organization	MYOC|LAMB1|PXN|CAP2|KIF17|ACTR3|SPTBN4|CLASP1|CEP164|PRICKLE2|MYO1A|SPTBN2|PAK2|ENSG00000258947|PCM1|MINK1|ACTB|PAK3|ACTN2|SPTAN1|CAP1|SPATA13|SPTB|MYO9B|TNIK	5.14e-13
GO:0006928	cytoskeleton	27	GO Process	movement of cell or subcellular component	FERMT1|LAMB1|ARHGDIB|CAP2|KIF17|VIL1|DYNC1LI2|PAK6|SPTBN4|CLASP1|MYO1E|SPTBN2|PAK2|ENSG00000258947|KIF1A|PAK7|TUBB4B|DYNC1H1|ACTB|PAK3|ACTN2|TNNT2|SPTAN1|SPATA13|SPTB|MYO5A|DNAH10	2.49e-12
GO:0005829	cytoskeleton	37	GO Component	cytosol	FERMT1|PXN|ARHGDIB|KIF17|TUBG1|DYNC1LI2|PPP1R12A|ACTR3|SPTBN4|CLASP1|ADD2|KIF3C|MAD1L1|MYH10|CALM2|IQGAP2|CEP164|TUBA1A|YWHAZ|SPTBN2|PAK2|PCM1|TUBB4B|PRICKLE1|MINK1|ADD3|DYNC1H1|ACTB|PAK3|ACTN2|TNNT2|SPTAN1|SPTB|ACTN1|MYO9B|MYO5A|FBLIM1	1.69e-11
GO:0003779	cytoskeleton	13	GO Function	actin binding	VIL1|MICAL2|SPTBN4|ADD2|MYH10|IQGAP2|MYO1E|SPTBN2|TNNT2|SPTAN1|SPTB|ACTN1|MYO9B	2.04e-11
GO:0030029	cytoskeleton	17	GO Process	actin filament-based process	ARHGDIB|ACTR3B|MICAL2|PAK6|ACTR3|ADD2|IQGAP2|MYO1E|PAK2|PAK7|MINK1|PAK3|ACTN2|CAP1|MYO9B|MYO5A|TNIK	4.04e-11
GO:0005938	cytoskeleton	13	GO Component	cell cortex	PXN|SPTBN4|CLASP1|MYH10|MYO1A|SPTBN2|ADD3|ACTB|ACTN2|CAP1|SPTB|MYO9B|FBLIM1	4.48e-11
GO:0042995	cytoskeleton	27	GO Component	cell projection	MYOC|FERMT1|PXN|CAP2|VIL1|TUBG1|ACTR3B|SPTBN4|KIF1B|ADD2|KIF3C|MYH10|CEP164|MYO1E|KIF1A|IFT88|PCM1|MINK1|ADD3|DYNC1H1|STRN3|ACTN2|SPATA13|STRN4|MYO9B|MYO7B|DNAH10	4.85e-11
GO:0043168	cytoskeleton	34	GO Function	anion binding	KATNAL2|KIF17|VIL1|TUBG1|ACTR3B|MICAL2|DYNC1LI2|PAK6|ACTR3|SPTBN4|KIF1B|KIF3C|MYH10|IQGAP2|MYO1E|MYO1A|TUBA1A|SPTBN2|PAK2|ENSG00000258947|KIF1A|PAK7|PCM1|TUBB4B|MINK1|DYNC1H1|ACTB|PAK3|ACTN2|MYO9B|MYO5A|MYO7B|DNAH10|TNIK	5.15e-11
GO:0030182	neuron differentiation	16	GO Process	neuron differentiation	CELSR3|NUMBL|EMX1|SATB2|RAPGEF2|SEMA3A|SPON2|APBB1|NEUROD2|DSCAML1|NTRK3|DLX1|NTNG1|RORB|CAMSAP1|TBR1	0.000206
GO:0021872	neuron differentiation	6	GO Process	forebrain generation of neurons	NUMBL|SATB2|RAPGEF2|SEMA3A|DLX1|TBR1	0.000245
GO:0048699	neuron differentiation	17	GO Process	generation of neurons	CELSR3|EMX1|SATB2|CUX2|RAPGEF2|SEMA3A|LZTS1|SPON2|APBB1|LRP8|DSCAML1|NTRK3|DLX1|NTNG1|RORB|CAMSAP1|TBR1	0.000748
GO:0021879	neuron differentiation	5	GO Process	forebrain neuron differentiation	SATB2|RAPGEF2|SEMA3A|DLX1|TBR1	0.0016
GO:0048666	neuron differentiation	12	GO Process	neuron development	CELSR3|NUMBL|EMX1|RAPGEF2|SEMA3A|SPON2|APBB1|NEUROD2|DSCAML1|NTNG1|RORB|CAMSAP1	0.00773
GO:0051056	neuron differentiation	7	GO Process	regulation of small GTPase mediated signal transduction	SGSM3|ARHGAP32|RHOT2|RHOT1|ARHGAP30|SRGAP3|MCF2L	0.00872
GO:0007399	neuron differentiation	18	GO Process	nervous system development	CELSR3|EMX1|SATB2|CUX2|ATRN|RAPGEF2|SEMA3A|LZTS1|SPON2|APBB1|LRP8|DSCAML1|NTRK3|DLX1|NTNG1|INSC|CAMSAP1|NAV2	0.0148
GO:0021877	neuron differentiation	3	GO Process	forebrain neuron fate commitment	SATB2|DLX1|TBR1	0.0167
GO:0021953	neuron differentiation	6	GO Process	central nervous system neuron differentiation	EMX1|SATB2|RAPGEF2|SEMA3A|DLX1|TBR1	0.0193
GO:0031307	neuron differentiation	3	GO Component	integral component of mitochondrial outer membrane	RHOT2|RHOT1|PINK1	0.0198
GO:0001764	neuron differentiation	5	GO Process	neuron migration	CELSR3|SATB2|RAPGEF2|SEMA3A|NTRK3	0.0254
GO:0007420	neuron differentiation	10	GO Process	brain development	NUMBL|EMX1|SATB2|ATRN|RAPGEF2|LRP8|NEUROD2|DSCAML1|DLX1|RORB	0.0254
GO:0031175	neuron differentiation	10	GO Process	neuron projection development	CELSR3|NUMBL|EMX1|RAPGEF2|SEMA3A|SPON2|APBB1|DSCAML1|NTNG1|CAMSAP1	0.0254
GO:0051960	neuron differentiation	10	GO Process	regulation of nervous system development	NUMBL|CUX2|RAPGEF2|LZTS1|LRP8|NEUROD2|NTRK3|DLX1|TBR1|LPHN3	0.0274
GO:0007417	neuron differentiation	11	GO Process	central nervous system development	NUMBL|EMX1|SATB2|ATRN|RAPGEF2|LRP8|NEUROD2|DSCAML1|DLX1|RORB|NAV2	0.0285
GO:0097060	GABAergic synapse	29	GO Component	synaptic membrane	GABRA1|GLRA2|GRM6|OLFM1|GAD2|GABBR2|GRIK5|GRIN2D|GABRA4|GABRB2|NLGN4X|GRIN2C|GABRB1|GABRB3|IL1RAPL1|GABRG3|GRIN2A|GABRA5|GABRA2|ARC|GRIN3A|GRIN1|GABRD|GRM2|GRIK1|GABRR2|CADPS2|DLGAP2|GABRG2	3.79e-35
GO:0045211	GABAergic synapse	26	GO Component	postsynaptic membrane	GABRA1|GLRA2|GABBR2|GRIK5|GRIN2D|GABRA4|GABRB2|NLGN4X|GRIN2C|GABRB1|GABRB3|IL1RAPL1|GABRG3|GRIN2A|GABRA5|GABRA2|ARC|GRIN3A|GRM3|GRIN1|GABRD|GRIK1|GABRR2|CADPS2|DLGAP2|GABRG2	1.42e-32
5033	GABAergic synapse	16	KEGG Pathways	Nicotine addiction	GABRA1|SLC17A6|GRIN2D|GABRA4|GABRB2|GRIN2C|GABRB1|GABRB3|GRIN2A|GABRA5|GABRA2|GRIN3A|GRIN1|GABRD|GABRR2|GABRG2	2.58e-28
4080	GABAergic synapse	25	KEGG Pathways	Neuroactive ligand-receptor interaction	GABRA1|GLRA2|GRM6|GABBR2|GRIK5|GRIN2D|GABRA4|GABRB2|GRIN2C|GABRB1|GABRB3|GRM5|NPBWR1|GRIN2A|GABRA5|GABRA2|GRIN3A|GRM3|GRIN1|GABBR1|GABRD|GRM2|GRIK1|GABRR2|GABRG2	4.46e-28
GO:0005230	GABAergic synapse	18	GO Function	extracellular ligand-gated ion channel activity	GABRA1|GLRA2|GRIK5|GRIN2D|GABRA4|GABRB2|GRIN2C|GABRB1|GABRB3|GABRG3|GRIN2A|GABRA5|GABRA2|GRIN3A|GABRD|GRIK1|GABRR2|GABRG2	4.04e-26
GO:0034702	GABAergic synapse	23	GO Component	ion channel complex	GABRA1|GLRA2|OLFM1|GRIK5|GRIN2D|GABRA4|GABRB2|GRIN2C|GABRB1|GABRB3|CPT1C|GABRG3|GRIN2A|GABRA5|GABRA2|CNTNAP2|GRIN3A|OLFM3|GRIN1|GABRD|GRIK1|GABRR2|GABRG2	8.59e-25
GO:0045202	GABAergic synapse	29	GO Component	synapse	GABRA1|GLRA2|GRM6|OLFM1|GAD2|GABBR2|SLC17A6|GRIN2D|GABRA4|GABRB2|NLGN4X|GABRB1|GABRB3|IL1RAPL1|CPT1C|GABRG3|GABRA5|GABRA2|ARC|NLGN3|GRIN3A|SORCS3|OLFM3|GRIN1|GABRD|GRM2|GABRR2|DLGAP2|GABRG2	1.98e-24
GO:0044456	GABAergic synapse	27	GO Component	synapse part	GABRA1|GLRA2|GRM6|OLFM1|GAD2|GABBR2|SLC17A6|GRIN2D|GABRA4|GABRB2|NLGN4X|GABRB1|GABRB3|IL1RAPL1|GABRG3|GABRA5|GABRA2|ARC|GRIN3A|SORCS3|GRIN1|GABRD|GRM2|GABRR2|CADPS2|DLGAP2|GABRG2	4.26e-24
GO:0007268	GABAergic synapse	28	GO Process	synaptic transmission	GABRA1|GRM6|GAD2|GABBR2|GRIN2D|GABRA4|GABRB2|SLC6A1|GABRB1|GRM5|NPAS4|GABRG3|GABRA5|SLC6A13|GABRA2|GAD1|NLGN3|SLC6A12|GRIN3A|GRM3|SORCS3|GRIN1|GABRD|GRM2|GABRR2|CADPS2|DLGAP2|GABRG2	5.89e-23
4727	GABAergic synapse	16	KEGG Pathways	GABAergic synapse	GABRA1|GAD2|GABBR2|GABRA4|GABRB2|SLC6A1|GABRB1|GABRB3|GABRA5|SLC6A13|GABRA2|GAD1|GABBR1|GABRD|GABRR2|GABRG2	1.06e-22
GO:0098794	GABAergic synapse	23	GO Component	postsynapse	GABRA1|GLRA2|GABBR2|GRIN2D|GABRA4|GABRB2|NLGN4X|GABRB1|GABRB3|IL1RAPL1|GABRG3|GABRA5|GABRA2|ARC|GRIN3A|GRM3|SORCS3|GRIN1|GABRD|GABRR2|CADPS2|DLGAP2|GABRG2	1.7e-22
GO:0016917	GABAergic synapse	12	GO Function	GABA receptor activity	GABRA1|GABBR2|GABRA4|GABRB2|GABRB1|GABRB3|GABRG3|GABRA5|GABRA2|GABRD|GABRR2|GABRG2	3.17e-22
GO:0098590	GABAergic synapse	30	GO Component	plasma membrane region	GABRA1|GLRA2|GRM6|OLFM1|GAD2|GABBR2|GRIK5|GRIN2D|GABRA4|GABRB2|NLGN4X|GRIN2C|GABRB1|GABRB3|IL1RAPL1|GABRG3|GRIN2A|GABRA5|GABRA2|ARC|CNTNAP2|GRIN3A|GABRD|CDKL5|GRM2|GRIK1|GABRR2|CADPS2|DLGAP2|GABRG2	4.15e-22
GO:0030054	GABAergic synapse	32	GO Component	cell junction	GABRA1|GLRA2|OLFM1|GAD2|GABBR2|GRIK5|SLC17A6|GRIN2D|GABRA4|GABRB2|NLGN4X|GRIN2C|GABRB1|GABRB3|CPT1C|GABRG3|GRIN2A|GABRA5|GABRA2|ARC|NLGN3|GRIN3A|RFWD2|OLFM3|GRIN1|GABRD|GRM2|GRIK1|GABRR2|CADPS2|DLGAP2|GABRG2	7.58e-22
GO:0004890	GABAergic synapse	11	GO Function	GABA-A receptor activity	GABRA1|GABRA4|GABRB2|GABRB1|GABRB3|GABRG3|GABRA5|GABRA2|GABRD|GABRR2|GABRG2	1.99e-20
GO:0097060	synapse	32	GO Component	synaptic membrane	DLGAP3|SNAP25|SYT1|GRIA2|GRIA4|GRIA1|ERC2|DGKI|NLGN2|FBXO45|DLGAP1|HOMER1|LPHN1|DLG1|PICK1|GRM7|ERC1|NLGN1|GOPC|GRIK3|DLG3|DLG2|CASK|MPDZ|GRIP1|CAMK2A|NRXN1|GRIK2|GPHN|RIMS1|UNC13A|RIMS4	2.52e-40
GO:0044456	synapse	38	GO Component	synapse part	STX1B|RAB3A|DLGAP3|PPFIA1|SNAP25|SYT4|SYT7|GRIA4|GRM1|ERC2|NLGN2|FBXO45|DLGAP1|STXBP5|SV2B|HOMER1|PPFIA3|EPB41L1|LPHN1|DLG1|MAGI2|GRM7|NLGN1|GOPC|GRIK3|DLG3|CASK|UNC13B|MPDZ|VTI1A|GRIP1|CAMK2A|NRXN1|PPP1R9A|GPHN|UNC13A|RIMS4|APBA2	2.52e-40
GO:0030054	synapse	45	GO Component	cell junction	SLC17A7|DLGAP3|PPFIA1|SNAP25|SYT4|SYT1|SYT7|GRIA2|GRIA4|GRIA1|ERC2|SYN1|BSN|NLGN2|FBXO45|DLGAP1|STXBP5|SYN3|SV2B|HOMER1|LPHN1|DLG1|MAGI2|PICK1|KIRREL2|NLGN1|GOPC|DLG5|GRIK3|DLG3|DLG2|PLEKHG5|CASK|UNC13B|MPDZ|SNPH|GRIP1|CAMK2A|NRXN1|GRIK2|PPP1R9A|GPHN|RIMS1|UNC13A|RIMS4	1.69e-38
GO:0045202	synapse	36	GO Component	synapse	STX1B|RAB3A|DLGAP3|PPFIA1|SNAP25|SYT4|SYT7|GRIA4|GRM1|ERC2|NLGN2|FBXO45|DLGAP1|STXBP5|SV2B|PPFIA3|EPB41L1|LPHN1|MAGI2|GRM7|NLGN1|GOPC|GRIK3|DLGAP4|DLG3|CASK|MPDZ|SNPH|VTI1A|GRIP1|CAMK2A|NRXN1|PPP1R9A|GPHN|RIMS4|APBA2	3.91e-34
GO:0098793	synapse	23	GO Component	presynapse	STX1B|RAB3A|PPFIA1|SYT4|SYT1|SYT7|GRIA2|GRIA1|ERC2|DGKI|BSN|STXBP5|SYN3|SV2B|PPFIA3|GRM7|ERC1|UNC13B|VTI1A|RIMS1|UNC13A|RIMS4|APBA2	6.44e-31
GO:0007268	synapse	33	GO Process	synaptic transmission	SLC32A1|PPFIA1|SNAP25|SYT4|SYT1|SYT7|GRIA2|NRXN2|GRIA4|GRM1|GRIA1|DGKI|BSN|DLGAP1|SYN3|HOMER1|PPFIA3|EPB41L1|NRXN3|DLG1|AKAP9|PICK1|GRM7|NLGN1|GRIK3|DLG3|DLG2|CASK|SNPH|GRIP1|CAMK2A|NRXN1|APBA2	9.31e-30
GO:0097458	synapse	38	GO Component	neuron part	STX1B|RAB3A|DLGAP3|PPFIA1|SNAP25|SYT7|GRIA4|GRM1|GRIA1|ERC2|BSN|NLGN2|FBXO45|DLGAP1|STXBP5|SV2B|PPFIA3|EPB41L1|LPHN1|DLG1|MAGI2|GRM7|NLGN1|GOPC|GRIK3|DLG3|CASK|UNC13B|MPDZ|SNPH|VTI1A|GRIP1|CAMK2A|NRXN1|PPP1R9A|RIMS1|RIMS4|APBA2	1.07e-28
GO:0048786	synapse	14	GO Component	presynaptic active zone	SLC32A1|SLC17A7|PPFIA1|ERC2|DGKI|SYN1|BSN|PPFIA3|GRM7|ERC1|UNC13B|RIMS1|UNC13A|RIMS4	3.36e-27
GO:0098794	synapse	26	GO Component	postsynapse	DLGAP3|GRIA2|GRIA4|GRM1|GRIA1|BSN|NLGN2|FBXO45|DLGAP1|SYN3|HOMER1|EPB41L1|DLG1|MAGI2|PICK1|GRM7|NLGN1|GOPC|GRIK3|DLG3|MPDZ|GRIP1|CAMK2A|PPP1R9A|GPHN|RIMS1	1.22e-26
GO:0042734	synapse	16	GO Component	presynaptic membrane	SNAP25|SYT1|ERC2|NLGN2|FBXO45|LPHN1|PICK1|GRM7|ERC1|GRIK3|CASK|CAMK2A|NRXN1|GRIK2|RIMS1|UNC13A	1.94e-25
GO:0007267	synapse	34	GO Process	cell-cell signaling	SLC32A1|PPFIA1|SNAP25|SYT4|SYT1|SYT7|GRIA2|NRXN2|GRIA4|GRM1|GRIA1|DGKI|BSN|DLGAP1|SYN3|HOMER1|PPFIA3|EPB41L1|NRXN3|DLG1|AKAP9|PICK1|GRM7|NLGN1|GRIK3|DLG3|DLG2|CASK|SNPH|RAPGEF4|GRIP1|CAMK2A|NRXN1|APBA2	1.24e-24
GO:0043005	synapse	32	GO Component	neuron projection	SLC17A7|RAB3A|DLGAP3|SNAP25|SYT4|SYT1|SYT7|GRIA2|GRIA4|GRM1|GRIA1|ERC2|SYN1|BSN|HOMER1|LPHN1|DLG1|MAGI2|PICK1|GRM7|NLGN1|GOPC|GRIK3|DLG3|DLG2|UNC13B|MPDZ|SNPH|VTI1A|GRIP1|NRXN1|PPP1R9A	1.91e-24
GO:0014069	synapse	20	GO Component	postsynaptic density	DLGAP3|GRM1|GRIA1|DGKI|BSN|FBXO45|DLGAP1|SYN3|HOMER1|EPB41L1|DLG1|MAGI2|PICK1|NLGN1|GOPC|DLG3|MPDZ|CAMK2A|GRIK2|RIMS1	3.43e-23
GO:0045211	synapse	20	GO Component	postsynaptic membrane	DLGAP3|GRIA2|GRIA4|GRIA1|NLGN2|FBXO45|DLGAP1|HOMER1|DLG1|PICK1|GRM7|NLGN1|GOPC|GRIK3|DLG3|DLG2|MPDZ|GRIP1|GRIK2|GPHN	3.14e-22
GO:0006836	synapse	19	GO Process	neurotransmitter transport	SLC32A1|SLC17A7|PPFIA1|SNAP25|SYT4|SYT1|SYT7|NRXN2|DGKI|SYN1|SYN3|SV2B|PPFIA3|NRXN3|NLGN1|CASK|SNPH|NRXN1|RIMS4	4.56e-22
GO:0097458	neuron projection	29	GO Component	neuron part	CHL1|AHI1|NTRK2|MAP1B|MAP1A|SEMA4C|DAG1|CDK5R1|MAP1S|CNTN2|OPCML|OPRL1|NOS1|MAPT|EPB41L3|NFASC|SEMA6A|HTR3A|FXR1|CACNA1A|MAP2|CHRNA4|NRCAM|GAP43|CNTN4|CRHR1|DSCAM|RELN|BDNF	3.27e-16
GO:0043005	neuron projection	26	GO Component	neuron projection	CHL1|NTRK2|MAP1B|DAG1|CDK5R1|MAP1S|CNTN2|OPCML|OPRL1|NOS1|MAPT|EPB41L3|NFASC|SEMA6A|HTR3A|FXR1|CACNA1A|MAP2|CHRNA4|NRCAM|GAP43|CNTN4|CRHR1|DSCAM|RELN|BDNF	7.56e-16
GO:0048812	neuron projection	21	GO Process	neuron projection morphogenesis	CHL1|MAP1B|DAG1|NCAM1|CDK5R1|MAP1S|CNTN1|CNTN2|MAPT|EPB41L3|NFASC|SEMA6A|CACNA1A|MAP2|CHRNB2|ATXN2|GAP43|CNTN4|DSCAM|RELN|RGMA	4.68e-13
GO:0007626	neuron projection	15	GO Process	locomotory behavior	ATXN1|CHL1|APLP2|CNTN2|OPRL1|NPAS2|SNCA|MAPT|CACNA1A|CHRNB2|CHRNA4|CRHR1|DSCAM|BTBD9|NOVA1	1.02e-12
GO:0048858	neuron projection	22	GO Process	cell projection morphogenesis	CHL1|AHI1|MAP1B|DAG1|NCAM1|CDK5R1|MAP1S|CNTN1|CNTN2|MAPT|EPB41L3|NFASC|SEMA6A|CACNA1A|MAP2|CHRNB2|ATXN2|GAP43|CNTN4|DSCAM|RELN|RGMA	4.47e-12
GO:0008038	neuron projection	9	GO Process	neuron recognition	CDK5R1|CNTN2|OPCML|NRCAM|SEMA5A|GAP43|CNTN4|DSCAM|BDNF	4.47e-12
GO:0048667	neuron projection	19	GO Process	cell morphogenesis involved in neuron differentiation	CHL1|MAP1B|DAG1|NCAM1|CDK5R1|CNTN1|CNTN2|MAPT|NFASC|SEMA6A|CACNA1A|MAP2|CHRNB2|GAP43|CNTN4|DSCAM|RELN|BDNF|RGMA	1.28e-11
GO:0045202	neuron projection	19	GO Component	synapse	NTRK2|MAP1B|MAP1A|SEMA4C|DAG1|CDK5R1|MAP1S|CNTN2|NOS1|SNCA|MAPT|EPB41L3|HTR3A|FXR1|MAP2|CHRNB2|CHRNA4|NRCAM|BDNF	8.37e-11
GO:0007610	neuron projection	18	GO Process	behavior	ATXN1|CHL1|APLP2|JPH3|GLS|CNTN2|OPRL1|NOS1|NPAS2|SNCA|MAPT|CACNA1A|CRHR1|DSCAM|BTBD9|RELN|BDNF|NOVA1	9.57e-11
GO:0000902	neuron projection	22	GO Process	cell morphogenesis	CHL1|AHI1|MAP1B|DAG1|NCAM1|CDK5R1|MAP1S|CNTN1|CNTN2|MAPT|EPB41L3|NFASC|SEMA6A|CACNA1A|MAP2|CHRNB2|ATXN2|GAP43|CNTN4|DSCAM|RELN|RGMA	2.09e-10
GO:0044456	neuron projection	17	GO Component	synapse part	NTRK2|MAP1B|MAP1A|ACHE|SEMA4C|DAG1|CDK5R1|NOS1|SNCA|MAPT|EPB41L3|HTR3A|FXR1|MAP2|CHRNB2|CHRNA4|BDNF	3.3e-10
GO:0030424	neuron projection	15	GO Component	axon	NTRK2|DAG1|CDK5R1|CNTN2|MAPT|EPB41L3|NFASC|SEMA6A|HTR3A|FXR1|NRCAM|GAP43|CNTN4|DSCAM|BDNF	3.51e-10
GO:0007409	neuron projection	17	GO Process	axonogenesis	CHL1|MAP1B|DAG1|NCAM1|CDK5R1|CNTN1|CNTN2|MAPT|NFASC|SEMA6A|MAP2|CHRNB2|GAP43|CNTN4|RELN|BDNF|RGMA	4.15e-10
GO:0007399	neuron projection	29	GO Process	nervous system development	APLP1|ATXN1|PER2|APLP2|CNTN3|AHI1|MBNL1|MAP1B|ACHE|DAG1|NCAM1|MAP1S|CNTN2|OPCML|NOS1|NPAS2|EPB41L3|NFASC|SEMA6A|ELAVL3|CACNA1A|MAP2|CHRNB2|ATXN2|GAP43|CNTN4|CRHR1|RELN|RGMA	7.25e-10
GO:0098794	neuron projection	14	GO Component	postsynapse	NTRK2|MAP1B|MAP1A|SEMA4C|DAG1|CDK5R1|NOS1|MAPT|EPB41L3|HTR3A|FXR1|MAP2|CHRNB2|CHRNA4	2.24e-09
GO:0005244	Potassium signaling	35	GO Function	voltage-gated ion channel activity	KCNJ2|HCN2|KCNH3|HCN4|KCNH2|KCNC1|KCNH1|SCN3A|SCN2A|KCNT2|KCNF1|KCNJ3|SCN1A|KCNS3|KCNJ4|HCN1|SCN11A|KCND3|KCNH5|KCNA4|SCN5A|KCND2|KCNQ5|SCN8A|KCNQ2|KCNJ9|KCNA3|CLCNKB|KCNAB2|CLCN4|KCNA1|KCNQ3|KCNK2|KCNB2|KCNC3	2.58e-57
GO:0022843	Potassium signaling	33	GO Function	voltage-gated cation channel activity	KCNJ2|HCN2|KCNH3|HCN4|KCNH2|KCNC1|KCNH1|SCN3A|SCN2A|KCNT2|KCNF1|KCNJ3|SCN1A|KCNS3|KCNJ4|HCN1|SCN11A|KCND3|KCNH5|KCNA4|SCN5A|KCND2|KCNQ5|SCN8A|KCNQ2|KCNJ9|KCNA3|KCNAB2|KCNA1|KCNQ3|KCNK2|KCNB2|KCNC3	5.76e-56
GO:0034703	Potassium signaling	31	GO Component	cation channel complex	KCNJ2|HCN2|KCNH2|KCNC1|KCNH1|SCN3A|KCNT2|KCNF1|KCNJ3|SCN1A|KCNS3|KCNJ4|SCN11A|KCNA2|KCND3|KCNH5|KCNA4|SCN5A|KCND2|KCNQ5|SCN8A|KCNQ2|KCNA3|KCNB1|DPP6|KCNAB2|KCNA1|KCNQ3|KCNK2|KCNB2|KCNC3	1.02e-50
GO:0015077	Potassium signaling	36	GO Function	monovalent inorganic cation transmembrane transporter activity	KCNJ2|HCN2|KCNH3|HCN4|KCNH2|KCNC1|KCNH1|SCN3A|SCN2A|KCNT2|KCNF1|KCNJ3|SCN1A|KCNS3|KCNJ4|HCN1|SCN11A|KCND3|SLC9A9|KCNH5|KCNA4|SCN5A|SLC9A7|KCND2|KCNQ5|SCN8A|KCNQ2|KCNJ9|KCNA3|SLC9A6|KCNAB2|KCNA1|KCNQ3|KCNK2|KCNB2|KCNC3	1.28e-49
GO:0046873	Potassium signaling	37	GO Function	metal ion transmembrane transporter activity	KCNJ2|HCN2|KCNH3|HCN4|KCNH2|KCNC1|KCNH1|SCN3A|SCN2A|KCNT2|KCNF1|KCNJ3|SCN1A|KCNS3|KCNJ4|HCN1|SCN11A|KCND3|SLC9A9|KCNH5|KCNA4|SCN5A|SLC9A7|KCND2|KCNQ5|SCN8A|KCNQ2|TRPM6|KCNJ9|KCNA3|SLC9A6|KCNAB2|KCNA1|KCNQ3|KCNK2|KCNB2|KCNC3	1.28e-49
GO:0005249	Potassium signaling	27	GO Function	voltage-gated potassium channel activity	KCNJ2|HCN2|KCNH3|HCN4|KCNH2|KCNC1|KCNH1|KCNT2|KCNF1|KCNJ3|KCNS3|KCNJ4|HCN1|KCND3|KCNH5|KCNA4|KCND2|KCNQ5|KCNQ2|KCNJ9|KCNA3|KCNAB2|KCNA1|KCNQ3|KCNK2|KCNB2|KCNC3	1.8e-49
GO:0005216	Potassium signaling	36	GO Function	ion channel activity	KCNJ2|HCN2|KCNH3|HCN4|KCNH2|KCNC1|KCNH1|SCN3A|SCN2A|KCNT2|KCNF1|KCNJ3|SCN1A|KCNS3|KCNJ4|HCN1|SCN11A|KCND3|KCNH5|KCNA4|SCN5A|KCND2|KCNQ5|SCN8A|KCNQ2|TRPM6|KCNJ9|KCNA3|CLCNKB|KCNAB2|CLCN4|KCNA1|KCNQ3|KCNK2|KCNB2|KCNC3	5.7e-49
GO:0005261	Potassium signaling	34	GO Function	cation channel activity	KCNJ2|HCN2|KCNH3|HCN4|KCNH2|KCNC1|KCNH1|SCN3A|SCN2A|KCNT2|KCNF1|KCNJ3|SCN1A|KCNS3|KCNJ4|HCN1|SCN11A|KCND3|KCNH5|KCNA4|SCN5A|KCND2|KCNQ5|SCN8A|KCNQ2|TRPM6|KCNJ9|KCNA3|KCNAB2|KCNA1|KCNQ3|KCNK2|KCNB2|KCNC3	8.42e-49
GO:0098660	Potassium signaling	40	GO Process	inorganic ion transmembrane transport	KCNJ2|HCN2|KCNH3|HCN4|KCNH2|KCNC1|KCNH1|SCN3A|SCN2A|KCNT2|KCNF1|KCNJ3|SCN1A|KCNS3|KCNJ4|HCN1|SCN11A|KCND3|SLC9A9|KCNH5|KCNA4|SCN5A|SLC9A7|KCND2|KCNQ5|SCN8A|KCNQ2|TRPM6|KCNJ9|KCNA3|SLC9A6|CLCNKB|KCNAB2|CLCN4|KCNA1|KCNQ3|SLC12A5|KCNK2|KCNB2|KCNC3	2.13e-48
GO:0008076	Potassium signaling	26	GO Component	voltage-gated potassium channel complex	KCNJ2|HCN2|KCNH2|KCNC1|KCNH1|KCNT2|KCNF1|KCNJ3|KCNS3|KCNJ4|KCNA2|KCND3|KCNH5|KCNA4|KCND2|KCNQ5|KCNQ2|KCNA3|KCNB1|DPP6|KCNAB2|KCNA1|KCNQ3|KCNK2|KCNB2|KCNC3	3.92e-48
GO:0015672	Potassium signaling	37	GO Process	monovalent inorganic cation transport	KCNJ2|HCN2|KCNH3|HCN4|KCNH2|KCNC1|KCNH1|SCN3A|SCN2A|KCNT2|KCNF1|KCNJ3|SCN1A|KCNS3|KCNJ4|HCN1|SCN11A|KCND3|SLC9A9|KCNH5|KCNA4|SCN5A|SLC9A7|KCND2|KCNQ5|SCN8A|KCNQ2|KCNJ9|KCNA3|SLC9A6|KCNAB2|KCNA1|KCNQ3|SLC12A5|KCNK2|KCNB2|KCNC3	2.66e-47
GO:0015075	Potassium signaling	41	GO Function	ion transmembrane transporter activity	KCNJ2|HCN2|KCNH3|HCN4|KCNH2|KCNC1|KCNH1|SCN3A|SCN2A|KCNT2|KCNF1|KCNJ3|SCN1A|KCNS3|KCNJ4|HCN1|SCN11A|KCND3|SLC9A9|KCNH5|SLC25A22|KCNA4|SCN5A|SLC9A7|KCND2|KCNQ5|SCN8A|KCNQ2|TRPM6|KCNJ9|KCNA3|SLC9A6|CLCNKB|KCNAB2|CLCN4|KCNA1|KCNQ3|SLC12A5|KCNK2|KCNB2|KCNC3	3.33e-47
GO:0015079	Potassium signaling	28	GO Function	potassium ion transmembrane transporter activity	KCNJ2|HCN2|KCNH3|HCN4|KCNH2|KCNC1|KCNH1|KCNT2|KCNF1|KCNJ3|KCNS3|KCNJ4|HCN1|KCND3|KCNH5|KCNA4|SLC9A7|KCND2|KCNQ5|KCNQ2|KCNJ9|KCNA3|KCNAB2|KCNA1|KCNQ3|KCNK2|KCNB2|KCNC3	2.51e-46
GO:0006813	Potassium signaling	29	GO Process	potassium ion transport	KCNJ2|HCN2|KCNH3|HCN4|KCNH2|KCNC1|KCNH1|KCNT2|KCNF1|KCNJ3|KCNS3|KCNJ4|HCN1|KCND3|KCNH5|KCNA4|SLC9A7|KCND2|KCNQ5|KCNQ2|KCNJ9|KCNA3|KCNAB2|KCNA1|KCNQ3|SLC12A5|KCNK2|KCNB2|KCNC3	3.75e-46
GO:0098662	Potassium signaling	37	GO Process	inorganic cation transmembrane transport	KCNJ2|HCN2|KCNH3|HCN4|KCNH2|KCNC1|KCNH1|SCN3A|SCN2A|KCNT2|KCNF1|KCNJ3|SCN1A|KCNS3|KCNJ4|HCN1|SCN11A|KCND3|SLC9A9|KCNH5|KCNA4|SCN5A|SLC9A7|KCND2|KCNQ5|SCN8A|KCNQ2|TRPM6|KCNJ9|KCNA3|SLC9A6|KCNAB2|KCNA1|KCNQ3|KCNK2|KCNB2|KCNC3	8.32e-46
GO:0005891	Calcium signaling	20	GO Component	voltage-gated calcium channel complex	CACNG3|CACNG7|CACNG1|CACNG4|CACNA1C|CACNG8|CACNA1D|CACNG2|CACNB3|CACNA1H|CACNA2D1|CACNA1G|CACNA1E|CACNA1B|CACNA2D4|CACNB1|CACNA1I|CACNA2D2|CACNA2D3|CACNB4	5.72e-46
GO:0005245	Calcium signaling	18	GO Function	voltage-gated calcium channel activity	CACNG3|CACNG7|CACNG1|NALCN|CACNG4|CACNG8|CACNA1D|CACNG2|CACNB3|CACNA1H|CACNA2D1|CACNA1G|CACNA1E|CACNA1B|CACNA2D4|CACNB1|CACNA2D2|CACNB4	1.06e-37
GO:0015085	Calcium signaling	21	GO Function	calcium ion transmembrane transporter activity	CACNG3|CACNG7|CACNG1|NALCN|CACNG4|CACNG8|CACNA1D|CACNG2|CACNB3|ITPR1|SLC8A1|CACNA1H|CACNA2D1|CACNA1G|CACNA1E|CACNA1B|CACNA2D4|CACNB1|CACNA2D2|CACNA2D3|CACNB4	7.93e-36
GO:0005262	Calcium signaling	20	GO Function	calcium channel activity	CACNG3|CACNG7|CACNG1|NALCN|CACNG4|CACNG8|CACNA1D|CACNG2|CACNB3|ITPR1|CACNA1H|CACNA2D1|CACNA1G|CACNA1E|CACNA1B|CACNA2D4|CACNB1|CACNA2D2|CACNA2D3|CACNB4	6.46e-35
GO:0034703	Calcium signaling	21	GO Component	cation channel complex	CACNG3|CACNG7|CACNG1|CACNG4|CACNA1C|CACNG8|CACNA1D|SCN3B|CACNG2|CACNB3|CACNA1H|CACNA2D1|CACNA1G|CACNA1E|CACNA1B|CACNA2D4|CACNB1|CACNA1I|CACNA2D2|CACNA2D3|CACNB4	2.96e-34
4010	Calcium signaling	22	KEGG Pathways	MAPK signaling pathway	CACNG3|CACNG7|CACNG1|CACNG4|RASGRF2|CACNA1C|CACNG8|CACNA1D|CACNG2|CACNB3|CACNA1H|CACNA2D1|CACNA1G|CACNA1E|CACNA1B|CACNA2D4|CACNB1|CACNA1I|RASGRF1|CACNA2D2|CACNA2D3|CACNB4	1.3e-31
4261	Calcium signaling	19	KEGG Pathways	Adrenergic signaling in cardiomyocytes	CACNG3|CACNG7|CACNG1|CACNG4|ATP2B3|CACNA1C|CACNG8|CACNA1D|CACNG2|CACNB3|SLC8A1|CACNA2D1|CACNA2D4|RAPGEF3|CACNB1|CAMK2B|CACNA2D2|CACNA2D3|CACNB4	1.28e-30
GO:0005244	Calcium signaling	20	GO Function	voltage-gated ion channel activity	CACNG3|CACNG7|CACNG1|NALCN|CACNG4|CACNG8|CACNA1D|SCN3B|CACNG2|CACNB3|CACNA1H|CACNA2D1|CACNA1G|CACNA1E|CACNA1B|CACNA2D4|CACNB1|CACNA2D2|CACNA2D3|CACNB4	4.11e-30
GO:0022843	Calcium signaling	19	GO Function	voltage-gated cation channel activity	CACNG3|CACNG7|CACNG1|NALCN|CACNG4|CACNG8|CACNA1D|SCN3B|CACNG2|CACNB3|CACNA1H|CACNA2D1|CACNA1G|CACNA1E|CACNA1B|CACNA2D4|CACNB1|CACNA2D2|CACNB4	9.23e-30
GO:0070588	Calcium signaling	19	GO Process	calcium ion transmembrane transport	CACNG3|CACNG7|CACNG1|NALCN|CACNG4|CACNG8|CACNA1D|CACNG2|CACNB3|ITPR1|SLC8A1|CACNA1H|CACNA2D1|CACNA1G|CACNA1E|CACNA1B|CACNA2D4|CACNB1|CACNA2D3	1.25e-29
5412	Calcium signaling	16	KEGG Pathways	Arrhythmogenic right ventricular cardiomyopathy (ARVC)	CACNG3|CACNG7|CACNG1|CACNG4|CACNA1C|CACNG8|CACNA1D|CACNG2|CACNB3|SLC8A1|CACNA2D1|CACNA2D4|CACNB1|CACNA2D2|CACNA2D3|CACNB4	4.36e-29
4260	Calcium signaling	16	KEGG Pathways	Cardiac muscle contraction	CACNG3|CACNG7|CACNG1|CACNG4|CACNA1C|CACNG8|CACNA1D|CACNG2|CACNB3|SLC8A1|CACNA2D1|CACNA2D4|CACNB1|CACNA2D2|CACNA2D3|CACNB4	5.29e-29
GO:0005261	Calcium signaling	21	GO Function	cation channel activity	CACNG3|CACNG7|CACNG1|NALCN|CACNG4|CACNG8|CACNA1D|SCN3B|CACNG2|CACNB3|ITPR1|CACNA1H|CACNA2D1|CACNA1G|CACNA1E|CACNA1B|CACNA2D4|CACNB1|CACNA2D2|CACNA2D3|CACNB4	1.83e-28
5410	Calcium signaling	16	KEGG Pathways	Hypertrophic cardiomyopathy (HCM)	CACNG3|CACNG7|CACNG1|CACNG4|CACNA1C|CACNG8|CACNA1D|CACNG2|CACNB3|SLC8A1|CACNA2D1|CACNA2D4|CACNB1|CACNA2D2|CACNA2D3|CACNB4	2.05e-28
5414	Calcium signaling	16	KEGG Pathways	Dilated cardiomyopathy	CACNG3|CACNG7|CACNG1|CACNG4|CACNA1C|CACNG8|CACNA1D|CACNG2|CACNB3|SLC8A1|CACNA2D1|CACNA2D4|CACNB1|CACNA2D2|CACNA2D3|CACNB4	5.91e-28
GO:0003707	Hormone receptor signaling	7	GO Function	steroid hormone receptor activity	RARA|RORA|NR1D2|NR2C2|RARB|NR2E1|ESRRG	1.59e-05
GO:0043401	Hormone receptor signaling	7	GO Process	steroid hormone mediated signaling pathway	RARA|RORA|NR1D2|NR2C2|RARB|NR2E1|ESRRG	6.85e-05
PF00104	Hormone receptor signaling	5	Pfam	Ligand-binding domain of nuclear hormone receptor	RARA|NR2C2|RARB|NR2E1|ESRRG	0.000629
PF00105	Hormone receptor signaling	5	Pfam	Zinc finger, C4 type (two domains)	RARA|NR2C2|RARB|NR2E1|ESRRG	0.000629
IPR001723	Hormone receptor signaling	5	InterPro	Nuclear hormone receptor	RARA|NR2C2|RARB|NR2E1|ESRRG	0.000672
IPR000536	Hormone receptor signaling	5	InterPro	Nuclear hormone receptor, ligand-binding domain	RARA|NR2C2|RARB|NR2E1|ESRRG	0.000672
IPR003078	Hormone receptor signaling	3	InterPro	Retinoic acid receptor	RARA|RARB|ESRRG	0.000672
IPR001628	Hormone receptor signaling	5	InterPro	Zinc finger, nuclear hormone receptor-type	RARA|NR2C2|RARB|NR2E1|ESRRG	0.000672
IPR013088	Hormone receptor signaling	5	InterPro	Zinc finger, NHR/GATA-type	RARA|NR2C2|RARB|NR2E1|ESRRG	0.000711
GO:0003700	Hormone receptor signaling	16	GO Function	transcription factor activity, sequence-specific DNA binding	MNT|HLF|RARA|CBFA2T2|DMRT2|CLOCK|NR1D2|MLXIP|NR2C2|GRHL1|RARB|MKL2|GABPA|NR2E1|NFIX|RUNX1T1	0.0041
GO:0044424	Hormone receptor signaling	68	GO Component	intracellular part	CX3CL1|MNT|GLCCI1|HLF|EIF2AK2|BST2|GFPT2|RARA|CMPK2|MTHFS|RORA|DNAJB6|CBFA2T2|KYNU|KRT24|RBM27|PLA1A|ATP10D|NINL|TKTL2|DIP2C|SCARA3|RALGAPA1|MAT2A|DMRT2|CLOCK|NR1D2|PTMS|CARKD|MLXIP|LMO3|OSBPL3|NR2C2|FARP1|GRHL1|DENND5A|RARB|CCIN|STARD10|MGAT4B|NT5C2|GABPA|CDAN1|ATN1|VCP|CEP57L1|MAP4|RRBP1|ADSS|MTR|NR2E1|IFI44L|THNSL1|OSBPL6|ARHGAP21|NFIX|PPP4R1|ESRRG|NIF3L1|PPP6C|THAP5|NAPRT1|RUNX1T1|RBFOX2|MAP7…	0.00508
GO:0005623	Hormone receptor signaling	73	GO Component	cell	MNT|GLCCI1|HLF|EIF2AK2|BTN1A1|BST2|GFPT2|RARA|CMPK2|MTHFS|RORA|DNAJB6|CBFA2T2|KYNU|KRT24|RBM27|PLA1A|ATP10D|NINL|TKTL2|DIP2C|PCDHA13|SCARA3|RALGAPA1|MAT2A|DMRT2|CLOCK|NR1D2|PTMS|CARKD|MLXIP|LMO3|OSBPL3|NR2C2|IL17RA|FARP1|GRHL1|DENND5A|RARB|CCIN|STARD10|MGAT4B|NT5C2|GABPA|CDAN1|ATN1|VCP|CEP57L1|MAP4|RRBP1|ADSS|MTR|VNN1|NR2E1|IFI44L|THNSL1|OSBPL6|ARHGAP21|NFIX|PPP4R1|ESRRG|NIF3L1|PPP6C|NTM|THAP5|NA…	0.00508
GO:0005575	Hormone receptor signaling	78	GO Component	cellular_component	MNT|GLCCI1|HLF|EIF2AK2|BTN1A1|BST2|GFPT2|RARA|CMPK2|MTHFS|FAM8A1|RORA|DNAJB6|CBFA2T2|KYNU|KRT24|RBM27|ATP10D|NINL|TKTL2|DIP2C|PCDHA13|SCARA3|RALGAPA1|MAT2A|DMRT2|CLOCK|NR1D2|PTMS|CARKD|SNX31|MLXIP|LMO3|OSBPL3|NR2C2|IL17RA|FARP1|GRHL1|DENND5A|RARB|CCIN|STARD10|TMEM39B|MGAT4B|NT5C2|GABPA|CDAN1|ATN1|VCP|HAPLN3|CEP57L1|MAP4|RRBP1|ADSS|MTR|PM20D1|VNN1|NR2E1|IFI44L|VSIG4|THNSL1|IFNA10|OSBPL6|ARHGAP21|N…	0.00508
GO:0044464	Hormone receptor signaling	73	GO Component	cell part	MNT|GLCCI1|HLF|EIF2AK2|BTN1A1|BST2|GFPT2|RARA|CMPK2|MTHFS|RORA|DNAJB6|CBFA2T2|KYNU|KRT24|RBM27|PLA1A|ATP10D|NINL|TKTL2|DIP2C|PCDHA13|SCARA3|RALGAPA1|MAT2A|DMRT2|CLOCK|NR1D2|PTMS|CARKD|MLXIP|LMO3|OSBPL3|NR2C2|IL17RA|FARP1|GRHL1|DENND5A|RARB|CCIN|STARD10|MGAT4B|NT5C2|GABPA|CDAN1|ATN1|VCP|CEP57L1|MAP4|RRBP1|ADSS|MTR|VNN1|NR2E1|IFI44L|THNSL1|OSBPL6|ARHGAP21|NFIX|PPP4R1|ESRRG|NIF3L1|PPP6C|NTM|THAP5|NA…	0.00508
GO:0003708	Hormone receptor signaling	3	GO Function	retinoic acid receptor activity	RARA|RARB|ESRRG	0.0063
